# Supplementary material for: In Vitro vs. In Vivo Transcriptomic Approach Revealed Core Pathways of Nitrogen Deficiency Response in Tea Plant (Camellia sinensis (L.) Kuntze)
Source: Int J Mol Sci. 2024 Oct 31;25(21):11726. doi: 10.3390/ijms252111726 (PMC11547157; doi:10.3390/ijms252111726)
Supplement: Supplementary file 1 [file ijms-25-11726-s001.zip]

Archive with 7 entries (6 files):
- ijms-3193843-supplementary/
- ijms-3193843-supplementary/Supplementary file 1. Raw biochem data, ANOVA.xlsx
- ijms-3193843-supplementary/Supplementary file 2. KEGG and DEGs in vitro.xlsx
- ijms-3193843-supplementary/Supplementary file 4. All DEGs in vivo-in vitro.xlsx
- ijms-3193843-supplementary/Supplementary file 5. Filtered common DEGs.xlsx
- ijms-3193843-supplementary/Supplementary file 6.pdf
- ijms-3193843-supplementary/Supplemetary file 3. KEGG + GO in vivo.xlsx
