# Supplementary material for: In Vitro vs. In Vivo Transcriptomic Approach Revealed Core Pathways of Nitrogen Deficiency Response in Tea Plant (Camellia sinensis (L.) Kuntze)
Source: Int J Mol Sci. 2024 Oct 31;25(21):11726. doi: 10.3390/ijms252111726 (PMC11547157; doi:10.3390/ijms252111726)
Supplement: Supplementary file 1 [file ijms-25-11726-s001.zip › ijms-3193843-supplementary/Supplementary file 1. Raw biochem data, ANOVA.xlsx]

## Sheet: in vivo , mg g-1 dry leaf mass
Genotype	N content, %	L-theanine	Gallic acid	Galloylquinic acid	GC	Theobromine	Theophylline	EGC	(+)D-Catechin	Caffeine	EC	EGCG	GCG	Rutin	ECG	Quercetin-3-0-glucoside	Kaempferol-3-0-Rutinoside	Quercetin-3-0-Rhamnoside	Kaempferol-3-0-Glucoside	CG	Theaflavin	Theaflavin gallate	Theaflavin 3’0gallate	Theaflavin -3,3’0digallate
2month ND	3.37	0.189891	0.0521124	0.818948	1.61976	0.381951	0.0237116	14.3881	1.00931	11.1977	5.29507	66.7579	3.16527	0.84671	25.2313	0.149607	0.0607324	0	0.0243519	0.277763	0.101416	0.0776	0.0110417	0.110243
2month ND	2.9	0.0983451	0.0426447	0.789174	1.36189	0.34848	0.0204904	13.736	0.795361	9.02346	4.8303	62.5899	2.76929	1.09565	21.3702	0.10151	0.0486536	0	0.0324259	0.237034	0.312878	0.120888	0.0152419	0.144291
2month ND	3.35	0.143485	0.0551593	0.872077	1.36237	0.362637	0.0209175	14.4542	0.909419	9.9089	5.83407	64.8606	2.84304	1.11158	22.735	0.131883	0.0525244	0	0.0294142	0.276638	0.105025	0.107973	0.00810569	0.13939
2month Control	4.22	3.33803	0.0367679	0.262297	0.454288	0.362565	0.00975774	9.85461	0.134368	12.4854	2.47787	35.6233	1.32205	0.78803	8.70488	0.0523391	0	0	0	0.0614731	0.118244	0.186927	0.0373135	0.0855747
2month Control	4.01	4.94548	0.0371623	0.299773	0.405147	0.330726	0.0125832	9.33541	0.138411	12.0544	2.55322	35.6197	1.32261	0.812944	9.06118	0.0570912	0	0	0	0.066573	0.156174	0.165776	0.0238662	0.0778343
2month Control	4.4	4.08206	0.0324053	0.284623	0.372232	0.370767	0.0124077	9.97483	0.11349	14.372	2.53098	39.0564	1.355	0.863724	10.8527	0.0583049	0	0	0	0.0864673	0.121671	0.193743	0.0251695	0.0855329
4month ND	2.53	1.26604	0.0798506	0.589102	0.961726	0.132225	0.0147223	13.2151	0.59125	5.86588	5.82458	64.7966	2.31109	1.79725	23.0371	0.290522	0.218577	0.0117334	0.0893247	0.325409	2.11008	0.601795	1.24789	0.238732
4month ND	2.93	0.28347	0.0877922	0.299669	1.47199	0.0547369	0.0136888	18.6489	0.819494	0.930772	5.83262	48.9968	1.64539	3.8702	14.0976	0.486822	0.504788	0.0691212	0.214767	0.0700534	2.02901	0.754041	0.526039	0.182868
4month ND	2.67	0	0.104316	0.201233	2.17373	0.0467738	0.0557818	12.2747	0.368467	0.591393	3.77613	39.8288	1.33041	3.51598	10.6773	0.395436	0.47465	0.0197204	0.167653	0.0356247	2.59013	0.960345	0.476066	0.136993
4month Control	3.67	6.45589	0.0583905	0.284521	0.601447	0.14957	0.00600237	9.87486	0.151869	9.6857	3.64508	46.4594	3.26195	0.851728	11.6474	0.268225	0.123635	0.0182579	0.0347535	0.142535	0.702154	0.227916	1.16587	0.211648
4month Control	3.78	3.93963	0.039726	0.230196	0.679016	0.0895827	0.0143672	8.76995	0.146721	10.6736	3.02651	45.1609	3.27447	1.75022	7.168	0.223853	0.327479	0.0616538	0.0719547	0.0617324	0.208019	0.0960129	0.714382	0.123417
4month Control	3.64	9.65614	0.0650299	0.31287	0.760765	0.152925	0.0137382	9.57137	0.135288	12.4205	3.40851	50.4457	4.15118	1.24795	11.3912	0.274783	0.122811	0.00731103	0.0349381	0.128718	0.627073	0.210554	1.06974	0.188658

## Sheet: in vitro, m g-1 dry leaf mass
	N content %	L-theanine	Gallic acid	Galloylquinic acid	GC	Theobromine	Theophylline	EGC	(+)D-Catechin	Caffeine	EC	EGCG	GCG	Rutin	ECG	Quercetin-3-0-glucoside	Kaempferol-3-0-Rutinoside	Quercetin-3-0-Rhamnoside	Kaempferol-3-0-Glucoside	CG	Theaflavin	Theaflavin gallate	Theaflavin 3’0gallate	Theaflavin -3,3’0digallate
ND	2	0.103215	0.141498	0.124787	2.81258	0.0787089	0.0129846	16.6077	3.43225	6.421	17.2883	29.8057	1.74579	0.717505	22.1038	0.0865546	0.0638645	0.0151963	0.0215129	0.0315391	0.143997	0.156788	0.436448	0.063178
ND	1.9	0.172291	0.0729449	0.0834373	2.52795	0.0697861	0.00967024	13.3843	2.76587	4.81228	16.0068	22.0676	1.17778	0.449872	17.2187	0.050159	0.0410971	0.0212214	0.0152503	0.0127279	0.277088	0.16043	0.355376	0.0379361
ND	2	0.274856	0.0647146	0.089016	1.98014	0.0719772	0.0101026	9.53068	3.76675	3.42906	24.8942	13.5156	2.14251	0.355326	15.3474	0.064218	0.0484049	0.00923292	0.0162675	0.00389244	0.348223	0.241161	0.397904	0.0343249
Control	3.38	0.591841	0.142982	0.221496	4.97987	0.546998	0.0110261	13.4424	3.58383	15.5466	8.79847	37.7283	3.52267	0.429734	20.415	0.0940501	0.0342067	0.0159455	0.0240266	0.0597477	0.169535	0.0833881	0.252461	0.0090905
Control	3.2	0.156534	0.109163	0.293197	4.35177	0.410864	0.0101355	13.7947	4.3756	14.1808	11.5825	32.5646	3.03751	0.448676	19.2921	0.0510768	0.0410397	0.0207808	0.0280068	0.0491411	0.129641	0.0751835	0.244156	0.031364
Control	3.5	0.184437	0.0769689	0.200602	4.73964	0.43048	0.00383097	11.7297	4.7376	13.2857	13.6076	26.0243	2.85071	0.392712	19.7306	0.100873	0.0420946	0.0221161	0.0257431	0.0240175	0.218609	0.115626	0.283304	0.0093024

## Sheet: ANOVA in vitro
	Y / Dependent variables: Workbook = биохимия ин витро.xlsx / Sheet = Лист1 / Range = Лист1!$B$1:$Y$7 / 6 rows and 24 columns
	X / Qualitative: Workbook = биохимия ин витро.xlsx / Sheet = Лист1 / Range = Лист1!$A$1:$A$7 / 6 rows and 1 column
	Constraints: an=0
	Confidence interval (%): 95
	Tolerance: 0.0001
	Use least squares means: Yes
	Regression of variable N content %:
	Goodness of fit statistics (N content %):
	Observations	6
	Sum of weights	6
	DF	4
	R2	0.982368
	Adjusted R2	0.97796
	MSE	0.0130667
	RMSE	0.11431
	MAPE	2.73897
	DW	2.72789
	Cp	2
	AIC	-24.4589
	SBC	-24.8754
	PC	0.0352637
	Analysis of variance (N content %):
	Source	DF	Sum of squares	Mean squares	F	Pr > F
	Model	1	2.91207	2.91207	222.862	0.000117273
	Error	4	0.0522667	0.0130667
	Corrected Total	5	2.96433
	Computed against model Y=Mean(Y)
	Model parameters (N content %):
	Source	Value	Standard error	t	Pr > |t|	Lower bound (95%)	Upper bound (95%)
	Intercept	1.96667	0.0659966	29.7995	< 0.0001	1.78343	2.1499
	Q1-Control	1.39333	0.0933333	14.9286	0.000117273	1.1342	1.65247
	Q1-ND	0	0
	Equation of the model (N content %):
	N content % = 1.96666666666667+1.39333333333333*Q1-Control
	Predictions and residuals (N content %):
	Observation	Weight	N content %	Pred(N content %)	Residual	Std. residual	Std. dev. on pred. (Mean)	Lower bound 95% (Mean)	Upper bound 95% (Mean)	Std. dev. on pred. (Observation)	Lower bound 95% (Observation)	Upper bound 95% (Observation)	Adjusted Pred.
	Obs1	1	2	1.96667	0.0333333	0.291606	0.0659966	1.78343	2.1499	0.131993	1.60019	2.33314	1.95
	Obs2	1	1.9	1.96667	-0.0666667	-0.583212	0.0659966	1.78343	2.1499	0.131993	1.60019	2.33314	2
	Obs3	1	2	1.96667	0.0333333	0.291606	0.0659966	1.78343	2.1499	0.131993	1.60019	2.33314	1.95
	Obs4	1	3.38	3.36	0.02	0.174964	0.0659966	3.17676	3.54324	0.131993	2.99353	3.72647	3.35
	Obs5	1	3.2	3.36	-0.16	-1.39971	0.0659966	3.17676	3.54324	0.131993	2.99353	3.72647	3.44
	Obs6	1	3.5	3.36	0.14	1.22474	0.0659966	3.17676	3.54324	0.131993	2.99353	3.72647	3.29
	Q1 / Tukey (HSD) / Analysis of the differences between the categories with a confidence interval of 95% (N content %):
	Contrast	Difference	Standardized difference	Critical value	Pr > Diff	Significant
	ND vs Control	-1.39333	-14.9286	2.77645	0.000117273	Yes
	Tukey's d critical value:			3.92649
	Category	LS means	Standard error	Groups
	ND	1.96667	0.0659966	A
	Control	3.36	0.0659966		B
	Q1 / Fisher (LSD) / Analysis of the differences between the categories with a confidence interval of 95% (N content %):
	Contrast	Difference	Standardized difference	Critical value	Pr > Diff	Significant
	ND vs Control	-1.39333	-14.9286	2.77645	0.000117273	Yes
	LSD-value:			0.259135
	Category	LS means	Standard error	Groups
	ND	1.96667	0.0659966	A
	Control	3.36	0.0659966		B
	Q1 / REGWQ / Analysis of the differences between the categories with a confidence interval of 95% (N content %):
	Contrast	Difference	Standardized difference	Critical value	Pr > Diff	alpha (Modified)	Significant
	ND vs Control	-1.39333	-14.9286	2.77645	0.000124092	0.05	Yes
	Category	LS means	Standard error	Groups
	ND	1.96667	0.0659966	A
	Control	3.36	0.0659966		B
	Regression of variable L-theanine:
	Goodness of fit statistics (L-theanine):
	Observations	6
	Sum of weights	6
	DF	4
	R2	0.154247
	Adjusted R2	-0.057191
	MSE	0.0334168
	RMSE	0.182803
	MAPE	55.3604
	DW	1.80653
	Cp	2
	AIC	-18.825
	SBC	-19.2415
	PC	1.69151
	Analysis of variance (L-theanine):
	Source	DF	Sum of squares	Mean squares	F	Pr > F
	Model	1	0.024378	0.024378	0.729514	0.441175
	Error	4	0.133667	0.0334168
	Corrected Total	5	0.158045
	Computed against model Y=Mean(Y)
	Model parameters (L-theanine):
	Source	Value	Standard error	t	Pr > |t|	Lower bound (95%)	Upper bound (95%)
	Intercept	0.183454	0.105541	1.73822	0.157164	-0.109575	0.476483
	Q1-Control	0.127483	0.149258	0.854116	0.441175	-0.286922	0.541889
	Q1-ND	0	0
	Equation of the model (L-theanine):
	L-theanine = 0.183454041903466+0.127483409723366*Q1-Control
	Predictions and residuals (L-theanine):
	Observation	Weight	L-theanine	Pred(L-theanine)	Residual	Std. residual	Std. dev. on pred. (Mean)	Lower bound 95% (Mean)	Upper bound 95% (Mean)	Std. dev. on pred. (Observation)	Lower bound 95% (Observation)	Upper bound 95% (Observation)	Adjusted Pred.
	Obs1	1	0.103215	0.183454	-0.0802391	-0.438938	0.105541	-0.109575	0.476483	0.211082	-0.402604	0.769512	0.223574
	Obs2	1	0.172291	0.183454	-0.0111631	-0.0610665	0.105541	-0.109575	0.476483	0.211082	-0.402604	0.769512	0.189036
	Obs3	1	0.274856	0.183454	0.0914022	0.500005	0.105541	-0.109575	0.476483	0.211082	-0.402604	0.769512	0.137753
	Obs4	1	0.591841	0.310937	0.280904	1.53665	0.105541	0.0179083	0.603967	0.211082	-0.275121	0.896996	0.170485
	Obs5	1	0.156534	0.310937	-0.154403	-0.844645	0.105541	0.0179083	0.603967	0.211082	-0.275121	0.896996	0.388139
	Obs6	1	0.184437	0.310937	-0.126501	-0.692007	0.105541	0.0179083	0.603967	0.211082	-0.275121	0.896996	0.374188
	Q1 / Tukey (HSD) / Analysis of the differences between the categories with a confidence interval of 95% (L-theanine):
	Contrast	Difference	Standardized difference	Critical value	Pr > Diff	Significant
	ND vs Control	-0.127483	-0.854116	2.77645	0.441175	No
	Tukey's d critical value:			3.92649
	Category	LS means	Standard error	Groups
	ND	0.183454	0.105541	A
	Control	0.310937	0.105541	A
	Q1 / Fisher (LSD) / Analysis of the differences between the categories with a confidence interval of 95% (L-theanine):
	Contrast	Difference	Standardized difference	Critical value	Pr > Diff	Significant
	ND vs Control	-0.127483	-0.854116	2.77645	0.441175	No
	LSD-value:			0.414406
	Category	LS means	Standard error	Groups
	ND	0.183454	0.105541	A
	Control	0.310937	0.105541	A
	Q1 / REGWQ / Analysis of the differences between the categories with a confidence interval of 95% (L-theanine):
	Contrast	Difference	Standardized difference	Critical value	Pr > Diff	alpha (Modified)	Significant
	ND vs Control	-0.127483	-0.854116	2.77645	0.44118	0.05	No
	Category	LS means	Standard error	Groups
	ND	0.183454	0.105541	A
	Control	0.310937	0.105541	A
	Regression of variable Gallic acid:
	Goodness of fit statistics (Gallic acid):
	Observations	6
	Sum of weights	6
	DF	4
	R2	0.0676377
	Adjusted R2	-0.165453
	MSE	0.00143342
	RMSE	0.0378606
	MAPE	28.649
	DW	1.87384
	Cp	2
	AIC	-37.7189
	SBC	-38.1354
	PC	1.86472
	Analysis of variance (Gallic acid):
	Source	DF	Sum of squares	Mean squares	F	Pr > F
	Model	1	0.000415947	0.000415947	0.290178	0.618687
	Error	4	0.00573369	0.00143342
	Corrected Total	5	0.00614964
	Computed against model Y=Mean(Y)
	Model parameters (Gallic acid):
	Source	Value	Standard error	t	Pr > |t|	Lower bound (95%)	Upper bound (95%)
	Intercept	0.0930526	0.0218588	4.25699	0.013085	0.0323629	0.153742
	Q1-Control	0.0166523	0.030913	0.538681	0.618687	-0.069176	0.102481
	Q1-ND	0	0
	Equation of the model (Gallic acid):
	Gallic acid = 9.30526380467272E-02+1.66522676465225E-02*Q1-Control
	Predictions and residuals (Gallic acid):
	Observation	Weight	Gallic acid	Pred(Gallic acid)	Residual	Std. residual	Std. dev. on pred. (Mean)	Lower bound 95% (Mean)	Upper bound 95% (Mean)	Std. dev. on pred. (Observation)	Lower bound 95% (Observation)	Upper bound 95% (Observation)	Adjusted Pred.
	Obs1	1	0.141498	0.0930526	0.0484458	1.27958	0.0218588	0.0323629	0.153742	0.0437176	-0.0283269	0.214432	0.0688298
	Obs2	1	0.0729449	0.0930526	-0.0201077	-0.5311	0.0218588	0.0323629	0.153742	0.0437176	-0.0283269	0.214432	0.103107
	Obs3	1	0.0647146	0.0930526	-0.028338	-0.748484	0.0218588	0.0323629	0.153742	0.0437176	-0.0283269	0.214432	0.107222
	Obs4	1	0.142982	0.109705	0.0332775	0.878949	0.0218588	0.0490151	0.170395	0.0437176	-0.0116746	0.231084	0.0930662
	Obs5	1	0.109163	0.109705	-0.000541479	-0.0143019	0.0218588	0.0490151	0.170395	0.0437176	-0.0116746	0.231084	0.109976
	Obs6	1	0.0769689	0.109705	-0.032736	-0.864647	0.0218588	0.0490151	0.170395	0.0437176	-0.0116746	0.231084	0.126073
	Q1 / Tukey (HSD) / Analysis of the differences between the categories with a confidence interval of 95% (Gallic acid):
	Contrast	Difference	Standardized difference	Critical value	Pr > Diff	Significant
	ND vs Control	-0.0166523	-0.538681	2.77645	0.618687	No
	Tukey's d critical value:			3.92649
	Category	LS means	Standard error	Groups
	ND	0.0930526	0.0218588	A
	Control	0.109705	0.0218588	A
	Q1 / Fisher (LSD) / Analysis of the differences between the categories with a confidence interval of 95% (Gallic acid):
	Contrast	Difference	Standardized difference	Critical value	Pr > Diff	Significant
	ND vs Control	-0.0166523	-0.538681	2.77645	0.618687	No
	LSD-value:			0.0858283
	Category	LS means	Standard error	Groups
	ND	0.0930526	0.0218588	A
	Control	0.109705	0.0218588	A
	Q1 / REGWQ / Analysis of the differences between the categories with a confidence interval of 95% (Gallic acid):
	Contrast	Difference	Standardized difference	Critical value	Pr > Diff	alpha (Modified)	Significant
	ND vs Control	-0.0166523	-0.538681	2.77645	0.618691	0.05	No
	Category	LS means	Standard error	Groups
	ND	0.0930526	0.0218588	A
	Control	0.109705	0.0218588	A
	Regression of variable Galloylquinic acid:
	Goodness of fit statistics (Galloylquinic acid):
	Observations	6
	Sum of weights	6
	DF	4
	R2	0.835767
	Adjusted R2	0.794708
	MSE	0.00143098
	RMSE	0.0378283
	MAPE	15.9728
	DW	2.70843
	Cp	2
	AIC	-37.7292
	SBC	-38.1456
	PC	0.328467
	Analysis of variance (Galloylquinic acid):
	Source	DF	Sum of squares	Mean squares	F	Pr > F
	Model	1	0.0291284	0.0291284	20.3556	0.010726
	Error	4	0.00572392	0.00143098
	Corrected Total	5	0.0348523
	Computed against model Y=Mean(Y)
	Model parameters (Galloylquinic acid):
	Source	Value	Standard error	t	Pr > |t|	Lower bound (95%)	Upper bound (95%)
	Intercept	0.0990801	0.0218402	4.5366	0.0105243	0.0384421	0.159718
	Q1-Control	0.139352	0.0308867	4.51172	0.010726	0.0535967	0.225107
	Q1-ND	0	0
	Equation of the model (Galloylquinic acid):
	Galloylquinic acid = 9.90801075070064E-02+0.139351871262037*Q1-Control
	Predictions and residuals (Galloylquinic acid):
	Observation	Weight	Galloylquinic acid	Pred(Galloylquinic acid)	Residual	Std. residual	Std. dev. on pred. (Mean)	Lower bound 95% (Mean)	Upper bound 95% (Mean)	Std. dev. on pred. (Observation)	Lower bound 95% (Observation)	Upper bound 95% (Observation)	Adjusted Pred.
	Obs1	1	0.124787	0.0990801	0.0257069	0.679567	0.0218402	0.0384421	0.159718	0.0436803	-0.022196	0.220356	0.0862267
	Obs2	1	0.0834373	0.0990801	-0.0156428	-0.413522	0.0218402	0.0384421	0.159718	0.0436803	-0.022196	0.220356	0.106902
	Obs3	1	0.089016	0.0990801	-0.0100641	-0.266046	0.0218402	0.0384421	0.159718	0.0436803	-0.022196	0.220356	0.104112
	Obs4	1	0.221496	0.238432	-0.0169355	-0.447694	0.0218402	0.177794	0.29907	0.0436803	0.117156	0.359708	0.2469
	Obs5	1	0.293197	0.238432	0.054765	1.44773	0.0218402	0.177794	0.29907	0.0436803	0.117156	0.359708	0.211049
	Obs6	1	0.200602	0.238432	-0.0378295	-1.00003	0.0218402	0.177794	0.29907	0.0436803	0.117156	0.359708	0.257347
	Q1 / Tukey (HSD) / Analysis of the differences between the categories with a confidence interval of 95% (Galloylquinic acid):
	Contrast	Difference	Standardized difference	Critical value	Pr > Diff	Significant
	ND vs Control	-0.139352	-4.51172	2.77645	0.010726	Yes
	Tukey's d critical value:			3.92649
	Category	LS means	Standard error	Groups
	ND	0.0990801	0.0218402	A
	Control	0.238432	0.0218402		B
	Q1 / Fisher (LSD) / Analysis of the differences between the categories with a confidence interval of 95% (Galloylquinic acid):
	Contrast	Difference	Standardized difference	Critical value	Pr > Diff	Significant
	ND vs Control	-0.139352	-4.51172	2.77645	0.010726	Yes
	LSD-value:			0.0857551
	Category	LS means	Standard error	Groups
	ND	0.0990801	0.0218402	A
	Control	0.238432	0.0218402		B
	Q1 / REGWQ / Analysis of the differences between the categories with a confidence interval of 95% (Galloylquinic acid):
	Contrast	Difference	Standardized difference	Critical value	Pr > Diff	alpha (Modified)	Significant
	ND vs Control	-0.139352	-4.51172	2.77645	0.0107315	0.05	Yes
	Category	LS means	Standard error	Groups
	ND	0.0990801	0.0218402	A
	Control	0.238432	0.0218402		B
	Regression of variable GC:
	Goodness of fit statistics (GC):
	Observations	6
	Sum of weights	6
	DF	4
	R2	0.931456
	Adjusted R2	0.91432
	MSE	0.139727
	RMSE	0.373801
	MAPE	9.09607
	DW	2.66206
	Cp	2
	AIC	-10.2412
	SBC	-10.6577
	PC	0.137088
	Analysis of variance (GC):
	Source	DF	Sum of squares	Mean squares	F	Pr > F
	Model	1	7.59513	7.59513	54.3569	0.00180372
	Error	4	0.558908	0.139727
	Corrected Total	5	8.15404
	Computed against model Y=Mean(Y)
	Model parameters (GC):
	Source	Value	Standard error	t	Pr > |t|	Lower bound (95%)	Upper bound (95%)
	Intercept	2.44022	0.215814	11.3071	0.000348688	1.84103	3.03942
	Q1-Control	2.2502	0.305207	7.37271	0.00180372	1.40281	3.09759
	Q1-ND	0	0
	Equation of the model (GC):
	GC = 2.44022439427315+2.25020416832287*Q1-Control
	Predictions and residuals (GC):
	Observation	Weight	GC	Pred(GC)	Residual	Std. residual	Std. dev. on pred. (Mean)	Lower bound 95% (Mean)	Upper bound 95% (Mean)	Std. dev. on pred. (Observation)	Lower bound 95% (Observation)	Upper bound 95% (Observation)	Adjusted Pred.
	Obs1	1	2.81258	2.44022	0.372359	0.996142	0.215814	1.84103	3.03942	0.431628	1.24183	3.63862	2.25404
	Obs2	1	2.52795	2.44022	0.0877222	0.234676	0.215814	1.84103	3.03942	0.431628	1.24183	3.63862	2.39636
	Obs3	1	1.98014	2.44022	-0.460081	-1.23082	0.215814	1.84103	3.03942	0.431628	1.24183	3.63862	2.67026
	Obs4	1	4.97987	4.69043	0.289445	0.774329	0.215814	4.09123	5.28962	0.431628	3.49204	5.88882	4.54571
	Obs5	1	4.35177	4.69043	-0.338655	-0.905978	0.215814	4.09123	5.28962	0.431628	3.49204	5.88882	4.85976
	Obs6	1	4.73964	4.69043	0.0492106	0.131649	0.215814	4.09123	5.28962	0.431628	3.49204	5.88882	4.66582
	Q1 / Tukey (HSD) / Analysis of the differences between the categories with a confidence interval of 95% (GC):
	Contrast	Difference	Standardized difference	Critical value	Pr > Diff	Significant
	ND vs Control	-2.2502	-7.37271	2.77645	0.00180372	Yes
	Tukey's d critical value:			3.92649
	Category	LS means	Standard error	Groups
	ND	2.44022	0.215814	A
	Control	4.69043	0.215814		B
	Q1 / Fisher (LSD) / Analysis of the differences between the categories with a confidence interval of 95% (GC):
	Contrast	Difference	Standardized difference	Critical value	Pr > Diff	Significant
	ND vs Control	-2.2502	-7.37271	2.77645	0.00180372	Yes
	LSD-value:			0.847391
	Category	LS means	Standard error	Groups
	ND	2.44022	0.215814	A
	Control	4.69043	0.215814		B
	Q1 / REGWQ / Analysis of the differences between the categories with a confidence interval of 95% (GC):
	Contrast	Difference	Standardized difference	Critical value	Pr > Diff	alpha (Modified)	Significant
	ND vs Control	-2.2502	-7.37271	2.77645	0.00180965	0.05	Yes
	Category	LS means	Standard error	Groups
	ND	2.44022	0.215814	A
	Control	4.69043	0.215814		B
	Regression of variable Theobromine:
	Goodness of fit statistics (Theobromine):
	Observations	6
	Sum of weights	6
	DF	4
	R2	0.954346
	Adjusted R2	0.942933
	MSE	0.00271861
	RMSE	0.0521403
	MAPE	8.26276
	DW	2.42323
	Cp	2
	AIC	-33.8786
	SBC	-34.2951
	PC	0.0913073
	Analysis of variance (Theobromine):
	Source	DF	Sum of squares	Mean squares	F	Pr > F
	Model	1	0.22732	0.22732	83.6162	0.000793805
	Error	4	0.0108745	0.00271861
	Corrected Total	5	0.238195
	Computed against model Y=Mean(Y)
	Model parameters (Theobromine):
	Source	Value	Standard error	t	Pr > |t|	Lower bound (95%)	Upper bound (95%)
	Intercept	0.0734907	0.0301032	2.44129	0.0711094	-0.0100892	0.157071
	Q1-Control	0.38929	0.0425724	9.14419	0.000793805	0.27109	0.50749
	Q1-ND	0	0
	Equation of the model (Theobromine):
	Theobromine = 7.34907384952376E-02+0.389290099024909*Q1-Control
	Predictions and residuals (Theobromine):
	Observation	Weight	Theobromine	Pred(Theobromine)	Residual	Std. residual	Std. dev. on pred. (Mean)	Lower bound 95% (Mean)	Upper bound 95% (Mean)	Std. dev. on pred. (Observation)	Lower bound 95% (Observation)	Upper bound 95% (Observation)	Adjusted Pred.
	Obs1	1	0.0787089	0.0734907	0.00521812	0.100078	0.0301032	-0.0100892	0.157071	0.0602065	-0.0936692	0.240651	0.0708817
	Obs2	1	0.0697861	0.0734907	-0.00370461	-0.0710508	0.0301032	-0.0100892	0.157071	0.0602065	-0.0936692	0.240651	0.075343
	Obs3	1	0.0719772	0.0734907	-0.00151351	-0.0290277	0.0301032	-0.0100892	0.157071	0.0602065	-0.0936692	0.240651	0.0742475
	Obs4	1	0.546998	0.462781	0.0842173	1.6152	0.0301032	0.379201	0.546361	0.0602065	0.295621	0.629941	0.420672
	Obs5	1	0.410864	0.462781	-0.0519164	-0.995705	0.0301032	0.379201	0.546361	0.0602065	0.295621	0.629941	0.488739
	Obs6	1	0.43048	0.462781	-0.0323009	-0.6195	0.0301032	0.379201	0.546361	0.0602065	0.295621	0.629941	0.478931
	Q1 / Tukey (HSD) / Analysis of the differences between the categories with a confidence interval of 95% (Theobromine):
	Contrast	Difference	Standardized difference	Critical value	Pr > Diff	Significant
	ND vs Control	-0.38929	-9.14419	2.77645	0.000793805	Yes
	Tukey's d critical value:			3.92649
	Category	LS means	Standard error	Groups
	ND	0.0734907	0.0301032	A
	Control	0.462781	0.0301032		B
	Q1 / Fisher (LSD) / Analysis of the differences between the categories with a confidence interval of 95% (Theobromine):
	Contrast	Difference	Standardized difference	Critical value	Pr > Diff	Significant
	ND vs Control	-0.38929	-9.14419	2.77645	0.000793805	Yes
	LSD-value:			0.1182
	Category	LS means	Standard error	Groups
	ND	0.0734907	0.0301032	A
	Control	0.462781	0.0301032		B
	Q1 / REGWQ / Analysis of the differences between the categories with a confidence interval of 95% (Theobromine):
	Contrast	Difference	Standardized difference	Critical value	Pr > Diff	alpha (Modified)	Significant
	ND vs Control	-0.38929	-9.14419	2.77645	0.000799948	0.05	Yes
	Category	LS means	Standard error	Groups
	ND	0.0734907	0.0301032	A
	Control	0.462781	0.0301032		B
	Regression of variable Theophylline:
	Goodness of fit statistics (Theophylline):
	Observations	6
	Sum of weights	6
	DF	4
	R2	0.212401
	Adjusted R2	0.0155014
	MSE	9.31566e-06
	RMSE	0.00305216
	MAPE	32.7691
	DW	1.71874
	Cp	2
	AIC	-67.9357
	SBC	-68.3522
	PC	1.5752
	Analysis of variance (Theophylline):
	Source	DF	Sum of squares	Mean squares	F	Pr > F
	Model	1	1.00491e-05	1.00491e-05	1.07873	0.35764
	Error	4	3.72626e-05	9.31566e-06
	Corrected Total	5	4.73117e-05
	Computed against model Y=Mean(Y)
	Model parameters (Theophylline):
	Source	Value	Standard error	t	Pr > |t|	Lower bound (95%)	Upper bound (95%)
	Intercept	0.0109192	0.00176216	6.19645	0.00344904	0.00602662	0.0158117
	Q1-Control	-0.00258831	0.00249208	-1.03862	0.35764	-0.00950743	0.0043308
	Q1-ND	0	0
	Equation of the model (Theophylline):
	Theophylline = 0.010919166417198-2.58831468838804E-03*Q1-Control
	Predictions and residuals (Theophylline):
	Observation	Weight	Theophylline	Pred(Theophylline)	Residual	Std. residual	Std. dev. on pred. (Mean)	Lower bound 95% (Mean)	Upper bound 95% (Mean)	Std. dev. on pred. (Observation)	Lower bound 95% (Observation)	Upper bound 95% (Observation)	Adjusted Pred.
	Obs1	1	0.0129846	0.0109192	0.00206546	0.67672	0.00176216	0.00602662	0.0158117	0.00352433	0.00113407	0.0207043	0.00988644
	Obs2	1	0.00967024	0.0109192	-0.00124893	-0.409195	0.00176216	0.00602662	0.0158117	0.00352433	0.00113407	0.0207043	0.0115436
	Obs3	1	0.0101026	0.0109192	-0.000816528	-0.267525	0.00176216	0.00602662	0.0158117	0.00352433	0.00113407	0.0207043	0.0113274
	Obs4	1	0.0110261	0.00833085	0.00269526	0.883066	0.00176216	0.0034383	0.0132234	0.00352433	-0.00145425	0.018116	0.00698322
	Obs5	1	0.0101355	0.00833085	0.00180462	0.591262	0.00176216	0.0034383	0.0132234	0.00352433	-0.00145425	0.018116	0.00742854
	Obs6	1	0.00383097	0.00833085	-0.00449988	-1.47433	0.00176216	0.0034383	0.0132234	0.00352433	-0.00145425	0.018116	0.0105808
	Q1 / Tukey (HSD) / Analysis of the differences between the categories with a confidence interval of 95% (Theophylline):
	Contrast	Difference	Standardized difference	Critical value	Pr > Diff	Significant
	Control vs ND	-0.00258831	-1.03862	2.77645	0.35764	No
	Tukey's d critical value:			3.92649
	Category	LS means	Standard error	Groups
	Control	0.00833085	0.00176216	A
	ND	0.0109192	0.00176216	A
	Q1 / Fisher (LSD) / Analysis of the differences between the categories with a confidence interval of 95% (Theophylline):
	Contrast	Difference	Standardized difference	Critical value	Pr > Diff	Significant
	Control vs ND	-0.00258831	-1.03862	2.77645	0.35764	No
	LSD-value:			0.00691911
	Category	LS means	Standard error	Groups
	Control	0.00833085	0.00176216	A
	ND	0.0109192	0.00176216	A
	Q1 / REGWQ / Analysis of the differences between the categories with a confidence interval of 95% (Theophylline):
	Contrast	Difference	Standardized difference	Critical value	Pr > Diff	alpha (Modified)	Significant
	Control vs ND	-0.00258831	-1.03862	2.77645	0.357645	0.05	No
	Category	LS means	Standard error	Groups
	Control	0.00833085	0.00176216	A
	ND	0.0109192	0.00176216	A
	Regression of variable EGC:
	Goodness of fit statistics (EGC):
	Observations	6
	Sum of weights	6
	DF	4
	R2	0.00186648
	Adjusted R2	-0.247667
	MSE	6.8873
	RMSE	2.62437
	MAPE	13.4039
	DW	1.6848
	Cp	2
	AIC	13.1453
	SBC	12.7288
	PC	1.99627
	Analysis of variance (EGC):
	Source	DF	Sum of squares	Mean squares	F	Pr > F
	Model	1	0.0515161	0.0515161	0.00747986	0.935236
	Error	4	27.5492	6.8873
	Corrected Total	5	27.6007
	Computed against model Y=Mean(Y)
	Model parameters (EGC):
	Source	Value	Standard error	t	Pr > |t|	Lower bound (95%)	Upper bound (95%)
	Intercept	13.1742	1.51518	8.69484	0.000963266	8.96743	17.381
	Q1-Control	-0.185321	2.14279	-0.0864862	0.935236	-6.13465	5.76401
	Q1-ND	0	0
	Equation of the model (EGC):
	EGC = 13.1742375055684-0.185321474756831*Q1-Control
	Predictions and residuals (EGC):
	Observation	Weight	EGC	Pred(EGC)	Residual	Std. residual	Std. dev. on pred. (Mean)	Lower bound 95% (Mean)	Upper bound 95% (Mean)	Std. dev. on pred. (Observation)	Lower bound 95% (Observation)	Upper bound 95% (Observation)	Adjusted Pred.
	Obs1	1	16.6077	13.1742	3.43351	1.30832	1.51518	8.96743	17.381	3.03036	4.76061	21.5879	11.4575
	Obs2	1	13.3843	13.1742	0.210051	0.0800385	1.51518	8.96743	17.381	3.03036	4.76061	21.5879	13.0692
	Obs3	1	9.53068	13.1742	-3.64356	-1.38836	1.51518	8.96743	17.381	3.03036	4.76061	21.5879	14.996
	Obs4	1	13.4424	12.9889	0.453477	0.172795	1.51518	8.7821	17.1957	3.03036	4.57529	21.4025	12.7622
	Obs5	1	13.7947	12.9889	0.805763	0.307031	1.51518	8.7821	17.1957	3.03036	4.57529	21.4025	12.586
	Obs6	1	11.7297	12.9889	-1.25924	-0.479826	1.51518	8.7821	17.1957	3.03036	4.57529	21.4025	13.6185
	Q1 / Tukey (HSD) / Analysis of the differences between the categories with a confidence interval of 95% (EGC):
	Contrast	Difference	Standardized difference	Critical value	Pr > Diff	Significant
	Control vs ND	-0.185321	-0.0864862	2.77645	0.935236	No
	Tukey's d critical value:			3.92649
	Category	LS means	Standard error	Groups
	Control	12.9889	1.51518	A
	ND	13.1742	1.51518	A
	Q1 / Fisher (LSD) / Analysis of the differences between the categories with a confidence interval of 95% (EGC):
	Contrast	Difference	Standardized difference	Critical value	Pr > Diff	Significant
	Control vs ND	-0.185321	-0.0864862	2.77645	0.935236	No
	LSD-value:			5.94933
	Category	LS means	Standard error	Groups
	Control	12.9889	1.51518	A
	ND	13.1742	1.51518	A
	Q1 / REGWQ / Analysis of the differences between the categories with a confidence interval of 95% (EGC):
	Contrast	Difference	Standardized difference	Critical value	Pr > Diff	alpha (Modified)	Significant
	Control vs ND	-0.185321	-0.0864862	2.77645	0.935237	0.05	No
	Category	LS means	Standard error	Groups
	Control	12.9889	1.51518	A
	ND	13.1742	1.51518	A
	Regression of variable (+)D-Catechin:
	Goodness of fit statistics ((+)D-Catechin):
	Observations	6
	Sum of weights	6
	DF	4
	R2	0.505794
	Adjusted R2	0.382243
	MSE	0.303903
	RMSE	0.551274
	MAPE	11.1946
	DW	2.79678
	Cp	2
	AIC	-5.57908
	SBC	-5.99556
	PC	0.988411
	Analysis of variance ((+)D-Catechin):
	Source	DF	Sum of squares	Mean squares	F	Pr > F
	Model	1	1.24412	1.24412	4.0938	0.11307
	Error	4	1.21561	0.303903
	Corrected Total	5	2.45973
	Computed against model Y=Mean(Y)
	Model parameters ((+)D-Catechin):
	Source	Value	Standard error	t	Pr > |t|	Lower bound (95%)	Upper bound (95%)
	Intercept	3.32162	0.318278	10.4362	0.000476267	2.43794	4.2053
	Q1-Control	0.91072	0.450113	2.02331	0.11307	-0.338994	2.16043
	Q1-ND	0	0
	Equation of the model ((+)D-Catechin):
	(+)D-Catechin = 3.32162229980309+0.910720125583471*Q1-Control
	Predictions and residuals ((+)D-Catechin):
	Observation	Weight	(+)D-Catechin	Pred((+)D-Catechin)	Residual	Std. residual	Std. dev. on pred. (Mean)	Lower bound 95% (Mean)	Upper bound 95% (Mean)	Std. dev. on pred. (Observation)	Lower bound 95% (Observation)	Upper bound 95% (Observation)	Adjusted Pred.
	Obs1	1	3.43225	3.32162	0.110624	0.20067	0.318278	2.43794	4.2053	0.636556	1.55426	5.08899	3.26631
	Obs2	1	2.76587	3.32162	-0.555748	-1.00812	0.318278	2.43794	4.2053	0.636556	1.55426	5.08899	3.5995
	Obs3	1	3.76675	3.32162	0.445124	0.807447	0.318278	2.43794	4.2053	0.636556	1.55426	5.08899	3.09906
	Obs4	1	3.58383	4.23234	-0.648515	-1.17639	0.318278	3.34866	5.11602	0.636556	2.46498	5.99971	4.5566
	Obs5	1	4.3756	4.23234	0.143255	0.259862	0.318278	3.34866	5.11602	0.636556	2.46498	5.99971	4.16071
	Obs6	1	4.7376	4.23234	0.50526	0.916532	0.318278	3.34866	5.11602	0.636556	2.46498	5.99971	3.97971
	Q1 / Tukey (HSD) / Analysis of the differences between the categories with a confidence interval of 95% ((+)D-Catechin):
	Contrast	Difference	Standardized difference	Critical value	Pr > Diff	Significant
	ND vs Control	-0.91072	-2.02331	2.77645	0.11307	No
	Tukey's d critical value:			3.92649
	Category	LS means	Standard error	Groups
	ND	3.32162	0.318278	A
	Control	4.23234	0.318278	A
	Q1 / Fisher (LSD) / Analysis of the differences between the categories with a confidence interval of 95% ((+)D-Catechin):
	Contrast	Difference	Standardized difference	Critical value	Pr > Diff	Significant
	ND vs Control	-0.91072	-2.02331	2.77645	0.11307	No
	LSD-value:			1.24971
	Category	LS means	Standard error	Groups
	ND	3.32162	0.318278	A
	Control	4.23234	0.318278	A
	Q1 / REGWQ / Analysis of the differences between the categories with a confidence interval of 95% ((+)D-Catechin):
	Contrast	Difference	Standardized difference	Critical value	Pr > Diff	alpha (Modified)	Significant
	ND vs Control	-0.91072	-2.02331	2.77645	0.113075	0.05	No
	Category	LS means	Standard error	Groups
	ND	3.32162	0.318278	A
	Control	4.23234	0.318278	A
	Regression of variable Caffeine:
	Goodness of fit statistics (Caffeine):
	Observations	6
	Sum of weights	6
	DF	4
	R2	0.949821
	Adjusted R2	0.937276
	MSE	1.7693
	RMSE	1.33015
	MAPE	14.1295
	DW	2.01811
	Cp	2
	AIC	4.99072
	SBC	4.57424
	PC	0.100359
	Analysis of variance (Caffeine):
	Source	DF	Sum of squares	Mean squares	F	Pr > F
	Model	1	133.961	133.961	75.7141	0.000960491
	Error	4	7.07721	1.7693
	Corrected Total	5	141.038
	Computed against model Y=Mean(Y)
	Model parameters (Caffeine):
	Source	Value	Standard error	t	Pr > |t|	Lower bound (95%)	Upper bound (95%)
	Intercept	4.88745	0.767963	6.36417	0.00312521	2.75524	7.01965
	Q1-Control	9.45026	1.08606	8.70139	0.000960491	6.43487	12.4657
	Q1-ND	0	0
	Equation of the model (Caffeine):
	Caffeine = 4.88744658948504+9.45026168826245*Q1-Control
	Predictions and residuals (Caffeine):
	Observation	Weight	Caffeine	Pred(Caffeine)	Residual	Std. residual	Std. dev. on pred. (Mean)	Lower bound 95% (Mean)	Upper bound 95% (Mean)	Std. dev. on pred. (Observation)	Lower bound 95% (Observation)	Upper bound 95% (Observation)	Adjusted Pred.
	Obs1	1	6.421	4.88745	1.53356	1.15292	0.767963	2.75524	7.01965	1.53593	0.623032	9.15186	4.12067
	Obs2	1	4.81228	4.88745	-0.0751682	-0.056511	0.767963	2.75524	7.01965	1.53593	0.623032	9.15186	4.92503
	Obs3	1	3.42906	4.88745	-1.45839	-1.09641	0.767963	2.75524	7.01965	1.53593	0.623032	9.15186	5.61664
	Obs4	1	15.5466	14.3377	1.20892	0.908863	0.767963	12.2055	16.4699	1.53593	10.0733	18.6021	13.7332
	Obs5	1	14.1808	14.3377	-0.156907	-0.117962	0.767963	12.2055	16.4699	1.53593	10.0733	18.6021	14.4162
	Obs6	1	13.2857	14.3377	-1.05202	-0.790901	0.767963	12.2055	16.4699	1.53593	10.0733	18.6021	14.8637
	Q1 / Tukey (HSD) / Analysis of the differences between the categories with a confidence interval of 95% (Caffeine):
	Contrast	Difference	Standardized difference	Critical value	Pr > Diff	Significant
	ND vs Control	-9.45026	-8.70139	2.77645	0.000960491	Yes
	Tukey's d critical value:			3.92649
	Category	LS means	Standard error	Groups
	ND	4.88745	0.767963	A
	Control	14.3377	0.767963		B
	Q1 / Fisher (LSD) / Analysis of the differences between the categories with a confidence interval of 95% (Caffeine):
	Contrast	Difference	Standardized difference	Critical value	Pr > Diff	Significant
	ND vs Control	-9.45026	-8.70139	2.77645	0.000960491	Yes
	LSD-value:			3.0154
	Category	LS means	Standard error	Groups
	ND	4.88745	0.767963	A
	Control	14.3377	0.767963		B
	Q1 / REGWQ / Analysis of the differences between the categories with a confidence interval of 95% (Caffeine):
	Contrast	Difference	Standardized difference	Critical value	Pr > Diff	alpha (Modified)	Significant
	ND vs Control	-9.45026	-8.70139	2.77645	0.00096658	0.05	Yes
	Category	LS means	Standard error	Groups
	ND	4.88745	0.767963	A
	Control	14.3377	0.767963		B
	Regression of variable EC:
	Goodness of fit statistics (EC):
	Observations	6
	Sum of weights	6
	DF	4
	R2	0.628007
	Adjusted R2	0.535009
	MSE	14.4548
	RMSE	3.80195
	MAPE	17.1912
	DW	2.71436
	Cp	2
	AIC	17.5934
	SBC	17.1769
	PC	0.743986
	Analysis of variance (EC):
	Source	DF	Sum of squares	Mean squares	F	Pr > F
	Model	1	97.612	97.612	6.75289	0.0601346
	Error	4	57.8193	14.4548
	Corrected Total	5	155.431
	Computed against model Y=Mean(Y)
	Model parameters (EC):
	Source	Value	Standard error	t	Pr > |t|	Lower bound (95%)	Upper bound (95%)
	Intercept	19.3964	2.19506	8.8364	0.000905421	13.3019	25.4909
	Q1-Control	-8.06689	3.10428	-2.59863	0.0601346	-16.6857	0.551978
	Q1-ND	0	0
	Equation of the model (EC):
	EC = 19.3964064260451-8.06688558989229*Q1-Control
	Predictions and residuals (EC):
	Observation	Weight	EC	Pred(EC)	Residual	Std. residual	Std. dev. on pred. (Mean)	Lower bound 95% (Mean)	Upper bound 95% (Mean)	Std. dev. on pred. (Observation)	Lower bound 95% (Observation)	Upper bound 95% (Observation)	Adjusted Pred.
	Obs1	1	17.2883	19.3964	-2.10815	-0.554493	2.19506	13.3019	25.4909	4.39012	7.20749	31.5853	20.4505
	Obs2	1	16.0068	19.3964	-3.38963	-0.89155	2.19506	13.3019	25.4909	4.39012	7.20749	31.5853	21.0912
	Obs3	1	24.8942	19.3964	5.49778	1.44604	2.19506	13.3019	25.4909	4.39012	7.20749	31.5853	16.6475
	Obs4	1	8.79847	11.3295	-2.53105	-0.665725	2.19506	5.23506	17.424	4.39012	-0.859393	23.5184	12.595
	Obs5	1	11.5825	11.3295	0.252985	0.0665408	2.19506	5.23506	17.424	4.39012	-0.859393	23.5184	11.203
	Obs6	1	13.6076	11.3295	2.27807	0.599184	2.19506	5.23506	17.424	4.39012	-0.859393	23.5184	10.1905
	Q1 / Tukey (HSD) / Analysis of the differences between the categories with a confidence interval of 95% (EC):
	Contrast	Difference	Standardized difference	Critical value	Pr > Diff	Significant
	Control vs ND	-8.06689	-2.59863	2.77645	0.0601346	No
	Tukey's d critical value:			3.92649
	Category	LS means	Standard error	Groups
	Control	11.3295	2.19506	A
	ND	19.3964	2.19506	A
	Q1 / Fisher (LSD) / Analysis of the differences between the categories with a confidence interval of 95% (EC):
	Contrast	Difference	Standardized difference	Critical value	Pr > Diff	Significant
	Control vs ND	-8.06689	-2.59863	2.77645	0.0601346	No
	LSD-value:			8.61886
	Category	LS means	Standard error	Groups
	Control	11.3295	2.19506	A
	ND	19.3964	2.19506	A
	Q1 / REGWQ / Analysis of the differences between the categories with a confidence interval of 95% (EC):
	Contrast	Difference	Standardized difference	Critical value	Pr > Diff	alpha (Modified)	Significant
	Control vs ND	-8.06689	-2.59863	2.77645	0.0601399	0.05	No
	Category	LS means	Standard error	Groups
	Control	11.3295	2.19506	A
	ND	19.3964	2.19506	A
	Regression of variable EGCG:
	Goodness of fit statistics (EGCG):
	Observations	6
	Sum of weights	6
	DF	4
	R2	0.441589
	Adjusted R2	0.301986
	MSE	50.4006
	RMSE	7.09934
	MAPE	21.5082
	DW	1.96305
	Cp	2
	AIC	25.0872
	SBC	24.6708
	PC	1.11682
	Analysis of variance (EGCG):
	Source	DF	Sum of squares	Mean squares	F	Pr > F
	Model	1	159.426	159.426	3.16318	0.14994
	Error	4	201.603	50.4006
	Corrected Total	5	361.029
	Computed against model Y=Mean(Y)
	Model parameters (EGCG):
	Source	Value	Standard error	t	Pr > |t|	Lower bound (95%)	Upper bound (95%)
	Intercept	21.7963	4.09881	5.31772	0.00601479	10.4162	33.1764
	Q1-Control	10.3094	5.79659	1.77853	0.14994	-5.78449	26.4033
	Q1-ND	0	0
	Equation of the model (EGCG):
	EGCG = 21.796312388813+10.3094201394287*Q1-Control
	Predictions and residuals (EGCG):
	Observation	Weight	EGCG	Pred(EGCG)	Residual	Std. residual	Std. dev. on pred. (Mean)	Lower bound 95% (Mean)	Upper bound 95% (Mean)	Std. dev. on pred. (Observation)	Lower bound 95% (Observation)	Upper bound 95% (Observation)	Adjusted Pred.
	Obs1	1	29.8057	21.7963	8.00942	1.12819	4.09881	10.4162	33.1764	8.19761	-0.963907	44.5565	17.7916
	Obs2	1	22.0676	21.7963	0.27127	0.0382106	4.09881	10.4162	33.1764	8.19761	-0.963907	44.5565	21.6607
	Obs3	1	13.5156	21.7963	-8.28069	-1.1664	4.09881	10.4162	33.1764	8.19761	-0.963907	44.5565	25.9367
	Obs4	1	37.7283	32.1057	5.62259	0.791988	4.09881	20.7256	43.4858	8.19761	9.34551	54.866	29.2944
	Obs5	1	32.5646	32.1057	0.458863	0.0646346	4.09881	20.7256	43.4858	8.19761	9.34551	54.866	31.8763
	Obs6	1	26.0243	32.1057	-6.08145	-0.856622	4.09881	20.7256	43.4858	8.19761	9.34551	54.866	35.1465
	Q1 / Tukey (HSD) / Analysis of the differences between the categories with a confidence interval of 95% (EGCG):
	Contrast	Difference	Standardized difference	Critical value	Pr > Diff	Significant
	ND vs Control	-10.3094	-1.77853	2.77645	0.14994	No
	Tukey's d critical value:			3.92649
	Category	LS means	Standard error	Groups
	ND	21.7963	4.09881	A
	Control	32.1057	4.09881	A
	Q1 / Fisher (LSD) / Analysis of the differences between the categories with a confidence interval of 95% (EGCG):
	Contrast	Difference	Standardized difference	Critical value	Pr > Diff	Significant
	ND vs Control	-10.3094	-1.77853	2.77645	0.14994	No
	LSD-value:			16.0939
	Category	LS means	Standard error	Groups
	ND	21.7963	4.09881	A
	Control	32.1057	4.09881	A
	Q1 / REGWQ / Analysis of the differences between the categories with a confidence interval of 95% (EGCG):
	Contrast	Difference	Standardized difference	Critical value	Pr > Diff	alpha (Modified)	Significant
	ND vs Control	-10.3094	-1.77853	2.77645	0.149946	0.05	No
	Category	LS means	Standard error	Groups
	ND	21.7963	4.09881	A
	Control	32.1057	4.09881	A
	Regression of variable GCG:
	Goodness of fit statistics (GCG):
	Observations	6
	Sum of weights	6
	DF	4
	R2	0.815706
	Adjusted R2	0.769632
	MSE	0.177709
	RMSE	0.421555
	MAPE	15.3493
	DW	2.14992
	Cp	2
	AIC	-8.79845
	SBC	-9.21493
	PC	0.368588
	Analysis of variance (GCG):
	Source	DF	Sum of squares	Mean squares	F	Pr > F
	Model	1	3.14623	3.14623	17.7044	0.0136117
	Error	4	0.710835	0.177709
	Corrected Total	5	3.85707
	Computed against model Y=Mean(Y)
	Model parameters (GCG):
	Source	Value	Standard error	t	Pr > |t|	Lower bound (95%)	Upper bound (95%)
	Intercept	1.68869	0.243385	6.93836	0.00226596	1.01295	2.36444
	Q1-Control	1.44827	0.344198	4.20766	0.0136117	0.492623	2.40392
	Q1-ND	0	0
	Equation of the model (GCG):
	GCG = 1.68869295135709+1.44827068508434*Q1-Control
	Predictions and residuals (GCG):
	Observation	Weight	GCG	Pred(GCG)	Residual	Std. residual	Std. dev. on pred. (Mean)	Lower bound 95% (Mean)	Upper bound 95% (Mean)	Std. dev. on pred. (Observation)	Lower bound 95% (Observation)	Upper bound 95% (Observation)	Adjusted Pred.
	Obs1	1	1.74579	1.68869	0.057097	0.135444	0.243385	1.01295	2.36444	0.48677	0.337203	3.04018	1.66014
	Obs2	1	1.17778	1.68869	-0.510911	-1.21197	0.243385	1.01295	2.36444	0.48677	0.337203	3.04018	1.94415
	Obs3	1	2.14251	1.68869	0.453814	1.07652	0.243385	1.01295	2.36444	0.48677	0.337203	3.04018	1.46179
	Obs4	1	3.52267	3.13696	0.385703	0.914953	0.243385	2.46122	3.81271	0.48677	1.78547	4.48845	2.94411
	Obs5	1	3.03751	3.13696	-0.0994526	-0.235918	0.243385	2.46122	3.81271	0.48677	1.78547	4.48845	3.18669
	Obs6	1	2.85071	3.13696	-0.28625	-0.679035	0.243385	2.46122	3.81271	0.48677	1.78547	4.48845	3.28009
	Q1 / Tukey (HSD) / Analysis of the differences between the categories with a confidence interval of 95% (GCG):
	Contrast	Difference	Standardized difference	Critical value	Pr > Diff	Significant
	ND vs Control	-1.44827	-4.20766	2.77645	0.0136117	Yes
	Tukey's d critical value:			3.92649
	Category	LS means	Standard error	Groups
	ND	1.68869	0.243385	A
	Control	3.13696	0.243385		B
	Q1 / Fisher (LSD) / Analysis of the differences between the categories with a confidence interval of 95% (GCG):
	Contrast	Difference	Standardized difference	Critical value	Pr > Diff	Significant
	ND vs Control	-1.44827	-4.20766	2.77645	0.0136117	Yes
	LSD-value:			0.955648
	Category	LS means	Standard error	Groups
	ND	1.68869	0.243385	A
	Control	3.13696	0.243385		B
	Q1 / REGWQ / Analysis of the differences between the categories with a confidence interval of 95% (GCG):
	Contrast	Difference	Standardized difference	Critical value	Pr > Diff	alpha (Modified)	Significant
	ND vs Control	-1.44827	-4.20766	2.77645	0.0136172	0.05	Yes
	Category	LS means	Standard error	Groups
	ND	1.68869	0.243385	A
	Control	3.13696	0.243385		B
	Regression of variable Rutin:
	Goodness of fit statistics (Rutin):
	Observations	6
	Sum of weights	6
	DF	4
	R2	0.127479
	Adjusted R2	-0.0906515
	MSE	0.0180501
	RMSE	0.134351
	MAPE	16.6317
	DW	1.51115
	Cp	2
	AIC	-22.5204
	SBC	-22.9369
	PC	1.74504
	Analysis of variance (Rutin):
	Source	DF	Sum of squares	Mean squares	F	Pr > F
	Model	1	0.0105488	0.0105488	0.584416	0.487195
	Error	4	0.0722004	0.0180501
	Corrected Total	5	0.0827492
	Computed against model Y=Mean(Y)
	Model parameters (Rutin):
	Source	Value	Standard error	t	Pr > |t|	Lower bound (95%)	Upper bound (95%)
	Intercept	0.507568	0.0775674	6.54357	0.00281922	0.292206	0.722929
	Q1-Control	-0.0838601	0.109697	-0.764471	0.487195	-0.388427	0.220707
	Q1-ND	0	0
	Equation of the model (Rutin):
	Rutin = 0.507567539063843-8.38600813884056E-02*Q1-Control
	Predictions and residuals (Rutin):
	Observation	Weight	Rutin	Pred(Rutin)	Residual	Std. residual	Std. dev. on pred. (Mean)	Lower bound 95% (Mean)	Upper bound 95% (Mean)	Std. dev. on pred. (Observation)	Lower bound 95% (Observation)	Upper bound 95% (Observation)	Adjusted Pred.
	Obs1	1	0.717505	0.507568	0.209937	1.56261	0.0775674	0.292206	0.722929	0.155135	0.0768443	0.938291	0.402599
	Obs2	1	0.449872	0.507568	-0.0576953	-0.429438	0.0775674	0.292206	0.722929	0.155135	0.0768443	0.938291	0.536415
	Obs3	1	0.355326	0.507568	-0.152242	-1.13317	0.0775674	0.292206	0.722929	0.155135	0.0768443	0.938291	0.583688
	Obs4	1	0.429734	0.423707	0.00602698	0.04486	0.0775674	0.208346	0.639069	0.155135	-0.0070158	0.854431	0.420694
	Obs5	1	0.448676	0.423707	0.0249688	0.185848	0.0775674	0.208346	0.639069	0.155135	-0.0070158	0.854431	0.411223
	Obs6	1	0.392712	0.423707	-0.0309958	-0.230708	0.0775674	0.208346	0.639069	0.155135	-0.0070158	0.854431	0.439205
	Q1 / Tukey (HSD) / Analysis of the differences between the categories with a confidence interval of 95% (Rutin):
	Contrast	Difference	Standardized difference	Critical value	Pr > Diff	Significant
	Control vs ND	-0.0838601	-0.764471	2.77645	0.487195	No
	Tukey's d critical value:			3.92649
	Category	LS means	Standard error	Groups
	Control	0.423707	0.0775674	A
	ND	0.507568	0.0775674	A
	Q1 / Fisher (LSD) / Analysis of the differences between the categories with a confidence interval of 95% (Rutin):
	Contrast	Difference	Standardized difference	Critical value	Pr > Diff	Significant
	Control vs ND	-0.0838601	-0.764471	2.77645	0.487195	No
	LSD-value:			0.304567
	Category	LS means	Standard error	Groups
	Control	0.423707	0.0775674	A
	ND	0.507568	0.0775674	A
	Q1 / REGWQ / Analysis of the differences between the categories with a confidence interval of 95% (Rutin):
	Contrast	Difference	Standardized difference	Critical value	Pr > Diff	alpha (Modified)	Significant
	Control vs ND	-0.0838601	-0.764471	2.77645	0.4872	0.05	No
	Category	LS means	Standard error	Groups
	Control	0.423707	0.0775674	A
	ND	0.507568	0.0775674	A
	Regression of variable ECG:
	Goodness of fit statistics (ECG):
	Observations	6
	Sum of weights	6
	DF	4
	R2	0.131701
	Adjusted R2	-0.0853737
	MSE	6.24472
	RMSE	2.49894
	MAPE	8.03213
	DW	1.63809
	Cp	2
	AIC	12.5576
	SBC	12.1412
	PC	1.7366
	Analysis of variance (ECG):
	Source	DF	Sum of squares	Mean squares	F	Pr > F
	Model	1	3.78872	3.78872	0.606708	0.479538
	Error	4	24.9789	6.24472
	Corrected Total	5	28.7676
	Computed against model Y=Mean(Y)
	Model parameters (ECG):
	Source	Value	Standard error	t	Pr > |t|	Lower bound (95%)	Upper bound (95%)
	Intercept	18.2233	1.44277	12.6308	0.0002262	14.2175	22.2291
	Q1-Control	1.58928	2.04038	0.778915	0.479538	-4.07572	7.25428
	Q1-ND	0	0
	Equation of the model (ECG):
	ECG = 18.2233042348374+1.5892817697432*Q1-Control
	Predictions and residuals (ECG):
	Observation	Weight	ECG	Pred(ECG)	Residual	Std. residual	Std. dev. on pred. (Mean)	Lower bound 95% (Mean)	Upper bound 95% (Mean)	Std. dev. on pred. (Observation)	Lower bound 95% (Observation)	Upper bound 95% (Observation)	Adjusted Pred.
	Obs1	1	22.1038	18.2233	3.88051	1.55286	1.44277	14.2175	22.2291	2.88553	10.2118	26.2348	16.283
	Obs2	1	17.2187	18.2233	-1.0046	-0.402008	1.44277	14.2175	22.2291	2.88553	10.2118	26.2348	18.7256
	Obs3	1	15.3474	18.2233	-2.87591	-1.15085	1.44277	14.2175	22.2291	2.88553	10.2118	26.2348	19.6613
	Obs4	1	20.415	19.8126	0.602396	0.24106	1.44277	15.8068	23.8183	2.88553	11.8011	27.8241	19.5114
	Obs5	1	19.2921	19.8126	-0.520438	-0.208263	1.44277	15.8068	23.8183	2.88553	11.8011	27.8241	20.0728
	Obs6	1	19.7306	19.8126	-0.0819583	-0.0327972	1.44277	15.8068	23.8183	2.88553	11.8011	27.8241	19.8536
	Q1 / Tukey (HSD) / Analysis of the differences between the categories with a confidence interval of 95% (ECG):
	Contrast	Difference	Standardized difference	Critical value	Pr > Diff	Significant
	ND vs Control	-1.58928	-0.778915	2.77645	0.479538	No
	Tukey's d critical value:			3.92649
	Category	LS means	Standard error	Groups
	ND	18.2233	1.44277	A
	Control	19.8126	1.44277	A
	Q1 / Fisher (LSD) / Analysis of the differences between the categories with a confidence interval of 95% (ECG):
	Contrast	Difference	Standardized difference	Critical value	Pr > Diff	Significant
	ND vs Control	-1.58928	-0.778915	2.77645	0.479538	No
	LSD-value:			5.665
	Category	LS means	Standard error	Groups
	ND	18.2233	1.44277	A
	Control	19.8126	1.44277	A
	Q1 / REGWQ / Analysis of the differences between the categories with a confidence interval of 95% (ECG):
	Contrast	Difference	Standardized difference	Critical value	Pr > Diff	alpha (Modified)	Significant
	ND vs Control	-1.58928	-0.778915	2.77645	0.479543	0.05	No
	Category	LS means	Standard error	Groups
	ND	18.2233	1.44277	A
	Control	19.8126	1.44277	A
	Regression of variable Quercetin-3-0-glucoside:
	Goodness of fit statistics (Quercetin-3-0-glucoside):
	Observations	6
	Sum of weights	6
	DF	4
	R2	0.137061
	Adjusted R2	-0.0786741
	MSE	0.000532846
	RMSE	0.0230835
	MAPE	25.4183
	DW	2.84697
	Cp	2
	AIC	-43.6565
	SBC	-44.0729
	PC	1.72588
	Analysis of variance (Quercetin-3-0-glucoside):
	Source	DF	Sum of squares	Mean squares	F	Pr > F
	Model	1	0.000338528	0.000338528	0.63532	0.470045
	Error	4	0.00213139	0.000532846
	Corrected Total	5	0.00246991
	Computed against model Y=Mean(Y)
	Model parameters (Quercetin-3-0-glucoside):
	Source	Value	Standard error	t	Pr > |t|	Lower bound (95%)	Upper bound (95%)
	Intercept	0.0669772	0.0133272	5.02559	0.00735633	0.0299748	0.10398
	Q1-Control	0.0150228	0.0188476	0.79707	0.470045	-0.0373064	0.0673521
	Q1-ND	0	0
	Equation of the model (Quercetin-3-0-glucoside):
	Quercetin-3-0-glucoside = 6.69771965448035E-02+1.50228279244491E-02*Q1-Control
	Predictions and residuals (Quercetin-3-0-glucoside):
	Observation	Weight	Quercetin-3-0-glucoside	Pred(Quercetin-3-0-glucoside)	Residual	Std. residual	Std. dev. on pred. (Mean)	Lower bound 95% (Mean)	Upper bound 95% (Mean)	Std. dev. on pred. (Observation)	Lower bound 95% (Observation)	Upper bound 95% (Observation)	Adjusted Pred.
	Obs1	1	0.0865546	0.0669772	0.0195774	0.848115	0.0133272	0.0299748	0.10398	0.0266545	-0.00702752	0.140982	0.0571885
	Obs2	1	0.050159	0.0669772	-0.0168182	-0.728582	0.0133272	0.0299748	0.10398	0.0266545	-0.00702752	0.140982	0.0753863
	Obs3	1	0.064218	0.0669772	-0.00275922	-0.119532	0.0133272	0.0299748	0.10398	0.0266545	-0.00702752	0.140982	0.0683568
	Obs4	1	0.0940501	0.082	0.0120501	0.522021	0.0133272	0.0449977	0.119002	0.0266545	0.00799531	0.156005	0.075975
	Obs5	1	0.0510768	0.082	-0.0309232	-1.33963	0.0133272	0.0449977	0.119002	0.0266545	0.00799531	0.156005	0.0974616
	Obs6	1	0.100873	0.082	0.0188732	0.817605	0.0133272	0.0449977	0.119002	0.0266545	0.00799531	0.156005	0.0725634
	Q1 / Tukey (HSD) / Analysis of the differences between the categories with a confidence interval of 95% (Quercetin-3-0-glucoside):
	Contrast	Difference	Standardized difference	Critical value	Pr > Diff	Significant
	ND vs Control	-0.0150228	-0.79707	2.77645	0.470045	No
	Tukey's d critical value:			3.92649
	Category	LS means	Standard error	Groups
	ND	0.0669772	0.0133272	A
	Control	0.082	0.0133272	A
	Q1 / Fisher (LSD) / Analysis of the differences between the categories with a confidence interval of 95% (Quercetin-3-0-glucoside):
	Contrast	Difference	Standardized difference	Critical value	Pr > Diff	Significant
	ND vs Control	-0.0150228	-0.79707	2.77645	0.470045	No
	LSD-value:			0.0523292
	Category	LS means	Standard error	Groups
	ND	0.0669772	0.0133272	A
	Control	0.082	0.0133272	A
	Q1 / REGWQ / Analysis of the differences between the categories with a confidence interval of 95% (Quercetin-3-0-glucoside):
	Contrast	Difference	Standardized difference	Critical value	Pr > Diff	alpha (Modified)	Significant
	ND vs Control	-0.0150228	-0.79707	2.77645	0.47005	0.05	No
	Category	LS means	Standard error	Groups
	ND	0.0669772	0.0133272	A
	Control	0.082	0.0133272	A
	Regression of variable Kaempferol-3-0-Rutinoside:
	Goodness of fit statistics (Kaempferol-3-0-Rutinoside):
	Observations	6
	Sum of weights	6
	DF	4
	R2	0.413403
	Adjusted R2	0.266753
	MSE	7.67318e-05
	RMSE	0.00875967
	MAPE	12.6799
	DW	2.03421
	Cp	2
	AIC	-55.284
	SBC	-55.7004
	PC	1.17319
	Analysis of variance (Kaempferol-3-0-Rutinoside):
	Source	DF	Sum of squares	Mean squares	F	Pr > F
	Model	1	0.000216306	0.000216306	2.81899	0.168456
	Error	4	0.000306927	7.67318e-05
	Corrected Total	5	0.000523233
	Computed against model Y=Mean(Y)
	Model parameters (Kaempferol-3-0-Rutinoside):
	Source	Value	Standard error	t	Pr > |t|	Lower bound (95%)	Upper bound (95%)
	Intercept	0.0511222	0.0050574	10.1084	0.00053902	0.0370806	0.0651638
	Q1-Control	-0.0120085	0.00715224	-1.67898	0.168456	-0.0318663	0.0078493
	Q1-ND	0	0
	Equation of the model (Kaempferol-3-0-Rutinoside):
	Kaempferol-3-0-Rutinoside = 5.11221728539351E-02-1.20084918165807E-02*Q1-Control
	Predictions and residuals (Kaempferol-3-0-Rutinoside):
	Observation	Weight	Kaempferol-3-0-Rutinoside	Pred(Kaempferol-3-0-Rutinoside)	Residual	Std. residual	Std. dev. on pred. (Mean)	Lower bound 95% (Mean)	Upper bound 95% (Mean)	Std. dev. on pred. (Observation)	Lower bound 95% (Observation)	Upper bound 95% (Observation)	Adjusted Pred.
	Obs1	1	0.0638645	0.0511222	0.0127423	1.45466	0.0050574	0.0370806	0.0651638	0.0101148	0.023039	0.0792053	0.044751
	Obs2	1	0.0410971	0.0511222	-0.010025	-1.14445	0.0050574	0.0370806	0.0651638	0.0101148	0.023039	0.0792053	0.0561347
	Obs3	1	0.0484049	0.0511222	-0.00271731	-0.310207	0.0050574	0.0370806	0.0651638	0.0101148	0.023039	0.0792053	0.0524808
	Obs4	1	0.0342067	0.0391137	-0.00490701	-0.560182	0.0050574	0.0250721	0.0531553	0.0101148	0.0110305	0.0671968	0.0415672
	Obs5	1	0.0410397	0.0391137	0.00192604	0.219876	0.0050574	0.0250721	0.0531553	0.0101148	0.0110305	0.0671968	0.0381507
	Obs6	1	0.0420946	0.0391137	0.00298096	0.340306	0.0050574	0.0250721	0.0531553	0.0101148	0.0110305	0.0671968	0.0376232
	Q1 / Tukey (HSD) / Analysis of the differences between the categories with a confidence interval of 95% (Kaempferol-3-0-Rutinoside):
	Contrast	Difference	Standardized difference	Critical value	Pr > Diff	Significant
	Control vs ND	-0.0120085	-1.67898	2.77645	0.168456	No
	Tukey's d critical value:			3.92649
	Category	LS means	Standard error	Groups
	Control	0.0391137	0.0050574	A
	ND	0.0511222	0.0050574	A
	Q1 / Fisher (LSD) / Analysis of the differences between the categories with a confidence interval of 95% (Kaempferol-3-0-Rutinoside):
	Contrast	Difference	Standardized difference	Critical value	Pr > Diff	Significant
	Control vs ND	-0.0120085	-1.67898	2.77645	0.168456	No
	LSD-value:			0.0198578
	Category	LS means	Standard error	Groups
	Control	0.0391137	0.0050574	A
	ND	0.0511222	0.0050574	A
	Q1 / REGWQ / Analysis of the differences between the categories with a confidence interval of 95% (Kaempferol-3-0-Rutinoside):
	Contrast	Difference	Standardized difference	Critical value	Pr > Diff	alpha (Modified)	Significant
	Control vs ND	-0.0120085	-1.67898	2.77645	0.168461	0.05	No
	Category	LS means	Standard error	Groups
	Control	0.0391137	0.0050574	A
	ND	0.0511222	0.0050574	A
	Regression of variable Quercetin-3-0-Rhamnoside:
	Goodness of fit statistics (Quercetin-3-0-Rhamnoside):
	Observations	6
	Sum of weights	6
	DF	4
	R2	0.237843
	Adjusted R2	0.0473042
	MSE	2.32356e-05
	RMSE	0.00482033
	MAPE	22.1959
	DW	2.26537
	Cp	2
	AIC	-62.4517
	SBC	-62.8682
	PC	1.52431
	Analysis of variance (Quercetin-3-0-Rhamnoside):
	Source	DF	Sum of squares	Mean squares	F	Pr > F
	Model	1	2.90042e-05	2.90042e-05	1.24827	0.326459
	Error	4	9.29424e-05	2.32356e-05
	Corrected Total	5	0.000121947
	Computed against model Y=Mean(Y)
	Model parameters (Quercetin-3-0-Rhamnoside):
	Source	Value	Standard error	t	Pr > |t|	Lower bound (95%)	Upper bound (95%)
	Intercept	0.0152169	0.00278302	5.46776	0.00544232	0.00748997	0.0229438
	Q1-Control	0.00439729	0.00393578	1.11726	0.326459	-0.0065302	0.0153248
	Q1-ND	0	0
	Equation of the model (Quercetin-3-0-Rhamnoside):
	Quercetin-3-0-Rhamnoside = 1.52168737251271E-02+4.39728544151267E-03*Q1-Control
	Predictions and residuals (Quercetin-3-0-Rhamnoside):
	Observation	Weight	Quercetin-3-0-Rhamnoside	Pred(Quercetin-3-0-Rhamnoside)	Residual	Std. residual	Std. dev. on pred. (Mean)	Lower bound 95% (Mean)	Upper bound 95% (Mean)	Std. dev. on pred. (Observation)	Lower bound 95% (Observation)	Upper bound 95% (Observation)	Adjusted Pred.
	Obs1	1	0.0151963	0.0152169	-2.05635e-05	-0.004266	0.00278302	0.00748997	0.0229438	0.00556604	-0.000236928	0.0306707	0.0152272
	Obs2	1	0.0212214	0.0152169	0.00600452	1.24567	0.00278302	0.00748997	0.0229438	0.00556604	-0.000236928	0.0306707	0.0122146
	Obs3	1	0.00923292	0.0152169	-0.00598396	-1.2414	0.00278302	0.00748997	0.0229438	0.00556604	-0.000236928	0.0306707	0.0182089
	Obs4	1	0.0159455	0.0196142	-0.00366864	-0.761077	0.00278302	0.0118873	0.0273411	0.00556604	0.00416036	0.035068	0.0214485
	Obs5	1	0.0207808	0.0196142	0.00116666	0.242028	0.00278302	0.0118873	0.0273411	0.00556604	0.00416036	0.035068	0.0190308
	Obs6	1	0.0221161	0.0196142	0.00250198	0.519048	0.00278302	0.0118873	0.0273411	0.00556604	0.00416036	0.035068	0.0183632
	Q1 / Tukey (HSD) / Analysis of the differences between the categories with a confidence interval of 95% (Quercetin-3-0-Rhamnoside):
	Contrast	Difference	Standardized difference	Critical value	Pr > Diff	Significant
	ND vs Control	-0.00439729	-1.11726	2.77645	0.326459	No
	Tukey's d critical value:			3.92649
	Category	LS means	Standard error	Groups
	ND	0.0152169	0.00278302	A
	Control	0.0196142	0.00278302	A
	Q1 / Fisher (LSD) / Analysis of the differences between the categories with a confidence interval of 95% (Quercetin-3-0-Rhamnoside):
	Contrast	Difference	Standardized difference	Critical value	Pr > Diff	Significant
	ND vs Control	-0.00439729	-1.11726	2.77645	0.326459	No
	LSD-value:			0.0109275
	Category	LS means	Standard error	Groups
	ND	0.0152169	0.00278302	A
	Control	0.0196142	0.00278302	A
	Q1 / REGWQ / Analysis of the differences between the categories with a confidence interval of 95% (Quercetin-3-0-Rhamnoside):
	Contrast	Difference	Standardized difference	Critical value	Pr > Diff	alpha (Modified)	Significant
	ND vs Control	-0.00439729	-1.11726	2.77645	0.326464	0.05	No
	Category	LS means	Standard error	Groups
	ND	0.0152169	0.00278302	A
	Control	0.0196142	0.00278302	A
	Regression of variable Kaempferol-3-0-Glucoside:
	Goodness of fit statistics (Kaempferol-3-0-Glucoside):
	Observations	6
	Sum of weights	6
	DF	4
	R2	0.769562
	Adjusted R2	0.711952
	MSE	7.64011e-06
	RMSE	0.00276407
	MAPE	9.74167
	DW	2.0111
	Cp	2
	AIC	-69.1254
	SBC	-69.5419
	PC	0.460876
	Analysis of variance (Kaempferol-3-0-Glucoside):
	Source	DF	Sum of squares	Mean squares	F	Pr > F
	Model	1	0.000102058	0.000102058	13.3582	0.0216777
	Error	4	3.05604e-05	7.64011e-06
	Corrected Total	5	0.000132619
	Computed against model Y=Mean(Y)
	Model parameters (Kaempferol-3-0-Glucoside):
	Source	Value	Standard error	t	Pr > |t|	Lower bound (95%)	Upper bound (95%)
	Intercept	0.0176769	0.00159584	11.0769	0.000377785	0.0132462	0.0221077
	Q1-Control	0.00824857	0.00225686	3.65489	0.0216777	0.00198253	0.0145146
	Q1-ND	0	0
	Equation of the model (Kaempferol-3-0-Glucoside):
	Kaempferol-3-0-Glucoside = 1.76769264302821E-02+8.24856995137913E-03*Q1-Control
	Predictions and residuals (Kaempferol-3-0-Glucoside):
	Observation	Weight	Kaempferol-3-0-Glucoside	Pred(Kaempferol-3-0-Glucoside)	Residual	Std. residual	Std. dev. on pred. (Mean)	Lower bound 95% (Mean)	Upper bound 95% (Mean)	Std. dev. on pred. (Observation)	Lower bound 95% (Observation)	Upper bound 95% (Observation)	Adjusted Pred.
	Obs1	1	0.0215129	0.0176769	0.00383602	1.38781	0.00159584	0.0132462	0.0221077	0.00319168	0.00881541	0.0265384	0.0157589
	Obs2	1	0.0152503	0.0176769	-0.00242659	-0.877902	0.00159584	0.0132462	0.0221077	0.00319168	0.00881541	0.0265384	0.0188902
	Obs3	1	0.0162675	0.0176769	-0.00140943	-0.509911	0.00159584	0.0132462	0.0221077	0.00319168	0.00881541	0.0265384	0.0183816
	Obs4	1	0.0240266	0.0259255	-0.00189885	-0.686976	0.00159584	0.0214947	0.0303563	0.00319168	0.017064	0.034787	0.0268749
	Obs5	1	0.0280068	0.0259255	0.00208127	0.75297	0.00159584	0.0214947	0.0303563	0.00319168	0.017064	0.034787	0.0248849
	Obs6	1	0.0257431	0.0259255	-0.000182413	-0.0659944	0.00159584	0.0214947	0.0303563	0.00319168	0.017064	0.034787	0.0260167
	Q1 / Tukey (HSD) / Analysis of the differences between the categories with a confidence interval of 95% (Kaempferol-3-0-Glucoside):
	Contrast	Difference	Standardized difference	Critical value	Pr > Diff	Significant
	ND vs Control	-0.00824857	-3.65489	2.77645	0.0216777	Yes
	Tukey's d critical value:			3.92649
	Category	LS means	Standard error	Groups
	ND	0.0176769	0.00159584	A
	Control	0.0259255	0.00159584		B
	Q1 / Fisher (LSD) / Analysis of the differences between the categories with a confidence interval of 95% (Kaempferol-3-0-Glucoside):
	Contrast	Difference	Standardized difference	Critical value	Pr > Diff	Significant
	ND vs Control	-0.00824857	-3.65489	2.77645	0.0216777	Yes
	LSD-value:			0.00626604
	Category	LS means	Standard error	Groups
	ND	0.0176769	0.00159584	A
	Control	0.0259255	0.00159584		B
	Q1 / REGWQ / Analysis of the differences between the categories with a confidence interval of 95% (Kaempferol-3-0-Glucoside):
	Contrast	Difference	Standardized difference	Critical value	Pr > Diff	alpha (Modified)	Significant
	ND vs Control	-0.00824857	-3.65489	2.77645	0.0216832	0.05	Yes
	Category	LS means	Standard error	Groups
	ND	0.0176769	0.00159584	A
	Control	0.0259255	0.00159584		B
	Regression of variable CG:
	Goodness of fit statistics (CG):
	Observations	6
	Sum of weights	6
	DF	4
	R2	0.527499
	Adjusted R2	0.409374
	MSE	0.00026805
	RMSE	0.0163722
	MAPE	84.6334
	DW	1.80724
	Cp	2
	AIC	-47.7788
	SBC	-48.1953
	PC	0.945001
	Analysis of variance (CG):
	Source	DF	Sum of squares	Mean squares	F	Pr > F
	Model	1	0.00119701	0.00119701	4.4656	0.102122
	Error	4	0.0010722	0.00026805
	Corrected Total	5	0.00226921
	Computed against model Y=Mean(Y)
	Model parameters (CG):
	Source	Value	Standard error	t	Pr > |t|	Lower bound (95%)	Upper bound (95%)
	Intercept	0.0160531	0.00945252	1.69829	0.164684	-0.0101913	0.0422975
	Q1-Control	0.028249	0.0133679	2.1132	0.102122	-0.00886623	0.0653642
	Q1-ND	0	0
	Equation of the model (CG):
	CG = 1.60531421532496E-02+2.82489619499343E-02*Q1-Control
	Predictions and residuals (CG):
	Observation	Weight	CG	Pred(CG)	Residual	Std. residual	Std. dev. on pred. (Mean)	Lower bound 95% (Mean)	Upper bound 95% (Mean)	Std. dev. on pred. (Observation)	Lower bound 95% (Observation)	Upper bound 95% (Observation)	Adjusted Pred.
	Obs1	1	0.0315391	0.0160531	0.015486	0.945866	0.00945252	-0.0101913	0.0422975	0.018905	-0.0364357	0.068542	0.00831016
	Obs2	1	0.0127279	0.0160531	-0.00332526	-0.203103	0.00945252	-0.0101913	0.0422975	0.018905	-0.0364357	0.068542	0.0177158
	Obs3	1	0.00389244	0.0160531	-0.0121607	-0.742763	0.00945252	-0.0101913	0.0422975	0.018905	-0.0364357	0.068542	0.0221335
	Obs4	1	0.0597477	0.0443021	0.0154456	0.943402	0.00945252	0.0180577	0.0705465	0.018905	-0.00818671	0.0967909	0.0365793
	Obs5	1	0.0491411	0.0443021	0.00483897	0.29556	0.00945252	0.0180577	0.0705465	0.018905	-0.00818671	0.0967909	0.0418826
	Obs6	1	0.0240175	0.0443021	-0.0202846	-1.23896	0.00945252	0.0180577	0.0705465	0.018905	-0.00818671	0.0967909	0.0544444
	Q1 / Tukey (HSD) / Analysis of the differences between the categories with a confidence interval of 95% (CG):
	Contrast	Difference	Standardized difference	Critical value	Pr > Diff	Significant
	ND vs Control	-0.028249	-2.1132	2.77645	0.102122	No
	Tukey's d critical value:			3.92649
	Category	LS means	Standard error	Groups
	ND	0.0160531	0.00945252	A
	Control	0.0443021	0.00945252	A
	Q1 / Fisher (LSD) / Analysis of the differences between the categories with a confidence interval of 95% (CG):
	Contrast	Difference	Standardized difference	Critical value	Pr > Diff	Significant
	ND vs Control	-0.028249	-2.1132	2.77645	0.102122	No
	LSD-value:			0.0371152
	Category	LS means	Standard error	Groups
	ND	0.0160531	0.00945252	A
	Control	0.0443021	0.00945252	A
	Q1 / REGWQ / Analysis of the differences between the categories with a confidence interval of 95% (CG):
	Contrast	Difference	Standardized difference	Critical value	Pr > Diff	alpha (Modified)	Significant
	ND vs Control	-0.028249	-2.1132	2.77645	0.102127	0.05	No
	Category	LS means	Standard error	Groups
	ND	0.0160531	0.00945252	A
	Control	0.0443021	0.00945252	A
	Regression of variable Theaflavin:
	Goodness of fit statistics (Theaflavin):
	Observations	6
	Sum of weights	6
	DF	4
	R2	0.292811
	Adjusted R2	0.116014
	MSE	0.00636638
	RMSE	0.0797896
	MAPE	27.9804
	DW	1.62086
	Cp	2
	AIC	-28.7731
	SBC	-29.1896
	PC	1.41438
	Analysis of variance (Theaflavin):
	Source	DF	Sum of squares	Mean squares	F	Pr > F
	Model	1	0.010544	0.010544	1.6562	0.267543
	Error	4	0.0254655	0.00636638
	Corrected Total	5	0.0360095
	Computed against model Y=Mean(Y)
	Model parameters (Theaflavin):
	Source	Value	Standard error	t	Pr > |t|	Lower bound (95%)	Upper bound (95%)
	Intercept	0.256436	0.0460665	5.56664	0.00510126	0.128535	0.384337
	Q1-Control	-0.083841	0.0651479	-1.28693	0.267543	-0.264721	0.0970386
	Q1-ND	0	0
	Equation of the model (Theaflavin):
	Theaflavin = 0.256435963961847-8.38410330744742E-02*Q1-Control
	Predictions and residuals (Theaflavin):
	Observation	Weight	Theaflavin	Pred(Theaflavin)	Residual	Std. residual	Std. dev. on pred. (Mean)	Lower bound 95% (Mean)	Upper bound 95% (Mean)	Std. dev. on pred. (Observation)	Lower bound 95% (Observation)	Upper bound 95% (Observation)	Adjusted Pred.
	Obs1	1	0.143997	0.256436	-0.112439	-1.40919	0.0460665	0.128535	0.384337	0.0921331	0.000633523	0.512238	0.312655
	Obs2	1	0.277088	0.256436	0.0206516	0.258826	0.0460665	0.128535	0.384337	0.0921331	0.000633523	0.512238	0.24611
	Obs3	1	0.348223	0.256436	0.091787	1.15036	0.0460665	0.128535	0.384337	0.0921331	0.000633523	0.512238	0.210542
	Obs4	1	0.169535	0.172595	-0.00306005	-0.0383515	0.0460665	0.0446937	0.300496	0.0921331	-0.0832075	0.428397	0.174125
	Obs5	1	0.129641	0.172595	-0.0429542	-0.538343	0.0460665	0.0446937	0.300496	0.0921331	-0.0832075	0.428397	0.194072
	Obs6	1	0.218609	0.172595	0.0460142	0.576695	0.0460665	0.0446937	0.300496	0.0921331	-0.0832075	0.428397	0.149588
	Q1 / Tukey (HSD) / Analysis of the differences between the categories with a confidence interval of 95% (Theaflavin):
	Contrast	Difference	Standardized difference	Critical value	Pr > Diff	Significant
	Control vs ND	-0.083841	-1.28693	2.77645	0.267543	No
	Tukey's d critical value:			3.92649
	Category	LS means	Standard error	Groups
	Control	0.172595	0.0460665	A
	ND	0.256436	0.0460665	A
	Q1 / Fisher (LSD) / Analysis of the differences between the categories with a confidence interval of 95% (Theaflavin):
	Contrast	Difference	Standardized difference	Critical value	Pr > Diff	Significant
	Control vs ND	-0.083841	-1.28693	2.77645	0.267543	No
	LSD-value:			0.18088
	Category	LS means	Standard error	Groups
	Control	0.172595	0.0460665	A
	ND	0.256436	0.0460665	A
	Q1 / REGWQ / Analysis of the differences between the categories with a confidence interval of 95% (Theaflavin):
	Contrast	Difference	Standardized difference	Critical value	Pr > Diff	alpha (Modified)	Significant
	Control vs ND	-0.083841	-1.28693	2.77645	0.267548	0.05	No
	Category	LS means	Standard error	Groups
	Control	0.172595	0.0460665	A
	ND	0.256436	0.0460665	A
	Regression of variable Theaflavin gallate:
	Goodness of fit statistics (Theaflavin gallate):
	Observations	6
	Sum of weights	6
	DF	4
	R2	0.711268
	Adjusted R2	0.639085
	MSE	0.00136597
	RMSE	0.036959
	MAPE	18.2797
	DW	2.23437
	Cp	2
	AIC	-38.0081
	SBC	-38.4246
	PC	0.577464
	Analysis of variance (Theaflavin gallate):
	Source	DF	Sum of squares	Mean squares	F	Pr > F
	Model	1	0.0134598	0.0134598	9.85368	0.0348794
	Error	4	0.00546388	0.00136597
	Corrected Total	5	0.0189237
	Computed against model Y=Mean(Y)
	Model parameters (Theaflavin gallate):
	Source	Value	Standard error	t	Pr > |t|	Lower bound (95%)	Upper bound (95%)
	Intercept	0.186126	0.0213383	8.72264	0.000951552	0.126882	0.245371
	Q1-Control	-0.0947271	0.0301769	-3.13906	0.0348794	-0.178512	-0.0109425
	Q1-ND	0	0
	Equation of the model (Theaflavin gallate):
	Theaflavin gallate = 0.186126396024414-9.47270793027583E-02*Q1-Control
	Predictions and residuals (Theaflavin gallate):
	Observation	Weight	Theaflavin gallate	Pred(Theaflavin gallate)	Residual	Std. residual	Std. dev. on pred. (Mean)	Lower bound 95% (Mean)	Upper bound 95% (Mean)	Std. dev. on pred. (Observation)	Lower bound 95% (Observation)	Upper bound 95% (Observation)	Adjusted Pred.
	Obs1	1	0.156788	0.186126	-0.0293383	-0.793806	0.0213383	0.126882	0.245371	0.0426766	0.0676371	0.304616	0.200796
	Obs2	1	0.16043	0.186126	-0.025696	-0.695257	0.0213383	0.126882	0.245371	0.0426766	0.0676371	0.304616	0.198974
	Obs3	1	0.241161	0.186126	0.0550343	1.48906	0.0213383	0.126882	0.245371	0.0426766	0.0676371	0.304616	0.158609
	Obs4	1	0.0833881	0.0913993	-0.00801121	-0.216759	0.0213383	0.0321547	0.150644	0.0426766	-0.02709	0.209889	0.0954049
	Obs5	1	0.0751835	0.0913993	-0.0162159	-0.438752	0.0213383	0.0321547	0.150644	0.0426766	-0.02709	0.209889	0.0995072
	Obs6	1	0.115626	0.0913993	0.0242271	0.655511	0.0213383	0.0321547	0.150644	0.0426766	-0.02709	0.209889	0.0792858
	Q1 / Tukey (HSD) / Analysis of the differences between the categories with a confidence interval of 95% (Theaflavin gallate):
	Contrast	Difference	Standardized difference	Critical value	Pr > Diff	Significant
	Control vs ND	-0.0947271	-3.13906	2.77645	0.0348794	Yes
	Tukey's d critical value:			3.92649
	Category	LS means	Standard error	Groups
	Control	0.0913993	0.0213383	A
	ND	0.186126	0.0213383		B
	Q1 / Fisher (LSD) / Analysis of the differences between the categories with a confidence interval of 95% (Theaflavin gallate):
	Contrast	Difference	Standardized difference	Critical value	Pr > Diff	Significant
	Control vs ND	-0.0947271	-3.13906	2.77645	0.0348794	Yes
	LSD-value:			0.0837846
	Category	LS means	Standard error	Groups
	Control	0.0913993	0.0213383	A
	ND	0.186126	0.0213383		B
	Q1 / REGWQ / Analysis of the differences between the categories with a confidence interval of 95% (Theaflavin gallate):
	Contrast	Difference	Standardized difference	Critical value	Pr > Diff	alpha (Modified)	Significant
	Control vs ND	-0.0947271	-3.13906	2.77645	0.0348848	0.05	Yes
	Category	LS means	Standard error	Groups
	Control	0.0913993	0.0213383	A
	ND	0.186126	0.0213383		B
	Regression of variable Theaflavin 3’0gallate:
	Goodness of fit statistics (Theaflavin 3’0gallate):
	Observations	6
	Sum of weights	6
	DF	4
	R2	0.871152
	Adjusted R2	0.83894
	MSE	0.00103497
	RMSE	0.032171
	MAPE	6.45866
	DW	2.43025
	Cp	2
	AIC	-39.6731
	SBC	-40.0896
	PC	0.257695
	Analysis of variance (Theaflavin 3’0gallate):
	Source	DF	Sum of squares	Mean squares	F	Pr > F
	Model	1	0.0279902	0.0279902	27.0444	0.00651425
	Error	4	0.00413989	0.00103497
	Corrected Total	5	0.0321301
	Computed against model Y=Mean(Y)
	Model parameters (Theaflavin 3’0gallate):
	Source	Value	Standard error	t	Pr > |t|	Lower bound (95%)	Upper bound (95%)
	Intercept	0.396576	0.0185739	21.3512	< 0.0001	0.345006	0.448145
	Q1-Control	-0.136602	0.0262675	-5.20042	0.00651425	-0.209532	-0.0636719
	Q1-ND	0	0
	Equation of the model (Theaflavin 3’0gallate):
	Theaflavin 3’0gallate = 0.396575964103148-0.136602165468546*Q1-Control
	Predictions and residuals (Theaflavin 3’0gallate):
	Observation	Weight	Theaflavin 3’0gallate	Pred(Theaflavin 3’0gallate)	Residual	Std. residual	Std. dev. on pred. (Mean)	Lower bound 95% (Mean)	Upper bound 95% (Mean)	Std. dev. on pred. (Observation)	Lower bound 95% (Observation)	Upper bound 95% (Observation)	Adjusted Pred.
	Obs1	1	0.436448	0.396576	0.0398717	1.23937	0.0185739	0.345006	0.448145	0.0371479	0.293437	0.499715	0.37664
	Obs2	1	0.355376	0.396576	-0.0412	-1.28066	0.0185739	0.345006	0.448145	0.0371479	0.293437	0.499715	0.417176
	Obs3	1	0.397904	0.396576	0.00132839	0.0412916	0.0185739	0.345006	0.448145	0.0371479	0.293437	0.499715	0.395912
	Obs4	1	0.252461	0.259974	-0.0075127	-0.233524	0.0185739	0.208404	0.311543	0.0371479	0.156835	0.363113	0.26373
	Obs5	1	0.244156	0.259974	-0.0158175	-0.49167	0.0185739	0.208404	0.311543	0.0371479	0.156835	0.363113	0.267883
	Obs6	1	0.283304	0.259974	0.0233302	0.725194	0.0185739	0.208404	0.311543	0.0371479	0.156835	0.363113	0.248309
	Q1 / Tukey (HSD) / Analysis of the differences between the categories with a confidence interval of 95% (Theaflavin 3’0gallate):
	Contrast	Difference	Standardized difference	Critical value	Pr > Diff	Significant
	Control vs ND	-0.136602	-5.20042	2.77645	0.00651425	Yes
	Tukey's d critical value:			3.92649
	Category	LS means	Standard error	Groups
	Control	0.259974	0.0185739	A
	ND	0.396576	0.0185739		B
	Q1 / Fisher (LSD) / Analysis of the differences between the categories with a confidence interval of 95% (Theaflavin 3’0gallate):
	Contrast	Difference	Standardized difference	Critical value	Pr > Diff	Significant
	Control vs ND	-0.136602	-5.20042	2.77645	0.00651425	Yes
	LSD-value:			0.0729303
	Category	LS means	Standard error	Groups
	Control	0.259974	0.0185739	A
	ND	0.396576	0.0185739		B
	Q1 / REGWQ / Analysis of the differences between the categories with a confidence interval of 95% (Theaflavin 3’0gallate):
	Contrast	Difference	Standardized difference	Critical value	Pr > Diff	alpha (Modified)	Significant
	Control vs ND	-0.136602	-5.20042	2.77645	0.00651991	0.05	Yes
	Category	LS means	Standard error	Groups
	Control	0.259974	0.0185739	A
	ND	0.396576	0.0185739		B
	Regression of variable Theaflavin -3,3’0digallate:
	Goodness of fit statistics (Theaflavin -3,3’0digallate):
	Observations	6
	Sum of weights	6
	DF	4
	R2	0.598198
	Adjusted R2	0.497748
	MSE	0.000205464
	RMSE	0.014334
	MAPE	47.8229
	DW	2.00045
	Cp	2
	AIC	-49.3742
	SBC	-49.7907
	PC	0.803603
	Analysis of variance (Theaflavin -3,3’0digallate):
	Source	DF	Sum of squares	Mean squares	F	Pr > F
	Model	1	0.00122357	0.00122357	5.95516	0.0711838
	Error	4	0.000821856	0.000205464
	Corrected Total	5	0.00204543
	Computed against model Y=Mean(Y)
	Model parameters (Theaflavin -3,3’0digallate):
	Source	Value	Standard error	t	Pr > |t|	Lower bound (95%)	Upper bound (95%)
	Intercept	0.0451464	0.00827575	5.45526	0.00548738	0.0221692	0.0681235
	Q1-Control	-0.0285607	0.0117037	-2.44032	0.0711838	-0.0610553	0.00393389
	Q1-ND	0	0
	Equation of the model (Theaflavin -3,3’0digallate):
	Theaflavin -3,3’0digallate = 4.51463533369659E-02-2.85607164357501E-02*Q1-Control
	Predictions and residuals (Theaflavin -3,3’0digallate):
	Observation	Weight	Theaflavin -3,3’0digallate	Pred(Theaflavin -3,3’0digallate)	Residual	Std. residual	Std. dev. on pred. (Mean)	Lower bound 95% (Mean)	Upper bound 95% (Mean)	Std. dev. on pred. (Observation)	Lower bound 95% (Observation)	Upper bound 95% (Observation)	Adjusted Pred.
	Obs1	1	0.063178	0.0451464	0.0180317	1.25796	0.00827575	0.0221692	0.0681235	0.0165515	-0.000807963	0.0911007	0.0361305
	Obs2	1	0.0379361	0.0451464	-0.0072102	-0.503014	0.00827575	0.0221692	0.0681235	0.0165515	-0.000807963	0.0911007	0.0487515
	Obs3	1	0.0343249	0.0451464	-0.0108215	-0.754951	0.00827575	0.0221692	0.0681235	0.0165515	-0.000807963	0.0911007	0.0505571
	Obs4	1	0.0090905	0.0165856	-0.00749514	-0.522892	0.00827575	-0.00639152	0.0395628	0.0165515	-0.0293687	0.06254	0.0203332
	Obs5	1	0.031364	0.0165856	0.0147784	1.031	0.00827575	-0.00639152	0.0395628	0.0165515	-0.0293687	0.06254	0.00919645
	Obs6	1	0.0093024	0.0165856	-0.00728324	-0.508109	0.00827575	-0.00639152	0.0395628	0.0165515	-0.0293687	0.06254	0.0202273
	Q1 / Tukey (HSD) / Analysis of the differences between the categories with a confidence interval of 95% (Theaflavin -3,3’0digallate):
	Contrast	Difference	Standardized difference	Critical value	Pr > Diff	Significant
	Control vs ND	-0.0285607	-2.44032	2.77645	0.0711838	No
	Tukey's d critical value:			3.92649
	Category	LS means	Standard error	Groups
	Control	0.0165856	0.00827575	A
	ND	0.0451464	0.00827575	A
	Q1 / Fisher (LSD) / Analysis of the differences between the categories with a confidence interval of 95% (Theaflavin -3,3’0digallate):
	Contrast	Difference	Standardized difference	Critical value	Pr > Diff	Significant
	Control vs ND	-0.0285607	-2.44032	2.77645	0.0711838	No
	LSD-value:			0.0324946
	Category	LS means	Standard error	Groups
	Control	0.0165856	0.00827575	A
	ND	0.0451464	0.00827575	A
	Q1 / REGWQ / Analysis of the differences between the categories with a confidence interval of 95% (Theaflavin -3,3’0digallate):
	Contrast	Difference	Standardized difference	Critical value	Pr > Diff	alpha (Modified)	Significant
	Control vs ND	-0.0285607	-2.44032	2.77645	0.0711891	0.05	No
	Category	LS means	Standard error	Groups
	Control	0.0165856	0.00827575	A
	ND	0.0451464	0.00827575	A
	Summary of all pairwise comparisons for Q1 (Tukey (HSD)):
	Category	LS means(N content %)	Groups
	ND	1.96667	A
	Control	3.36		B
	Category	LS means(L-theanine)	Groups
	ND	0.183454	A
	Control	0.310937	A
	Category	LS means(Gallic acid)	Groups
	ND	0.0930526	A
	Control	0.109705	A
	Category	LS means(Galloylquinic acid)	Groups
	ND	0.0990801	A
	Control	0.238432		B
	Category	LS means(GC)	Groups
	ND	2.44022	A
	Control	4.69043		B
	Category	LS means(Theobromine)	Groups
	ND	0.0734907	A
	Control	0.462781		B
	Category	LS means(Theophylline)	Groups
	Control	0.00833085	A
	ND	0.0109192	A
	Category	LS means(EGC)	Groups
	Control	12.9889	A
	ND	13.1742	A
	Category	LS means((+)D-Catechin)	Groups
	ND	3.32162	A
	Control	4.23234	A
	Category	LS means(Caffeine)	Groups
	ND	4.88745	A
	Control	14.3377		B
	Category	LS means(EC)	Groups
	Control	11.3295	A
	ND	19.3964	A
	Category	LS means(EGCG)	Groups
	ND	21.7963	A
	Control	32.1057	A
	Category	LS means(GCG)	Groups
	ND	1.68869	A
	Control	3.13696		B
	Category	LS means(Rutin)	Groups
	Control	0.423707	A
	ND	0.507568	A
	Category	LS means(ECG)	Groups
	ND	18.2233	A
	Control	19.8126	A
	Category	LS means(Quercetin-3-0-glucoside)	Groups
	ND	0.0669772	A
	Control	0.082	A
	Category	LS means(Kaempferol-3-0-Rutinoside)	Groups
	Control	0.0391137	A
	ND	0.0511222	A
	Category	LS means(Quercetin-3-0-Rhamnoside)	Groups
	ND	0.0152169	A
	Control	0.0196142	A
	Category	LS means(Kaempferol-3-0-Glucoside)	Groups
	ND	0.0176769	A
	Control	0.0259255		B
	Category	LS means(CG)	Groups
	ND	0.0160531	A
	Control	0.0443021	A
	Category	LS means(Theaflavin)	Groups
	Control	0.172595	A
	ND	0.256436	A
	Category	LS means(Theaflavin gallate)	Groups
	Control	0.0913993	A
	ND	0.186126		B
	Category	LS means(Theaflavin 3’0gallate)	Groups
	Control	0.259974	A
	ND	0.396576		B
	Category	LS means(Theaflavin -3,3’0digallate)	Groups
	Control	0.0165856	A
	ND	0.0451464	A
	Summary of all pairwise comparisons for Q1 (Fisher (LSD)):
	Category	LS means(N content %)	Groups
	ND	1.96667	A
	Control	3.36		B
	Category	LS means(L-theanine)	Groups
	ND	0.183454	A
	Control	0.310937	A
	Category	LS means(Gallic acid)	Groups
	ND	0.0930526	A
	Control	0.109705	A
	Category	LS means(Galloylquinic acid)	Groups
	ND	0.0990801	A
	Control	0.238432		B
	Category	LS means(GC)	Groups
	ND	2.44022	A
	Control	4.69043		B
	Category	LS means(Theobromine)	Groups
	ND	0.0734907	A
	Control	0.462781		B
	Category	LS means(Theophylline)	Groups
	Control	0.00833085	A
	ND	0.0109192	A
	Category	LS means(EGC)	Groups
	Control	12.9889	A
	ND	13.1742	A
	Category	LS means((+)D-Catechin)	Groups
	ND	3.32162	A
	Control	4.23234	A
	Category	LS means(Caffeine)	Groups
	ND	4.88745	A
	Control	14.3377		B
	Category	LS means(EC)	Groups
	Control	11.3295	A
	ND	19.3964	A
	Category	LS means(EGCG)	Groups
	ND	21.7963	A
	Control	32.1057	A
	Category	LS means(GCG)	Groups
	ND	1.68869	A
	Control	3.13696		B
	Category	LS means(Rutin)	Groups
	Control	0.423707	A
	ND	0.507568	A
	Category	LS means(ECG)	Groups
	ND	18.2233	A
	Control	19.8126	A
	Category	LS means(Quercetin-3-0-glucoside)	Groups
	ND	0.0669772	A
	Control	0.082	A
	Category	LS means(Kaempferol-3-0-Rutinoside)	Groups
	Control	0.0391137	A
	ND	0.0511222	A
	Category	LS means(Quercetin-3-0-Rhamnoside)	Groups
	ND	0.0152169	A
	Control	0.0196142	A
	Category	LS means(Kaempferol-3-0-Glucoside)	Groups
	ND	0.0176769	A
	Control	0.0259255		B
	Category	LS means(CG)	Groups
	ND	0.0160531	A
	Control	0.0443021	A
	Category	LS means(Theaflavin)	Groups
	Control	0.172595	A
	ND	0.256436	A
	Category	LS means(Theaflavin gallate)	Groups
	Control	0.0913993	A
	ND	0.186126		B
	Category	LS means(Theaflavin 3’0gallate)	Groups
	Control	0.259974	A
	ND	0.396576		B
	Category	LS means(Theaflavin -3,3’0digallate)	Groups
	Control	0.0165856	A
	ND	0.0451464	A
	Summary of all pairwise comparisons for Q1 (REGWQ):
	Category	LS means(N content %)	Groups
	ND	1.96667	A
	Control	3.36		B
	Category	LS means(L-theanine)	Groups
	ND	0.183454	A
	Control	0.310937	A
	Category	LS means(Gallic acid)	Groups
	ND	0.0930526	A
	Control	0.109705	A
	Category	LS means(Galloylquinic acid)	Groups
	ND	0.0990801	A
	Control	0.238432		B
	Category	LS means(GC)	Groups
	ND	2.44022	A
	Control	4.69043		B
	Category	LS means(Theobromine)	Groups
	ND	0.0734907	A
	Control	0.462781		B
	Category	LS means(Theophylline)	Groups
	Control	0.00833085	A
	ND	0.0109192	A
	Category	LS means(EGC)	Groups
	Control	12.9889	A
	ND	13.1742	A
	Category	LS means((+)D-Catechin)	Groups
	ND	3.32162	A
	Control	4.23234	A
	Category	LS means(Caffeine)	Groups
	ND	4.88745	A
	Control	14.3377		B
	Category	LS means(EC)	Groups
	Control	11.3295	A
	ND	19.3964	A
	Category	LS means(EGCG)	Groups
	ND	21.7963	A
	Control	32.1057	A
	Category	LS means(GCG)	Groups
	ND	1.68869	A
	Control	3.13696		B
	Category	LS means(Rutin)	Groups
	Control	0.423707	A
	ND	0.507568	A
	Category	LS means(ECG)	Groups
	ND	18.2233	A
	Control	19.8126	A
	Category	LS means(Quercetin-3-0-glucoside)	Groups
	ND	0.0669772	A
	Control	0.082	A
	Category	LS means(Kaempferol-3-0-Rutinoside)	Groups
	Control	0.0391137	A
	ND	0.0511222	A
	Category	LS means(Quercetin-3-0-Rhamnoside)	Groups
	ND	0.0152169	A
	Control	0.0196142	A
	Category	LS means(Kaempferol-3-0-Glucoside)	Groups
	ND	0.0176769	A
	Control	0.0259255		B
	Category	LS means(CG)	Groups
	ND	0.0160531	A
	Control	0.0443021	A
	Category	LS means(Theaflavin)	Groups
	Control	0.172595	A
	ND	0.256436	A
	Category	LS means(Theaflavin gallate)	Groups
	Control	0.0913993	A
	ND	0.186126		B
	Category	LS means(Theaflavin 3’0gallate)	Groups
	Control	0.259974	A
	ND	0.396576		B
	Category	LS means(Theaflavin -3,3’0digallate)	Groups
	Control	0.0165856	A
	ND	0.0451464	A
	Summary for all Ys:
		N content %	L-theanine	Gallic acid	Galloylquinic acid	GC	Theobromine	Theophylline	EGC	(+)D-Catechin	Caffeine	EC	EGCG	GCG	Rutin	ECG	Quercetin-3-0-glucoside	Kaempferol-3-0-Rutinoside	Quercetin-3-0-Rhamnoside	Kaempferol-3-0-Glucoside	CG	Theaflavin	Theaflavin gallate	Theaflavin 3’0gallate	Theaflavin -3,3’0digallate
	R2	0.982368	0.154247	0.0676377	0.835767	0.931456	0.954346	0.212401	0.00186648	0.505794	0.949821	0.628007	0.441589	0.815706	0.127479	0.131701	0.137061	0.413403	0.237843	0.769562	0.527499	0.292811	0.711268	0.871152	0.598198
	F	222.862	0.729514	0.290178	20.3556	54.3569	83.6162	1.07873	0.00747986	4.0938	75.7141	6.75289	3.16318	17.7044	0.584416	0.606708	0.63532	2.81899	1.24827	13.3582	4.4656	1.6562	9.85368	27.0444	5.95516
	Pr > F	0.000117273	0.441175	0.618687	0.010726	0.00180372	0.000793805	0.35764	0.935236	0.11307	0.000960491	0.0601346	0.14994	0.0136117	0.487195	0.479538	0.470045	0.168456	0.326459	0.0216777	0.102122	0.267543	0.0348794	0.00651425	0.0711838
	Summary (LS means) - Q1:
		N content %	L-theanine	Gallic acid	Galloylquinic acid	GC	Theobromine	Theophylline	EGC	(+)D-Catechin	Caffeine	EC	EGCG	GCG	Rutin	ECG	Quercetin-3-0-glucoside	Kaempferol-3-0-Rutinoside	Quercetin-3-0-Rhamnoside	Kaempferol-3-0-Glucoside	CG	Theaflavin	Theaflavin gallate	Theaflavin 3’0gallate	Theaflavin -3,3’0digallate
	Control	3.360 b b b	0.311 a a a	0.110 a a a	0.238 b b b	4.690 b b b	0.463 b b b	0.008 a a a	12.989 a a a	4.232 a a a	14.338 b b b	11.330 a a a	32.106 a a a	3.137 b b b	0.424 a a a	19.813 a a a	0.082 a a a	0.039 a a a	0.020 a a a	0.026 b b b	0.044 a a a	0.173 a a a	0.091 a a a	0.260 a a a	0.017 a a a
	ND	1.967 a a a	0.183 a a a	0.093 a a a	0.099 a a a	2.440 a a a	0.073 a a a	0.011 a a a	13.174 a a a	3.322 a a a	4.887 a a a	19.396 a a a	21.796 a a a	1.689 a a a	0.508 a a a	18.223 a a a	0.067 a a a	0.051 a a a	0.015 a a a	0.018 a a a	0.016 a a a	0.256 a a a	0.186 b b b	0.397 b b b	0.045 a a a
	Pr > F	0.000117273	0.441175	0.618687	0.010726	0.00180372	0.000793805	0.35764	0.935236	0.11307	0.000960491	0.0601346	0.14994	0.0136117	0.487195	0.479538	0.470045	0.168456	0.326459	0.0216777	0.102122	0.267543	0.0348794	0.00651425	0.0711838
	Significant	Yes	No	No	Yes	Yes	Yes	No	No	No	Yes	No	No	Yes	No	No	No	No	No	Yes	No	No	Yes	Yes	No
		N content %	L-theanine	Gallic acid	Galloylquinic acid	GC	Theobromine	Theophylline	EGC	(+)D-Catechin	Caffeine	EC	EGCG	GCG	Rutin	ECG	Quercetin-3-0-glucoside	Kaempferol-3-0-Rutinoside	Quercetin-3-0-Rhamnoside	Kaempferol-3-0-Glucoside	CG	Theaflavin	Theaflavin gallate	Theaflavin 3’0gallate	Theaflavin -3,3’0digallate
	Control	3.36	0.310937	0.109705	0.238432	4.69043	0.462781	0.00833085	12.9889	4.23234	14.3377	11.3295	32.1057	3.13696	0.423707	19.8126	0.082	0.0391137	0.0196142	0.0259255	0.0443021	0.172595	0.0913993	0.259974	0.0165856
	ND	1.96667	0.183454	0.0930526	0.0990801	2.44022	0.0734907	0.0109192	13.1742	3.32162	4.88745	19.3964	21.7963	1.68869	0.507568	18.2233	0.0669772	0.0511222	0.0152169	0.0176769	0.0160531	0.256436	0.186126	0.396576	0.0451464

## Sheet: ANOVA_HID
	Category	LS mean	Standard error
	2month ND	3.20667	0.113786
	2month Control	4.21	0.113786
	4month ND	2.71	0.113786
	4month Control	3.69667	0.113786

## Sheet: ANOVA_HID1
	Category	LS mean	Standard error
	2month ND	0.143907	0.880308
	2month Control	4.12186	0.880308
	4month ND	0.516503	0.880308
	4month Control	6.68389	0.880308

## Sheet: ANOVA_HID2
	Category	LS mean	Standard error
	2month ND	0.0499722	0.00560842
	2month Control	0.0354452	0.00560842
	4month ND	0.0906528	0.00560842
	4month Control	0.0543821	0.00560842

## Sheet: ANOVA_HID3
	Category	LS mean	Standard error
	2month ND	0.826733	0.0609198
	2month Control	0.282231	0.0609198
	4month ND	0.363334	0.0609198
	4month Control	0.275862	0.0609198

## Sheet: ANOVA_HID4
	Category	LS mean	Standard error
	2month ND	1.44801	0.182682
	2month Control	0.410556	0.182682
	4month ND	1.53582	0.182682
	4month Control	0.680409	0.182682

## Sheet: ANOVA_HID5
	Category	LS mean	Standard error
	2month ND	0.364356	0.0187712
	2month Control	0.354686	0.0187712
	4month ND	0.077912	0.0187712
	4month Control	0.130693	0.0187712

## Sheet: ANOVA_HID6
	Category	LS mean	Standard error
	2month ND	0.0217065	0.00709302
	2month Control	0.0115829	0.00709302
	4month ND	0.0280643	0.00709302
	4month Control	0.0113693	0.00709302

[truncated: 18 more sheets: ANOVA_HID7, ANOVA_HID8, ANOVA_HID9, ANOVA_HID10, ANOVA_HID11, ANOVA_HID12, ANOVA_HID13, ANOVA_HID14, ANOVA_HID15, ANOVA_HID16, ANOVA_HID17, ANOVA_HID18, ANOVA_HID19, ANOVA_HID20, ANOVA_HID21, ANOVA_HID22, ANOVA_HID23, ANOVA in vivo]
