# Supplementary material for: In Vitro vs. In Vivo Transcriptomic Approach Revealed Core Pathways of Nitrogen Deficiency Response in Tea Plant (Camellia sinensis (L.) Kuntze)
Source: Int J Mol Sci. 2024 Oct 31;25(21):11726. doi: 10.3390/ijms252111726 (PMC11547157; doi:10.3390/ijms252111726)
Supplement: Supplementary file 1 [file ijms-25-11726-s001.zip › ijms-3193843-supplementary/Supplementary file 2. KEGG and DEGs in vitro.xlsx]

## Sheet: ALL sign DEGs
gene_id	gene_name	EntrezID	transcript_id	GO	KEGG	KO_ENTRY	EC	Description	trans_type	FPKM.A38_1	FPKM.A38_2	FPKM.A38	FPKM.A39_1	FPKM.A39_2	FPKM.A39	fc	log2(fc)	pval	qval	regulation	significant
nbisL1-mrna-17087	nbisL1-mrna-17087		TEAK017087	GO:0004866(endopeptidase inhibitor activity);GO:0005576(extracellular region);GO:0005618(cell wall);GO:0048046(apoplast)	NA	NA	NA	kunitz trypsin inhibitor 2-like [Durio zibethinus]	mrna	3.41088	2.24142	3.15785	80.0595	77.8084	96.5485	0.0346289	-4.85188	1.33219e-97	3.90638e-93	down	yes
nbisL1-mrna-41205	nbisL1-mrna-41205		TEAK041205	GO:0001666(response to hypoxia);GO:0005344(oxygen carrier activity);GO:0005618(cell wall);GO:0005737(cytoplasm);GO:0005829(cytosol);GO:0005886(plasma membrane);GO:0009506(plasmodesma);GO:0019825(oxygen binding);GO:0020037(heme binding);GO:0046872(metal ion binding)	NA	NA	NA	Globin [Corchorus capsularis]	mrna	36.8099	38.7371	56.8708	473.007	522.295	489.222	0.0891989	-3.48683	9.24007e-94	1.35473e-89	down	yes
nbisL1-mrna-21194	nbisL1-mrna-21194		TEAK021194	GO:0009555(pollen development);GO:0009860(pollen tube growth);GO:0010233(phloem transport);GO:0030410(nicotianamine synthase activity);GO:0030418(nicotianamine biosynthetic process)	NA	NA	NA	Nicotianamine synthase [Actinidia chinensis var. chinensis]	mrna	78.4242	83.0107	98.7836	417.649	441.229	417.117	0.203934	-2.29383	5.94548e-67	3.48679e-63	down	yes
nbisL1-mrna-33973	nbisL1-mrna-33973		TEAK033973	GO:0003674(molecular_function);GO:0005634(nucleus);GO:0006979(response to oxidative stress)	NA	NA	NA	uncharacterized protein LOC113730429 isoform X2 [Coffea arabica]	mrna	35.2568	42.4813	41.0157	228.514	220.074	251.243	0.169689	-2.55904	6.13825e-63	2.99987e-59	down	yes
nbisL1-mrna-20905	nbisL1-mrna-20905		TEAK020905	GO:0005524(ATP binding);GO:0005739(mitochondrion);GO:0008150(biological_process)	NA	NA	NA	Protein of unknown function DUF506, plant protein [Actinidia chinensis var. chinensis]	mrna	5.25734	6.99923	8.47146	51.2055	55.0673	52.6941	0.130392	-2.93907	1.10082e-53	3.5866e-50	down	yes
nbisL1-mrna-37674	nbisL1-mrna-37674		TEAK037674	GO:0004089(carbonate dehydratase activity);GO:0005886(plasma membrane);GO:0008270(zinc ion binding);GO:0009409(response to cold);GO:0009507(chloroplast);GO:0009535(chloroplast thylakoid membrane);GO:0009570(chloroplast stroma);GO:0009579(thylakoid);GO:0009817(defense response to fungus, incompatible interaction);GO:0009941(chloroplast envelope);GO:0010037(response to carbon dioxide);GO:0010119(re…	00910(Nitrogen metabolism)	K01673	EC:4.2.1.1	PREDICTED: carbonic anhydrase 2-like [Juglans regia]	mrna	313.595	317.333	399.427	1593.45	1555.92	1153.11	0.239479	-2.06203	5.08963e-46	1.24369e-42	down	yes
nbisL1-mrna-1013	nbisL1-mrna-1013		TEAK001013	GO:0003674(molecular_function);GO:0005634(nucleus);GO:0008150(biological_process)	NA	NA	NA	DNA mismatch repair protein like [Actinidia chinensis var. chinensis]	mrna	3.71742	4.7328	5.18439	27.8684	36.6797	36.3909	0.135078	-2.88814	4.00603e-43	8.39062e-40	down	yes
nbisL1-mrna-15904	nbisL1-mrna-15904		TEAK015904	GO:0005576(extracellular region);GO:0009651(response to salt stress);GO:0009816(defense response to bacterium, incompatible interaction);GO:0009817(defense response to fungus, incompatible interaction);GO:0051707(response to other organism)	NA	NA	NA	thaumatin-like protein 1 [Camellia sinensis]	mrna	7.62701	7.54949	5.87091	49.2329	41.7525	51.4598	0.147758	-2.75869	2.85412e-39	5.23072e-36	down	yes
nbisL1-mrna-21359	nbisL1-mrna-21359		TEAK021359	NA	NA	NA	NA	hypothetical protein [Camellia sinensis]	mrna	31.784	26.3836	22.5528	126.38	166.933	130.862	0.190299	-2.39366	1.07788e-38	1.85922e-35	down	yes
nbisL1-mrna-21176	nbisL1-mrna-21176		TEAK021176	GO:0005634(nucleus);GO:0005773(vacuole);GO:0006950(response to stress);GO:0016787(hydrolase activity)	NA	NA	NA	universal stress protein PHOS32-like [Quercus suber]	mrna	36.0578	40.2049	35.7835	126.141	124.996	124.093	0.298607	-1.74368	1.5194e-38	2.47518e-35	down	yes
nbisL1-mrna-10677	nbisL1-mrna-10677		TEAK010677	GO:0003674(molecular_function);GO:0005739(mitochondrion);GO:0008150(biological_process);GO:0016021(integral component of membrane)	NA	NA	NA	uncharacterized protein LOC112189420 [Rosa chinensis]	mrna	1.18698	0.800959	0.335298	19.8591	16.1681	24.7186	0.0382453	-4.70857	5.14558e-36	6.85836e-33	down	yes
nbisL1-mrna-4392	nbisL1-mrna-4392		TEAK004392	GO:0004617(phosphoglycerate dehydrogenase activity);GO:0005739(mitochondrion);GO:0008863(formate dehydrogenase (NAD+) activity);GO:0009070(serine family amino acid biosynthetic process);GO:0042183(formate catabolic process)	00630(Glyoxylate and dicarboxylate metabolism)	K00122	EC:1.17.1.9	Formate dehydrogenase [Actinidia chinensis var. chinensis]	mrna	397.426	450.722	525.919	1323.47	1478.58	1282.36	0.336417	-1.57168	1.16233e-35	1.48187e-32	down	yes
nbisL1-mrna-5703	nbisL1-mrna-5703		TEAK005703	GO:0005515(protein binding)	NA	NA	NA	hypothetical protein CDL12_16028 [Handroanthus impetiginosus]	mrna	0.474951	0.548854	0.304614	11.7843	12.1634	10.5311	0.0385286	-4.69793	1.29316e-33	1.40442e-30	down	yes
nbisL1-mrna-21698	nbisL1-mrna-21698		TEAK021698	GO:0005618(cell wall);GO:0033609(oxalate metabolic process);GO:0046564(oxalate decarboxylase activity)	NA	NA	NA	germin-like protein [Camellia sinensis]	mrna	923.733	1034.31	778.817	3494.33	3526.27	4476.89	0.23804	-2.07073	3.1138e-33	3.26093e-30	down	yes
nbisL1-mrna-37809	nbisL1-mrna-37809		TEAK037809	GO:0051213(dioxygenase activity)	00940(Phenylpropanoid biosynthesis)	K06892	EC:1.14.11.-	2OG-FeII_Oxy domain-containing protein/DIOX_N domain-containing protein [Cephalotus follicularis]	mrna	3.82218	3.90508	4.00665	17.4096	18.0086	17.877	0.220168	-2.18332	3.40258e-33	3.44047e-30	down	yes
nbisL1-mrna-7986	nbisL1-mrna-7986		TEAK007986	GO:0005634(nucleus)	NA	NA	NA	Renalase [Actinidia chinensis var. chinensis]	mrna	332.619	324.393	420.73	1204.61	1055.81	1129.87	0.317891	-1.6534	1.42195e-32	1.34503e-29	down	yes
nbisL1-mrna-40802	nbisL1-mrna-40802		TEAK040802	GO:0005575(cellular_component);GO:0008150(biological_process)	NA	NA	NA	PREDICTED: LOB domain-containing protein 38 [Vitis vinifera]	mrna	4.61036	5.19902	9.43112	47.0107	42.3236	44.5871	0.14367	-2.79917	2.74658e-32	2.51681e-29	down	yes
nbisL1-mrna-37141	nbisL1-mrna-37141		TEAK037141	NA	NA	NA	NA	uncharacterized protein LOC111023876 [Momordica charantia]	mrna	4.21522	4.13821	5.46008	27.9889	24.2474	19.0405	0.193801	-2.36735	9.02186e-31	7.78083e-28	down	yes
nbisL1-mrna-26299	nbisL1-mrna-26299		TEAK026299	GO:0003333(amino acid transmembrane transport);GO:0015171(amino acid transmembrane transporter activity)	NA	NA	NA	vacuolar amino acid transporter 2 [Camellia sinensis]	mrna	3.71721	3.74073	3.65543	14.7948	14.9576	14.42	0.251591	-1.99085	1.05563e-29	8.84403e-27	down	yes
nbisL1-mrna-15972	nbisL1-mrna-15972		TEAK015972	GO:0005524(ATP binding);GO:0005739(mitochondrion);GO:0005829(cytosol);GO:0009409(response to cold);GO:0009507(chloroplast);GO:0009570(chloroplast stroma);GO:0010319(stromule);GO:0016491(oxidoreductase activity);GO:0016656(monodehydroascorbate reductase (NADH) activity);GO:0046686(response to cadmium ion);GO:0050660(flavin adenine dinucleotide binding);GO:0055114(oxidation-reduction process)	00053(Ascorbate and aldarate metabolism)	K08232	EC:1.6.5.4	monodehydroascorbate reductase, chloroplastic/mitochondrial isoform X1 [Citrus clementina]	mrna	48.7847	56.7433	56.0376	131.121	151.814	127.031	0.394095	-1.34339	4.69278e-29	3.71909e-26	down	yes
nbisL1-mrna-27741	nbisL1-mrna-27741		TEAK027741	GO:0009416(response to light stimulus);GO:0009535(chloroplast thylakoid membrane);GO:0009768(photosynthesis, light harvesting in photosystem I);GO:0009941(chloroplast envelope);GO:0010287(plastoglobule);GO:0016168(chlorophyll binding);GO:0031409(pigment binding)	00196(Photosynthesis - antenna proteins)	K08915	NA	chlorophyll a-b binding protein CP29.1, chloroplastic [Ricinus communis]	mrna	420.815	397.375	427.609	1626.5	1193.21	1116.1	0.316529	-1.65959	4.28197e-28	3.139e-25	down	yes
nbisL1-mrna-21699	nbisL1-mrna-21699		TEAK021699	GO:0005618(cell wall);GO:0033609(oxalate metabolic process);GO:0046564(oxalate decarboxylase activity)	NA	NA	NA	germin-like protein [Camellia sinensis]	mrna	156.33	134.487	131.243	463.938	478.991	644.774	0.265831	-1.91142	8.68509e-27	5.9696e-24	down	yes
nbisL1-mrna-18816	nbisL1-mrna-18816		TEAK018816	GO:0005507(copper ion binding);GO:0009055(electron transfer activity);GO:0009507(chloroplast);GO:0009535(chloroplast thylakoid membrane);GO:0009543(chloroplast thylakoid lumen);GO:0009579(thylakoid);GO:0031977(thylakoid lumen);GO:0046688(response to copper ion)	00195(Photosynthesis)	K02638	NA	plastocyanin B'/B'' [Ricinus communis]	mrna	1630.72	1551.17	1953.98	4905.16	4408.98	5075.45	0.356916	-1.48634	8.75397e-27	5.9696e-24	down	yes
nbisL1-mrna-185	nbisL1-mrna-185		TEAK000185	GO:0000326(protein storage vacuole);GO:0048316(seed development)	NA	NA	NA	BURP domain-containing protein [Actinidia chinensis var. chinensis]	mrna	26.3938	35.1623	31.4918	88.2879	103.225	118.506	0.300136	-1.73631	7.12101e-26	4.64021e-23	down	yes
nbisL1-mrna-32250	nbisL1-mrna-32250		TEAK032250	GO:0008150(biological_process);GO:0016020(membrane);GO:0016021(integral component of membrane)	NA	NA	NA	Vacuolar amino acid transporter YPQ1 [Actinidia chinensis var. chinensis]	mrna	28.2662	30.6922	30.5551	76.5432	78.439	79.0034	0.38256	-1.38624	1.28603e-24	7.85633e-22	down	yes
nbisL1-mrna-4041	nbisL1-mrna-4041		TEAK004041	GO:0003674(molecular_function);GO:0009507(chloroplast);GO:0009534(chloroplast thylakoid);GO:0009535(chloroplast thylakoid membrane);GO:0009538(photosystem I reaction center);GO:0009579(thylakoid);GO:0009735(response to cytokinin);GO:0010287(plastoglobule);GO:0015979(photosynthesis);GO:0016020(membrane);GO:0016021(integral component of membrane)	00195(Photosynthesis)	K02695	NA	photosystem I reaction center subunit VI-2, chloroplastic [Citrus sinensis]	mrna	196.77	206.467	184.077	696.249	526.358	482.965	0.34435	-1.53805	2.05268e-24	1.22838e-21	down	yes
nbisL1-mrna-37140	nbisL1-mrna-37140		TEAK037140	NA	NA	NA	NA	PREDICTED: 23 kDa jasmonate-induced protein-like [Cucumis melo]	mrna	70.3422	71.0161	81.9264	166.197	201.985	185.691	0.403133	-1.31067	7.71258e-24	4.43443e-21	down	yes
nbisL1-mrna-11471	nbisL1-mrna-11471		TEAK011471	GO:0005739(mitochondrion)	00040(Pentose and glucuronate interconversions);00052(Galactose metabolism);00053(Ascorbate and aldarate metabolism);00520(Amino sugar and nucleotide sugar metabolism)	K12447	EC:2.7.7.64	uncharacterized protein LOC112041189 [Quercus suber]	mrna	4.01633	4.42401	4.23111	9.41452	10.1741	9.89047	0.429845	-1.21811	9.56843e-24	5.39567e-21	down	yes
nbisL1-mrna-5436	nbisL1-mrna-5436		TEAK005436	GO:0005887(integral component of plasma membrane);GO:0015116(sulfate transmembrane transporter activity)	NA	NA	NA	Sulfate transporter 2.1 like [Actinidia chinensis var. chinensis]	mrna	11.8958	12.729	11.8392	36.5466	42.0247	56.7463	0.26947	-1.8918	3.03648e-23	1.67998e-20	down	yes
nbisL1-mrna-41121	nbisL1-mrna-41121		TEAK041121	GO:0009409(response to cold);GO:0009507(chloroplast);GO:0009534(chloroplast thylakoid);GO:0009535(chloroplast thylakoid membrane);GO:0009579(thylakoid);GO:0009735(response to cytokinin);GO:0009772(photosynthetic electron transport in photosystem II);GO:0009773(photosynthetic electron transport in photosystem I);GO:0009941(chloroplast envelope);GO:0010287(plastoglobule);GO:0010319(stromule);GO:001…	00190(Oxidative phosphorylation);00195(Photosynthesis)	K02113	NA	ATPase [Macleaya cordata]	mrna	463.61	478.843	502.652	1038.93	1070.17	893.349	0.481309	-1.05497	7.68368e-23	4.02337e-20	down	yes
nbisL1-mrna-39559	nbisL1-mrna-39559		TEAK039559	GO:0004190(aspartic-type endopeptidase activity);GO:0006508(proteolysis);GO:0030163(protein catabolic process)	NA	NA	NA	Aspartyl protease [Actinidia chinensis var. chinensis]	mrna	161.539	172.855	138.079	460.61	384.33	444.265	0.366484	-1.44818	2.86739e-22	1.40134e-19	down	yes
nbisL1-mrna-22673	nbisL1-mrna-22673		TEAK022673	GO:0005829(cytosol);GO:0005886(plasma membrane);GO:0006520(cellular amino acid metabolic process);GO:0006580(ethanolamine metabolic process);GO:0009793(embryo development ending in seed dormancy);GO:0016831(carboxy-lyase activity);GO:0019752(carboxylic acid metabolic process);GO:0030170(pyridoxal phosphate binding)	00340(Histidine metabolism)	K01590	EC:4.1.1.22	PREDICTED: serine decarboxylase [Vitis vinifera]	mrna	2.56671	3.78334	2.84961	19.5973	20.5951	10.8712	0.180161	-2.47264	3.7291e-22	1.79259e-19	down	yes
nbisL1-mrna-30511	nbisL1-mrna-30511		TEAK030511	GO:0009416(response to light stimulus);GO:0009535(chloroplast thylakoid membrane);GO:0009768(photosynthesis, light harvesting in photosystem I);GO:0009941(chloroplast envelope);GO:0010287(plastoglobule);GO:0016168(chlorophyll binding);GO:0031409(pigment binding)	00196(Photosynthesis - antenna proteins)	K08912	NA	hypothetical protein EUGRSUZ_D00322 [Eucalyptus grandis]	mrna	1500.83	1658.79	2244.88	6544.5	4656.22	5475.16	0.32409	-1.62553	4.06837e-22	1.92414e-19	down	yes
nbisL1-mrna-2344	nbisL1-mrna-2344		TEAK002344	GO:0005886(plasma membrane);GO:0009505(plant-type cell wall);GO:0031225(anchored component of membrane);GO:0046658(anchored component of plasma membrane);GO:0048046(apoplast)	NA	NA	NA	Fasciclin-like arabinogalactan protein [Actinidia chinensis var. chinensis]	mrna	64.6151	66.171	47.7658	195.821	186.367	148.479	0.336468	-1.57146	4.4532e-22	2.07272e-19	down	yes
nbisL1-mrna-23873	nbisL1-mrna-23873		TEAK023873	GO:0009416(response to light stimulus);GO:0009535(chloroplast thylakoid membrane);GO:0009768(photosynthesis, light harvesting in photosystem I);GO:0009941(chloroplast envelope);GO:0010287(plastoglobule);GO:0016168(chlorophyll binding);GO:0031409(pigment binding)	00196(Photosynthesis - antenna proteins)	K08912	NA	PREDICTED: chlorophyll a-b binding protein of LHCII type 1 [Vitis vinifera]	mrna	223.843	211.033	281.84	629.427	565.796	591.972	0.401028	-1.31822	4.55755e-22	2.08814e-19	down	yes
nbisL1-mrna-12011	nbisL1-mrna-12011		TEAK012011	GO:0005515(protein binding);GO:0005739(mitochondrion);GO:0009507(chloroplast);GO:0009522(photosystem I);GO:0009535(chloroplast thylakoid membrane);GO:0009579(thylakoid);GO:0009767(photosynthetic electron transport chain);GO:0009768(photosynthesis, light harvesting in photosystem I);GO:0016021(integral component of membrane)	00195(Photosynthesis)	K14332	NA	16kda membrane protein [Camellia sinensis]	mrna	340.263	255.425	254.514	874.154	782.049	938.61	0.327654	-1.60975	5.02207e-22	2.26557e-19	down	yes
nbisL1-mrna-13733	nbisL1-mrna-13733		TEAK013733	NA	NA	NA	NA		mrna	35.2802	34.2399	47.9561	154.327	148.991	95.4859	0.294571	-1.76331	5.70107e-22	2.53292e-19	down	yes
nbisL1-mrna-20921	nbisL1-mrna-20921		TEAK020921	GO:0003824(catalytic activity)	NA	NA	NA	Glyoxalase-like domain protein [Actinidia chinensis var. chinensis]	mrna	165.077	168.966	153.738	452.003	387.009	496.94	0.365119	-1.45356	6.19247e-22	2.71018e-19	down	yes
nbisL1-mrna-12071	nbisL1-mrna-12071		TEAK012071	GO:0047634(agmatine N4-coumaroyltransferase activity)	00940(Phenylpropanoid biosynthesis);00945(Stilbenoid, diarylheptanoid and gingerol biosynthesis);00941(Flavonoid biosynthesis)	K13065	EC:2.3.1.133	PREDICTED: agmatine coumaroyltransferase-2-like [Nicotiana tabacum]	mrna	4.44065	5.00504	5.71721	15.7851	19.5494	15.7878	0.2966	-1.75341	1.81102e-21	7.6963e-19	down	yes
nbisL1-mrna-7707	nbisL1-mrna-7707		TEAK007707	GO:0004462(lactoylglutathione lyase activity);GO:0005737(cytoplasm);GO:0005975(carbohydrate metabolic process);GO:0016829(lyase activity)	NA	NA	NA	Metallothiol transferase [Actinidia chinensis var. chinensis]	mrna	40.5676	45.4396	50.9458	115.888	114.303	95.7948	0.420119	-1.25113	5.11908e-21	2.14438e-18	down	yes
nbisL1-mrna-23869	nbisL1-mrna-23869		TEAK023869	GO:0009416(response to light stimulus);GO:0009535(chloroplast thylakoid membrane);GO:0009768(photosynthesis, light harvesting in photosystem I);GO:0009941(chloroplast envelope);GO:0010287(plastoglobule);GO:0016168(chlorophyll binding);GO:0031409(pigment binding)	00196(Photosynthesis - antenna proteins)	K08912	NA	PREDICTED: chlorophyll a-b binding protein of LHCII type 1 [Vitis vinifera]	mrna	185.579	174.025	247.321	820.798	512.214	669.702	0.303051	-1.72237	8.3116e-21	3.43269e-18	down	yes
nbisL1-mrna-20593	nbisL1-mrna-20593		TEAK020593	GO:0000325(plant-type vacuole);GO:0004540(ribonuclease activity);GO:0004568(chitinase activity);GO:0005576(extracellular region);GO:0008061(chitin binding);GO:0009615(response to virus);GO:0009627(systemic acquired resistance);GO:0009651(response to salt stress);GO:0009723(response to ethylene);GO:0009817(defense response to fungus, incompatible interaction);GO:0031640(killing of cells of other o…	NA	NA	NA	PREDICTED: pathogenesis-related protein PR-4-like [Elaeis guineensis]	mrna	4.22381	3.82563	5.20994	18.2139	15.2204	19.7924	0.249112	-2.00513	1.07118e-20	4.36251e-18	down	yes
nbisL1-mrna-5838	nbisL1-mrna-5838		TEAK005838	GO:0005783(endoplasmic reticulum);GO:0005794(Golgi apparatus);GO:0005886(plasma membrane);GO:0008514(organic anion transmembrane transporter activity);GO:0008643(carbohydrate transport);GO:0016021(integral component of membrane)	NA	NA	NA	Sugar phosphate/phosphate translocator like [Actinidia chinensis var. chinensis]	mrna	422.673	506.867	547.545	1460	1098.07	1334.33	0.379479	-1.39791	1.37202e-20	5.4367e-18	down	yes
nbisL1-mrna-22466	nbisL1-mrna-22466		TEAK022466	GO:0005515(protein binding);GO:0005783(endoplasmic reticulum);GO:0031640(killing of cells of other organism)	NA	NA	NA	type 2 ribosome-inactivating protein precursor [Camellia sinensis]	mrna	11.9532	14.7225	24.0277	87.0938	76.0744	50.1744	0.237662	-2.07302	2.01342e-20	7.87194e-18	down	yes
nbisL1-mrna-247	nbisL1-mrna-247		TEAK000247	GO:0003674(molecular_function);GO:0005575(cellular_component);GO:0008150(biological_process)	NA	NA	NA	uncharacterized protein LOC113762973 [Coffea eugenioides]	mrna	8.23711	8.07637	9.69431	28.92	27.5732	28.5193	0.305929	-1.70873	2.45391e-20	9.4679e-18	down	yes
nbisL1-mrna-3136	nbisL1-mrna-3136		TEAK003136	NA	NA	NA	NA	hypothetical protein CK203_041340 [Vitis vinifera]	mrna	4824.04	4340.19	2548.39	13923.6	14388.7	16769.7	0.259807	-1.94449	2.66673e-20	1.00963e-17	down	yes
nbisL1-mrna-12027	nbisL1-mrna-12027		TEAK012027	GO:0009055(electron transfer activity);GO:0009507(chloroplast);GO:0009536(plastid);GO:0022900(electron transport chain);GO:0046872(metal ion binding);GO:0051537(2 iron, 2 sulfur cluster binding)	00195(Photosynthesis)	K02639	NA	ferredoxin, root R-B2-like [Quercus suber]	mrna	64.7612	51.4184	67.8949	158.243	170.007	187.458	0.356935	-1.48627	4.3114e-20	1.58029e-17	down	yes
nbisL1-mrna-32220	nbisL1-mrna-32220		TEAK032220	GO:0003680(AT DNA binding);GO:0003700(DNA binding transcription factor activity);GO:0005634(nucleus);GO:0006351(transcription, DNA-templated);GO:0006355(regulation of transcription, DNA-templated);GO:0042742(defense response to bacterium);GO:0045087(innate immune response);GO:0045824(negative regulation of innate immune response);GO:1900425(negative regulation of defense response to bacterium)	NA	NA	NA	AT-hook motif nuclear-localized protein [Actinidia chinensis var. chinensis]	mrna	1.31821	1.31222	0.834378	9.40617	8.09335	7.41633	0.139061	-2.84621	6.8303e-20	2.47265e-17	down	yes
nbisL1-mrna-23870	nbisL1-mrna-23870		TEAK023870	GO:0009416(response to light stimulus);GO:0009535(chloroplast thylakoid membrane);GO:0009768(photosynthesis, light harvesting in photosystem I);GO:0009941(chloroplast envelope);GO:0010287(plastoglobule);GO:0016168(chlorophyll binding);GO:0031409(pigment binding)	00196(Photosynthesis - antenna proteins)	K08912	NA	PREDICTED: chlorophyll a-b binding protein of LHCII type 1 [Vitis vinifera]	mrna	237.435	243.07	328.952	853.276	631.695	704.426	0.369717	-1.43551	7.83981e-20	2.8035e-17	down	yes
nbisL1-mrna-6960	nbisL1-mrna-6960		TEAK006960	GO:0000302(response to reactive oxygen species);GO:0004322(ferroxidase activity);GO:0005506(iron ion binding);GO:0005739(mitochondrion);GO:0006826(iron ion transport);GO:0006879(cellular iron ion homeostasis);GO:0006880(intracellular sequestering of iron ion);GO:0008199(ferric iron binding);GO:0009507(chloroplast);GO:0009570(chloroplast stroma);GO:0009908(flower development);GO:0009941(chloroplas…	NA	NA	NA	ferritin-2, chloroplastic-like isoform X2 [Arachis hypogaea]	mrna	10.4143	14.063	11.5705	41.5047	35.0217	35.4772	0.321845	-1.63556	9.98657e-20	3.52815e-17	down	yes
nbisL1-mrna-25676	nbisL1-mrna-25676		TEAK025676	GO:0003824(catalytic activity);GO:0004084(branched-chain-amino-acid transaminase activity);GO:0005737(cytoplasm);GO:0005739(mitochondrion);GO:0009082(branched-chain amino acid biosynthetic process);GO:0009097(isoleucine biosynthetic process);GO:0009098(leucine biosynthetic process);GO:0009099(valine biosynthetic process);GO:0009507(chloroplast);GO:0052654(L-leucine transaminase activity);GO:00526…	00270(Cysteine and methionine metabolism);00280(Valine, leucine and isoleucine degradation);00290(Valine, leucine and isoleucine biosynthesis);00770(Pantothenate and CoA biosynthesis)	K00826	EC:2.6.1.42	Branched-chain-amino-acid aminotransferase [Actinidia chinensis var. chinensis]	mrna	29.0043	28.084	23.3792	97.9602	67.5467	78.9647	0.329148	-1.60319	2.72635e-19	9.18905e-17	down	yes
nbisL1-mrna-38490	nbisL1-mrna-38490		TEAK038490	GO:0008422(beta-glucosidase activity);GO:0009651(response to salt stress);GO:0009725(response to hormone);GO:0019762(glucosinolate catabolic process)	00500(Starch and sucrose metabolism);00460(Cyanoamino acid metabolism);00940(Phenylpropanoid biosynthesis)	K01188	EC:3.2.1.21	beta-primeverosidase [Camellia sinensis]	mrna	9.62499	14.2647	12.1491	33.6891	35.0985	33.9953	0.35063	-1.51198	2.89987e-19	9.66284e-17	down	yes
nbisL1-mrna-13576	nbisL1-mrna-13576		TEAK013576	GO:0000786(nucleosome);GO:0003677(DNA binding);GO:0005634(nucleus);GO:0006334(nucleosome assembly);GO:0031492(nucleosomal DNA binding)	NA	NA	NA	Histone H3.2 [Zea mays]	mrna	132.685	121.433	116.42	334.034	276.737	286.769	0.412837	-1.27636	3.148e-19	1.03718e-16	down	yes
nbisL1-mrna-25592	nbisL1-mrna-25592		TEAK025592	GO:0005515(protein binding);GO:0005634(nucleus);GO:0009740(gibberellic acid mediated signaling pathway);GO:0009845(seed germination);GO:0009939(positive regulation of gibberellic acid mediated signaling pathway);GO:0010162(seed dormancy process);GO:0016567(protein ubiquitination);GO:0019005(SCF ubiquitin ligase complex)	04075(Plant hormone signal transduction)	K14495	NA	GA signaling F-Box [Actinidia deliciosa]	mrna	184.374	188.548	251.302	506.663	475.173	506.067	0.419532	-1.25315	3.4152e-19	1.11271e-16	down	yes
nbisL1-mrna-7572	nbisL1-mrna-7572		TEAK007572	GO:0000977(RNA polymerase II regulatory region sequence-specific DNA binding);GO:0001085(RNA polymerase II transcription factor binding);GO:0001228(transcriptional activator activity, RNA polymerase II transcription regulatory region sequence-specific DNA binding);GO:0003682(chromatin binding);GO:0005634(nucleus);GO:0005667(transcription factor complex);GO:0030154(cell differentiation)	NA	NA	NA	GATA transcription factor 2 [Vitis vinifera]	mrna	14.5398	17.5645	23.2621	67.7485	61.6634	45.3066	0.316889	-1.65795	5.51455e-19	1.77696e-16	down	yes
nbisL1-mrna-20174	nbisL1-mrna-20174		TEAK020174	GO:0009555(pollen development);GO:0009860(pollen tube growth);GO:0010233(phloem transport);GO:0030410(nicotianamine synthase activity);GO:0030418(nicotianamine biosynthetic process)	NA	NA	NA	PREDICTED: nicotianamine synthase-like [Juglans regia]	mrna	21.6959	20.0481	25.187	56.3521	53.4718	55.3925	0.405111	-1.30361	8.18641e-19	2.58118e-16	down	yes
nbisL1-mrna-40234	nbisL1-mrna-40234		TEAK040234	GO:0003674(molecular_function);GO:0009507(chloroplast);GO:0009534(chloroplast thylakoid);GO:0009535(chloroplast thylakoid membrane);GO:0009538(photosystem I reaction center);GO:0009579(thylakoid);GO:0009941(chloroplast envelope);GO:0010287(plastoglobule);GO:0015979(photosynthesis);GO:0016020(membrane);GO:0016021(integral component of membrane)	00195(Photosynthesis)	K02694	NA	PREDICTED: photosystem I reaction center subunit III, chloroplastic-like [Daucus carota subsp. sativus]	mrna	1144.98	1418.53	1263.42	3040.04	2642.72	3090.32	0.436213	-1.1969	1.04785e-18	3.26873e-16	down	yes
nbisL1-mrna-23872	nbisL1-mrna-23872		TEAK023872	GO:0009416(response to light stimulus);GO:0009535(chloroplast thylakoid membrane);GO:0009768(photosynthesis, light harvesting in photosystem I);GO:0009941(chloroplast envelope);GO:0010287(plastoglobule);GO:0016168(chlorophyll binding);GO:0031409(pigment binding)	00196(Photosynthesis - antenna proteins)	K08912	NA	PREDICTED: chlorophyll a-b binding protein of LHCII type 1 [Vitis vinifera]	mrna	167.85	123.104	162.038	521.399	370.066	377.328	0.357025	-1.4859	1.63699e-18	5.00015e-16	down	yes
nbisL1-mrna-24894	nbisL1-mrna-24894		TEAK024894	GO:0006754(ATP biosynthetic process);GO:0009507(chloroplast);GO:0009534(chloroplast thylakoid);GO:0009535(chloroplast thylakoid membrane);GO:0009544(chloroplast ATP synthase complex);GO:0009579(thylakoid);GO:0009772(photosynthetic electron transport in photosystem II);GO:0009941(chloroplast envelope);GO:0015986(ATP synthesis coupled proton transport);GO:0016020(membrane);GO:0030234(enzyme regulat…	00190(Oxidative phosphorylation);00195(Photosynthesis)	K02115	NA	ATP synthase gamma chain, chloroplastic [Vitis vinifera]	mrna	259.359	298.98	262.402	559.382	602.108	651.854	0.452612	-1.14365	2.44226e-18	7.23377e-16	down	yes
nbisL1-mrna-33214	nbisL1-mrna-33214		TEAK033214	GO:0005634(nucleus);GO:0006457(protein folding);GO:0009507(chloroplast);GO:0009536(plastid);GO:0009570(chloroplast stroma)	NA	NA	NA	Chaperone protein dnaJ 11 like [Actinidia chinensis var. chinensis]	mrna	4.09886	4.91815	3.6191	22.7799	24.9612	34.6044	0.153452	-2.70414	2.92518e-18	8.57751e-16	down	yes
nbisL1-mrna-39520	nbisL1-mrna-39520		TEAK039520	GO:0016298(lipase activity)	00561(Glycerolipid metabolism)	K00679	EC:2.3.1.158	GDSL esterase/lipase [Actinidia chinensis var. chinensis]	mrna	2.80251	3.84266	2.88009	11.9395	15.076	11.4055	0.247918	-2.01206	3.02109e-18	8.77103e-16	down	yes
nbisL1-mrna-30217	nbisL1-mrna-30217		TEAK030217	GO:0008270(zinc ion binding);GO:0009507(chloroplast);GO:0016787(hydrolase activity)	00240(Pyrimidine metabolism)	K01493	EC:3.5.4.12	Deoxycytidylate deaminase [Actinidia chinensis var. chinensis]	mrna	8.99118	11.0118	11.1558	32.7488	30.5072	36.109	0.313579	-1.6731	4.58596e-18	1.30557e-15	down	yes
nbisL1-mrna-26870	nbisL1-mrna-26870		TEAK026870	GO:0016787(hydrolase activity)	NA	NA	NA	Pyrimidine 5-nucleotidase protein [Actinidia chinensis var. chinensis]	mrna	22.2627	24.4019	24.9944	48.9813	71.5939	61.0094	0.394631	-1.34142	8.77061e-18	2.42623e-15	down	yes
nbisL1-mrna-8718	nbisL1-mrna-8718		TEAK008718	GO:0000278(mitotic cell cycle);GO:0004930(G-protein coupled receptor activity);GO:0005515(protein binding);GO:0005774(vacuolar membrane);GO:0005794(Golgi apparatus);GO:0005886(plasma membrane);GO:0006571(tyrosine biosynthetic process);GO:0006629(lipid metabolic process);GO:0007166(cell surface receptor signaling pathway);GO:0007186(G-protein coupled receptor signaling pathway);GO:0007202(activati…	NA	NA	NA	PREDICTED: G-protein coupled receptor 1 [Erythranthe guttata]	mrna	42.8011	43.5768	58.2955	134.286	108.874	105.432	0.415022	-1.26874	1.17541e-17	3.16206e-15	down	yes
nbisL1-mrna-9166	nbisL1-mrna-9166		TEAK009166	GO:0004089(carbonate dehydratase activity);GO:0005886(plasma membrane);GO:0008270(zinc ion binding);GO:0009409(response to cold);GO:0009507(chloroplast);GO:0009535(chloroplast thylakoid membrane);GO:0009570(chloroplast stroma);GO:0009579(thylakoid);GO:0009817(defense response to fungus, incompatible interaction);GO:0009941(chloroplast envelope);GO:0010037(response to carbon dioxide);GO:0010119(re…	00910(Nitrogen metabolism)	K01673	EC:4.2.1.1	Carbonic anhydrase [Actinidia chinensis var. chinensis]	mrna	331.488	351.781	246.289	925.282	731.859	809.862	0.376796	-1.40814	1.41647e-17	3.70848e-15	down	yes
nbisL1-mrna-8127	nbisL1-mrna-8127		TEAK008127	NA	NA	NA	NA	PREDICTED: copper transporter 6-like [Populus euphratica]	mrna	533.185	525.234	355.142	1270.21	1262.07	1472.81	0.352941	-1.5025	2.00229e-17	5.15027e-15	down	yes
nbisL1-mrna-11176	nbisL1-mrna-11176		TEAK011176	GO:0010334(sesquiterpene synthase activity);GO:0016838(carbon-oxygen lyase activity, acting on phosphates);GO:0045339(farnesyl diphosphate catabolic process);GO:0051762(sesquiterpene biosynthetic process)	NA	NA	NA	terpene synthase [Camellia sinensis]	mrna	0.675498	1.17498	0.762235	8.81162	6.65337	7.70391	0.112768	-3.14857	2.47419e-17	6.30876e-15	down	yes
nbisL1-mrna-22863	nbisL1-mrna-22863		TEAK022863	GO:0003674(molecular_function);GO:0008150(biological_process)	NA	NA	NA	Major DNA-binding protein [Actinidia chinensis var. chinensis]	mrna	58.8927	63.989	55.4306	155.367	129.54	157.851	0.40273	-1.31212	3.33858e-17	8.35364e-15	down	yes
nbisL1-mrna-6176	nbisL1-mrna-6176		TEAK006176	GO:0005215(transporter activity);GO:0005575(cellular_component);GO:0006869(lipid transport);GO:0008289(lipid binding);GO:0050830(defense response to Gram-positive bacterium);GO:0050832(defense response to fungus)	NA	NA	NA	non-specific lipid-transfer protein-like [Helianthus annuus]	mrna	615.71	530.7	416.744	1447.69	1262.9	1581.45	0.364199	-1.4572	3.99225e-17	9.83738e-15	down	yes
nbisL1-mrna-37423	nbisL1-mrna-37423		TEAK037423	GO:0005739(mitochondrion);GO:0009507(chloroplast);GO:0009534(chloroplast thylakoid);GO:0009941(chloroplast envelope);GO:0015995(chlorophyll biosynthetic process);GO:0016020(membrane);GO:0033728(divinyl chlorophyllide a 8-vinyl-reductase activity);GO:0051744(3,8-divinyl protochlorophyllide a 8-vinyl reductase activity);GO:0055114(oxidation-reduction process)	00860(Porphyrin and chlorophyll metabolism)	K19073	EC:1.3.1.75	Divinyl chlorophyllide a 8-vinyl-reductase [Actinidia chinensis var. chinensis]	mrna	60.8118	65.4395	58.5103	129.189	127.4	150.055	0.454357	-1.1381	4.08523e-17	9.98259e-15	down	yes
nbisL1-mrna-32089	nbisL1-mrna-32089		TEAK032089	GO:0005634(nucleus);GO:0007275(multicellular organism development)	NA	NA	NA	PREDICTED: auxin-repressed 12.5 kDa protein-like [Juglans regia]	mrna	181.063	202.414	141.955	435.152	429.703	450.529	0.399451	-1.32391	4.19257e-17	1.01602e-14	down	yes
nbisL1-mrna-19693	nbisL1-mrna-19693		TEAK019693	GO:0005887(integral component of plasma membrane);GO:0009705(plant-type vacuole membrane);GO:0009992(cellular water homeostasis);GO:0015250(water channel activity);GO:0015254(glycerol channel activity);GO:0034220(ion transmembrane transport);GO:0042807(central vacuole)	NA	NA	NA	aquaporin protein 13 [Camellia sinensis]	mrna	54.098	51.7075	38.4078	159.12	114.596	153.583	0.3375	-1.56704	5.50464e-17	1.32305e-14	down	yes
nbisL1-mrna-30499	nbisL1-mrna-30499		TEAK030499	GO:0004497(monooxygenase activity);GO:0007275(multicellular organism development);GO:0010268(brassinosteroid homeostasis);GO:0016125(sterol metabolic process);GO:0016132(brassinosteroid biosynthetic process)	NA	NA	NA	Cytochrome P450 87A3 like [Actinidia chinensis var. chinensis]	mrna	16.8856	17.4501	17.6467	34.8032	37.7832	40.7079	0.458827	-1.12398	5.96799e-17	1.42276e-14	down	yes
nbisL1-mrna-9619	nbisL1-mrna-9619		TEAK009619	GO:0005886(plasma membrane);GO:0016021(integral component of membrane);GO:0042626(ATPase activity, coupled to transmembrane movement of substances)	02010(ABC transporters)	K05681	NA	ABC transporter G family member 8 like [Actinidia chinensis var. chinensis]	mrna	1.41519	1.12242	1.47477	6.63661	5.87028	4.70627	0.233099	-2.10098	8.48069e-17	2.00548e-14	down	yes
nbisL1-mrna-19391	nbisL1-mrna-19391		TEAK019391	NA	NA	NA	NA	PREDICTED: 60 kDa jasmonate-induced protein [Elaeis guineensis]	mrna	312.291	278.61	277.444	728.649	657.82	510.748	0.457694	-1.12754	1.40692e-16	3.30042e-14	down	yes
nbisL1-mrna-17978	nbisL1-mrna-17978		TEAK017978	GO:0005634(nucleus);GO:0006457(protein folding);GO:0009507(chloroplast);GO:0009536(plastid);GO:0009570(chloroplast stroma)	NA	NA	NA	Chaperone protein dnaJ 11 like [Actinidia chinensis var. chinensis]	mrna	65.4366	64.4921	55.9505	177.799	134.989	174.267	0.381639	-1.38972	1.85379e-16	4.28022e-14	down	yes
nbisL1-mrna-3634	nbisL1-mrna-3634		TEAK003634	GO:0005737(cytoplasm);GO:0006596(polyamine biosynthetic process);GO:0010487(thermospermine synthase activity)	NA	NA	NA	Thermospermine synthase [Actinidia chinensis var. chinensis]	mrna	150.318	131.757	103.748	320.226	315.831	388.791	0.376468	-1.4094	2.15632e-16	4.93982e-14	down	yes
nbisL1-mrna-39524	nbisL1-mrna-39524		TEAK039524	GO:0005576(extracellular region);GO:0005618(cell wall);GO:0009507(chloroplast);GO:0009534(chloroplast thylakoid);GO:0016042(lipid catabolic process);GO:0016788(hydrolase activity, acting on ester bonds);GO:0048046(apoplast);GO:0052689(carboxylic ester hydrolase activity)	00280(Valine, leucine and isoleucine degradation)	K01969	EC:6.4.1.4	GDSL esterase/lipase [Actinidia chinensis var. chinensis]	mrna	0.16463	0.379562	0	5.87556	4.94132	7.77796	0.0292657	-5.09464	2.69188e-16	6.07184e-14	down	yes
nbisL1-mrna-17636	nbisL1-mrna-17636		TEAK017636	GO:0005634(nucleus);GO:0030246(carbohydrate binding)	NA	NA	NA	F-box protein like [Actinidia chinensis var. chinensis]	mrna	17.3923	18.0183	19.616	38.4672	56.3658	53.9306	0.369893	-1.43482	3.33578e-16	7.46681e-14	down	yes
nbisL1-mrna-4451	nbisL1-mrna-4451		TEAK004451	GO:0004364(glutathione transferase activity);GO:0005737(cytoplasm);GO:0006749(glutathione metabolic process);GO:0009407(toxin catabolic process)	00480(Glutathione metabolism)	K00799	EC:2.5.1.18	hypothetical protein COLO4_17396 [Corchorus olitorius]	mrna	0.557668	0.417273	1.03872	9.90209	5.96266	5.9372	0.0923613	-3.43657	3.50356e-16	7.78296e-14	down	yes
nbisL1-mrna-31956	nbisL1-mrna-31956		TEAK031956	GO:0005618(cell wall);GO:0033609(oxalate metabolic process);GO:0046564(oxalate decarboxylase activity)	NA	NA	NA	germin-like protein [Camellia sinensis]	mrna	15.6005	17.3315	12.7258	51.5318	73.4428	98.2919	0.204499	-2.28983	4.68198e-16	1.00948e-13	down	yes
nbisL1-mrna-8146	nbisL1-mrna-8146		TEAK008146	GO:0005524(ATP binding);GO:0005618(cell wall);GO:0005634(nucleus);GO:0009409(response to cold);GO:0009416(response to light stimulus);GO:0009507(chloroplast);GO:0009535(chloroplast thylakoid membrane);GO:0009570(chloroplast stroma);GO:0009579(thylakoid);GO:0009753(response to jasmonic acid);GO:0009941(chloroplast envelope);GO:0010150(leaf senescence);GO:0010287(plastoglobule);GO:0010319(stromule)…	03010(Ribosome)	K02960	NA	Ribulose bisphosphate carboxylase/oxygenase activase 1, chloroplastic [Vitis vinifera]	mrna	714.194	745.574	772.441	2294.95	1745.35	1328.15	0.415801	-1.26603	5.29757e-16	1.13387e-13	down	yes
nbisL1-mrna-15903	nbisL1-mrna-15903		TEAK015903	GO:0005576(extracellular region);GO:0009651(response to salt stress);GO:0009816(defense response to bacterium, incompatible interaction);GO:0009817(defense response to fungus, incompatible interaction);GO:0051707(response to other organism)	NA	NA	NA	thaumatin-like protein 1 [Camellia sinensis]	mrna	281.663	344.772	285.505	646.021	595.833	610.086	0.492424	-1.02203	5.55108e-16	1.17952e-13	down	yes
nbisL1-mrna-6303	nbisL1-mrna-6303		TEAK006303	NA	NA	NA	NA		mrna	0	0	0	8.15585	13.5184	10.4165	9.3485e-06	-16.7068	5.75923e-16	1.21495e-13	down	yes
nbisL1-mrna-4816	nbisL1-mrna-4816		TEAK004816	GO:0005634(nucleus);GO:0008168(methyltransferase activity);GO:0008757(S-adenosylmethionine-dependent methyltransferase activity);GO:0032259(methylation)	NA	NA	NA	S-adenosylmethionine-dependent methyltransferase [Actinidia chinensis var. chinensis]	mrna	2.64872	2.69509	2.00983	10.4631	11.3198	11.1152	0.223527	-2.16148	6.64964e-16	1.38289e-13	down	yes
nbisL1-mrna-1193	nbisL1-mrna-1193		TEAK001193	GO:0006952(defense response);GO:0009507(chloroplast);GO:0009607(response to biotic stimulus);GO:0016020(membrane)	NA	NA	NA	MLP-like protein [Actinidia chinensis var. chinensis]	mrna	243.12	194.964	143.282	479.031	588.561	575.768	0.353767	-1.49913	8.52299e-16	1.74769e-13	down	yes
nbisL1-mrna-3617	nbisL1-mrna-3617		TEAK003617	GO:0003674(molecular_function);GO:0009507(chloroplast);GO:0009523(photosystem II);GO:0009535(chloroplast thylakoid membrane);GO:0015979(photosynthesis);GO:0016021(integral component of membrane);GO:0042549(photosystem II stabilization)	00195(Photosynthesis)	K02721	NA	Photosystem II reaction center W protein [Actinidia chinensis var. chinensis]	mrna	1216.32	977.767	993.914	2440.93	2266.42	2874.47	0.420479	-1.24989	8.80723e-16	1.79343e-13	down	yes
nbisL1-mrna-18766	nbisL1-mrna-18766		TEAK018766	GO:0005509(calcium ion binding);GO:0009507(chloroplast);GO:0009534(chloroplast thylakoid);GO:0009535(chloroplast thylakoid membrane);GO:0009543(chloroplast thylakoid lumen);GO:0009570(chloroplast stroma);GO:0009579(thylakoid);GO:0009654(photosystem II oxygen evolving complex);GO:0015979(photosynthesis);GO:0019898(extrinsic component of membrane);GO:0030095(chloroplast photosystem II);GO:0031977(t…	00195(Photosynthesis)	K08901	NA	hypothetical protein CISIN_1g026780mg [Citrus sinensis]	mrna	690.983	705.615	943.344	1942.32	1551.6	1619.6	0.457599	-1.12784	1.31692e-15	2.66318e-13	down	yes
nbisL1-mrna-25698	nbisL1-mrna-25698		TEAK025698	GO:0005773(vacuole);GO:0009507(chloroplast);GO:0015996(chlorophyll catabolic process);GO:0042742(defense response to bacterium);GO:0047746(chlorophyllase activity);GO:0050832(defense response to fungus);GO:0102293(pheophytinase b activity)	00860(Porphyrin and chlorophyll metabolism)	K08099	EC:3.1.1.14	chlorophyllase-1 [Camellia sinensis]	mrna	9.0872	10.2976	9.29941	23.7978	24.321	22.5018	0.406173	-1.29983	1.69053e-15	3.37221e-13	down	yes
nbisL1-mrna-826	nbisL1-mrna-826		TEAK000826	GO:0005737(cytoplasm);GO:0005829(cytosol);GO:0009507(chloroplast);GO:0010043(response to zinc ion);GO:0016787(hydrolase activity)	NA	NA	NA	Protein usf like [Actinidia chinensis var. chinensis]	mrna	201.404	216.074	200.686	456.461	392.142	513.591	0.4538	-1.13987	2.39181e-15	4.61415e-13	down	yes
nbisL1-mrna-23874	nbisL1-mrna-23874		TEAK023874	GO:0009416(response to light stimulus);GO:0009535(chloroplast thylakoid membrane);GO:0009768(photosynthesis, light harvesting in photosystem I);GO:0009941(chloroplast envelope);GO:0010287(plastoglobule);GO:0016168(chlorophyll binding);GO:0031409(pigment binding)	00196(Photosynthesis - antenna proteins)	K08912	NA	PREDICTED: chlorophyll a-b binding protein of LHCII type 1 [Musa acuminata subsp. malaccensis]	mrna	2553.03	2670.26	3369.91	7323.91	5429.86	6748.04	0.440636	-1.18234	2.4249e-15	4.64741e-13	down	yes
nbisL1-mrna-931	nbisL1-mrna-931		TEAK000931	GO:0008150(biological_process);GO:0009507(chloroplast);GO:0009535(chloroplast thylakoid membrane);GO:0016021(integral component of membrane)	NA	NA	NA	Chaperone protein like [Actinidia chinensis var. chinensis]	mrna	80.7552	71.0015	62.8421	156.663	191.351	213.794	0.381979	-1.38843	2.57288e-15	4.89899e-13	down	yes
nbisL1-mrna-27857	nbisL1-mrna-27857		TEAK027857	GO:0005385(zinc ion transmembrane transporter activity);GO:0005773(vacuole);GO:0010043(response to zinc ion);GO:0016020(membrane);GO:0061088(regulation of sequestering of zinc ion)	NA	NA	NA	Metal tolerance protein 1 short form like [Actinidia chinensis var. chinensis]	mrna	95.3813	99.4133	133.811	240.201	227.48	204.736	0.488693	-1.033	3.35543e-15	6.26696e-13	down	yes
nbisL1-mrna-9968	nbisL1-mrna-9968		TEAK009968	GO:0003674(molecular_function);GO:0005634(nucleus);GO:0005737(cytoplasm);GO:0006952(defense response);GO:0009507(chloroplast);GO:0009607(response to biotic stimulus)	NA	NA	NA	MLP-like protein 28 [Hevea brasiliensis]	mrna	154.509	128.874	123.921	313.134	320.31	445.741	0.377419	-1.40576	3.79482e-15	7.00954e-13	down	yes
nbisL1-mrna-41192	nbisL1-mrna-41192		TEAK041192	GO:0003674(molecular_function);GO:0008150(biological_process);GO:0009507(chloroplast);GO:0009535(chloroplast thylakoid membrane);GO:0009570(chloroplast stroma)	NA	NA	NA	Porphobilinogen deaminase [Actinidia chinensis var. chinensis]	mrna	108.236	92.2316	98.156	225.922	225.033	318.952	0.38787	-1.36635	3.80083e-15	7.00954e-13	down	yes
nbisL1-mrna-20594	nbisL1-mrna-20594		TEAK020594	GO:0000325(plant-type vacuole);GO:0004540(ribonuclease activity);GO:0004568(chitinase activity);GO:0005576(extracellular region);GO:0008061(chitin binding);GO:0009615(response to virus);GO:0009627(systemic acquired resistance);GO:0009651(response to salt stress);GO:0009723(response to ethylene);GO:0009817(defense response to fungus, incompatible interaction);GO:0031640(killing of cells of other o…	NA	NA	NA	PREDICTED: pathogenesis-related protein PR-4-like [Elaeis guineensis]	mrna	41.8601	36.8491	22.9021	104.969	100.388	129.569	0.303384	-1.72078	4.61717e-15	8.46182e-13	down	yes
nbisL1-mrna-12833	nbisL1-mrna-12833		TEAK012833	GO:0003700(DNA binding transcription factor activity);GO:0005515(protein binding);GO:0005634(nucleus);GO:0006351(transcription, DNA-templated);GO:0006355(regulation of transcription, DNA-templated);GO:0009733(response to auxin);GO:0009734(auxin-activated signaling pathway)	NA	NA	NA	auxin early response protein AUX/IAA33 [Camellia sinensis]	mrna	7.28211	4.15222	5.13198	21.3896	24.918	25.2029	0.231662	-2.1099	5.12058e-15	9.32613e-13	down	yes
nbisL1-mrna-34731	nbisL1-mrna-34731		TEAK034731	GO:0005737(cytoplasm);GO:0008146(sulfotransferase activity);GO:0009507(chloroplast);GO:0009694(jasmonic acid metabolic process);GO:0009753(response to jasmonic acid);GO:0080131(hydroxyjasmonate sulfotransferase activity)	NA	NA	NA	Cytosolic sulfotransferase [Actinidia chinensis var. chinensis]	mrna	36.4666	36.2881	33.7145	88.6281	69.3655	75.3486	0.456279	-1.13201	6.07562e-15	1.09972e-12	down	yes
nbisL1-mrna-40933	nbisL1-mrna-40933		TEAK040933	GO:0005634(nucleus);GO:0007275(multicellular organism development)	NA	NA	NA	PREDICTED: auxin-repressed 12.5 kDa protein-like [Juglans regia]	mrna	1837.21	1961.45	1478.41	3780.58	3608.15	3947.22	0.465517	-1.1031	7.03892e-15	1.25855e-12	down	yes
nbisL1-mrna-17739	nbisL1-mrna-17739		TEAK017739	GO:0005515(protein binding);GO:0007186(G-protein coupled receptor signaling pathway);GO:0009507(chloroplast);GO:0009527(plastid outer membrane);GO:0009528(plastid inner membrane);GO:0009532(plastid stroma);GO:0009534(chloroplast thylakoid);GO:0009535(chloroplast thylakoid membrane);GO:0009570(chloroplast stroma);GO:0009707(chloroplast outer membrane);GO:0009941(chloroplast envelope);GO:0010027(th…	NA	NA	NA	Protein THYLAKOID like [Actinidia chinensis var. chinensis]	mrna	25.9642	31.7509	28.4933	59.7843	57.1973	60.3722	0.486081	-1.04073	7.50555e-15	1.31788e-12	down	yes
nbisL1-mrna-2164	nbisL1-mrna-2164		TEAK002164	NA	NA	NA	NA	uncharacterized protein LOC110663195 [Hevea brasiliensis]	mrna	1.18789	0.776359	0.431283	12.832	10.7568	12.1799	0.066973	-3.90028	9.39429e-15	1.63969e-12	down	yes
nbisL1-mrna-17114	nbisL1-mrna-17114		TEAK017114	GO:0005576(extracellular region);GO:0051707(response to other organism)	NA	NA	NA	Thaumatin-like protein [Vitis vinifera]	mrna	13.938	8.50677	16.6063	99.1685	61.8198	33.8267	0.200452	-2.31867	1.0428e-14	1.79872e-12	down	yes
nbisL1-mrna-1313	nbisL1-mrna-1313		TEAK001313	GO:0005576(extracellular region);GO:0005618(cell wall);GO:0006949(syncytium formation);GO:0009664(plant-type cell wall organization);GO:0009826(unidimensional cell growth);GO:0009828(plant-type cell wall loosening);GO:0009831(plant-type cell wall modification involved in multidimensional cell growth);GO:0016020(membrane)	NA	NA	NA	PREDICTED: expansin-A1 isoform X1 [Nelumbo nucifera]	mrna	35.4578	37.5373	28.6121	81.433	73.5101	81.7713	0.42924	-1.22014	1.13643e-14	1.94875e-12	down	yes
nbisL1-mrna-4593	nbisL1-mrna-4593		TEAK004593	GO:0003674(molecular_function);GO:0008150(biological_process);GO:0009507(chloroplast)	NA	NA	NA	Increased rDNA silencing protein [Actinidia chinensis var. chinensis]	mrna	659.384	620.637	401.049	1295.07	1616.88	1659.79	0.367709	-1.44336	1.2209e-14	2.08142e-12	down	yes
nbisL1-mrna-18881	nbisL1-mrna-18881		TEAK018881	GO:0000790(nuclear chromatin);GO:0003677(DNA binding);GO:0006342(chromatin silencing)	NA	NA	NA	Histone H2A variant like [Actinidia chinensis var. chinensis]	mrna	41.5909	38.5214	28.4175	119.285	90.0933	96.8958	0.354355	-1.49673	1.33809e-14	2.26802e-12	down	yes
nbisL1-mrna-11649	nbisL1-mrna-11649		TEAK011649	GO:0003674(molecular_function);GO:0008150(biological_process);GO:0016021(integral component of membrane)	00900(Terpenoid backbone biosynthesis)	K15889	EC:3.1.1.-	Pollen allergen Che a 1 like [Actinidia chinensis var. chinensis]	mrna	73.8209	83.0659	81.1251	139.485	221.44	215.134	0.413173	-1.27518	1.56189e-14	2.6171e-12	down	yes
nbisL1-mrna-2728	nbisL1-mrna-2728		TEAK002728	GO:0006855(drug transmembrane transport)	NA	NA	NA	Protein DETOXIFICATION like [Actinidia chinensis var. chinensis]	mrna	0.412482	1.00095	0.498545	3.95455	4.55473	4.13795	0.151177	-2.72569	1.88963e-14	3.1129e-12	down	yes
nbisL1-mrna-36864	nbisL1-mrna-36864		TEAK036864	GO:0005829(cytosol);GO:0009611(response to wounding);GO:0016787(hydrolase activity);GO:0046872(metal ion binding)	NA	NA	NA	Nudix hydrolase [Actinidia chinensis var. chinensis]	mrna	2.09952	2.56868	3.88238	10.0447	10.0463	10.147	0.282776	-1.82227	2.01645e-14	3.28491e-12	down	yes
nbisL1-mrna-4112	nbisL1-mrna-4112		TEAK004112	NA	NA	NA	NA		mrna	86.803	70.6332	58.6271	166.927	216.543	244.812	0.343895	-1.53996	2.43202e-14	3.94e-12	down	yes
nbisL1-mrna-40667	nbisL1-mrna-40667		TEAK040667	GO:0005737(cytoplasm);GO:0008146(sulfotransferase activity);GO:0009507(chloroplast);GO:0009694(jasmonic acid metabolic process);GO:0009753(response to jasmonic acid);GO:0080131(hydroxyjasmonate sulfotransferase activity)	NA	NA	NA	hypothetical protein CISIN_1g018736mg [Citrus sinensis]	mrna	1.91469	2.47062	0.928618	10.0176	10.1626	10.274	0.174489	-2.51879	3.53583e-14	5.64522e-12	down	yes
nbisL1-mrna-28518	nbisL1-mrna-28518		TEAK028518	GO:0000226(microtubule cytoskeleton organization);GO:0003729(mRNA binding);GO:0005200(structural constituent of cytoskeleton);GO:0005618(cell wall);GO:0005737(cytoplasm);GO:0005774(vacuolar membrane);GO:0005829(cytosol);GO:0005886(plasma membrane);GO:0007017(microtubule-based process);GO:0009507(chloroplast);GO:0009570(chloroplast stroma);GO:0045298(tubulin complex);GO:0046686(response to cadmium…	04145(Phagosome)	K07374	NA	Tubulin alpha-1 chain [Actinidia chinensis var. chinensis]	mrna	6.01422	5.49849	6.75891	15.2103	16.089	12.6647	0.415605	-1.26672	4.139e-14	6.52516e-12	down	yes
nbisL1-mrna-6509	nbisL1-mrna-6509		TEAK006509	GO:0003779(actin binding);GO:0005634(nucleus);GO:0005737(cytoplasm);GO:0005856(cytoskeleton);GO:0007015(actin filament organization);GO:0010119(regulation of stomatal movement)	NA	NA	NA	Stomatal closure-related actin-binding protein [Actinidia chinensis var. chinensis]	mrna	3.61741	5.17711	3.96561	11.5957	16.6654	12.9152	0.30989	-1.69017	4.34667e-14	6.8159e-12	down	yes
nbisL1-mrna-12704	nbisL1-mrna-12704		TEAK012704	GO:0006869(lipid transport);GO:0008289(lipid binding)	NA	NA	NA	14 kDa proline-rich protein DC2.15 [Zostera marina]	mrna	25.0159	24.3628	28.9166	59.6351	103.956	84.8544	0.315141	-1.66593	5.60591e-14	8.74373e-12	down	yes
nbisL1-mrna-13430	nbisL1-mrna-13430		TEAK013430	GO:0003674(molecular_function);GO:0005737(cytoplasm);GO:0008150(biological_process)	NA	NA	NA	hypothetical protein PRUPE_6G240600 [Prunus persica]	mrna	35.2858	40.993	39.4399	116.88	74.9507	81.9504	0.422669	-1.2424	5.97189e-14	9.26528e-12	down	yes
nbisL1-mrna-3746	nbisL1-mrna-3746		TEAK003746	GO:0031305(integral component of mitochondrial inner membrane);GO:0033617(mitochondrial respiratory chain complex IV assembly)	NA	NA	NA	HIG1 domain family member 1B like [Actinidia chinensis var. chinensis]	mrna	0	0	0	11.7758	7.76891	9.95705	1.01689e-05	-16.5855	7.50453e-14	1.15212e-11	down	yes
nbisL1-mrna-39911	nbisL1-mrna-39911		TEAK039911	GO:0000103(sulfate assimilation);GO:0006457(protein folding);GO:0009507(chloroplast);GO:0015035(protein disulfide oxidoreductase activity);GO:0016671(oxidoreductase activity, acting on a sulfur group of donors, disulfide as acceptor);GO:0034599(cellular response to oxidative stress);GO:0045454(cell redox homeostasis);GO:0055114(oxidation-reduction process)	NA	NA	NA	Thioredoxin-like [Actinidia chinensis var. chinensis]	mrna	12.6402	13.5602	9.87184	33.1377	26.9336	31.7495	0.392855	-1.34793	1.01972e-13	1.5413e-11	down	yes
nbisL1-mrna-22667	nbisL1-mrna-22667		TEAK022667	GO:0000786(nucleosome);GO:0003677(DNA binding);GO:0005634(nucleus);GO:0006334(nucleosome assembly);GO:0031492(nucleosomal DNA binding)	NA	NA	NA	Histone H3.2 [Zea mays]	mrna	59.6677	47.7477	47.4559	125.661	114.696	107.748	0.444898	-1.16845	1.24039e-13	1.85852e-11	down	yes
nbisL1-mrna-6293	nbisL1-mrna-6293		TEAK006293	GO:0009416(response to light stimulus);GO:0009535(chloroplast thylakoid membrane);GO:0009768(photosynthesis, light harvesting in photosystem I);GO:0009941(chloroplast envelope);GO:0010287(plastoglobule);GO:0016168(chlorophyll binding);GO:0031409(pigment binding)	00196(Photosynthesis - antenna proteins)	K08915	NA	chlorophyll a-b binding protein CP29.2, chloroplastic [Olea europaea var. sylvestris]	mrna	120.91	100.344	156.897	417.639	256.133	309.142	0.384724	-1.3781	1.24226e-13	1.85852e-11	down	yes
nbisL1-mrna-40092	nbisL1-mrna-40092		TEAK040092	GO:0004842(ubiquitin-protein transferase activity);GO:0006355(regulation of transcription, DNA-templated);GO:0019005(SCF ubiquitin ligase complex);GO:0031146(SCF-dependent proteasomal ubiquitin-dependent protein catabolic process)	NA	NA	NA	Protein UNUSUAL FLORAL ORGANS like [Actinidia chinensis var. chinensis]	mrna	6.29837	6.4445	3.44334	24.8109	15.3043	30.4925	0.229241	-2.12506	1.81865e-13	2.69335e-11	down	yes
nbisL1-mrna-2982	nbisL1-mrna-2982		TEAK002982	GO:0009507(chloroplast);GO:0009522(photosystem I);GO:0009534(chloroplast thylakoid);GO:0009535(chloroplast thylakoid membrane);GO:0009579(thylakoid);GO:0009773(photosynthetic electron transport in photosystem I);GO:0009780(photosynthetic NADP+ reduction);GO:0009941(chloroplast envelope);GO:0015979(photosynthesis);GO:0016020(membrane);GO:0016021(integral component of membrane);GO:0016168(chlorophy…	00195(Photosynthesis)	K08905	NA	photosystem I reaction center V, partial (chloroplast) [Camellia sinensis]	mrna	1508.23	1222.8	1026.87	3453.51	2526.68	3707.71	0.387897	-1.36625	2.09897e-13	3.06209e-11	down	yes
nbisL1-mrna-12020	nbisL1-mrna-12020		TEAK012020	GO:0003674(molecular_function);GO:0008150(biological_process);GO:0031225(anchored component of membrane)	NA	NA	NA	Kelch repeat and BTB domain-containing protein [Actinidia chinensis var. chinensis]	mrna	235.174	188.05	101.588	505.919	584.355	711.866	0.291216	-1.77984	2.19223e-13	3.18231e-11	down	yes
nbisL1-mrna-40697	nbisL1-mrna-40697		TEAK040697	GO:0005515(protein binding)	00195(Photosynthesis)	K02692	NA	photosystem I subunit D-1 [Diospyros kaki]	mrna	998.253	829.678	568.967	2529.61	1875.52	1935.44	0.378026	-1.40344	3.26788e-13	4.65165e-11	down	yes
nbisL1-mrna-6823	nbisL1-mrna-6823		TEAK006823	GO:0004497(monooxygenase activity);GO:0007275(multicellular organism development);GO:0010268(brassinosteroid homeostasis);GO:0016125(sterol metabolic process);GO:0016132(brassinosteroid biosynthetic process)	NA	NA	NA	CYP716A75 [Maesa lanceolata]	mrna	5.70411	5.73886	6.76706	16.8106	14.118	13.1108	0.413495	-1.27406	3.526e-13	4.99482e-11	down	yes
nbisL1-mrna-4378	nbisL1-mrna-4378		TEAK004378	NA	00940(Phenylpropanoid biosynthesis);00945(Stilbenoid, diarylheptanoid and gingerol biosynthesis);00941(Flavonoid biosynthesis)	K13065	EC:2.3.1.133	HXXXD-type acyl-transferase family protein, putative [Theobroma cacao]	mrna	11.7279	11.5486	11.1622	31.6943	24.4601	26.567	0.416322	-1.26423	4.16193e-13	5.78389e-11	down	yes
nbisL1-mrna-32670	nbisL1-mrna-32670		TEAK032670	GO:0008194(UDP-glycosyltransferase activity);GO:0009813(flavonoid biosynthetic process);GO:0043231(intracellular membrane-bounded organelle);GO:0052696(flavonoid glucuronidation)	00908(Zeatin biosynthesis)	K13495	EC:2.4.1.215	Zeatin O-glucosyltransferase [Actinidia chinensis var. chinensis]	mrna	0	0.132999	0.115424	3.71265	3.13303	2.87349	0.0255601	-5.28996	5.83178e-13	8.02842e-11	down	yes
nbisL1-mrna-6475	nbisL1-mrna-6475		TEAK006475	GO:0009416(response to light stimulus);GO:0009535(chloroplast thylakoid membrane);GO:0009768(photosynthesis, light harvesting in photosystem I);GO:0009941(chloroplast envelope);GO:0010287(plastoglobule);GO:0016168(chlorophyll binding);GO:0031409(pigment binding)	00196(Photosynthesis - antenna proteins)	K08914	NA	PREDICTED: chlorophyll a-b binding protein 13, chloroplastic [Vitis vinifera]	mrna	281.112	227.528	186.296	617.706	493.324	470.433	0.439426	-1.18631	1.02233e-12	1.36884e-10	down	yes
nbisL1-mrna-3760	nbisL1-mrna-3760		TEAK003760	GO:0016298(lipase activity)	00280(Valine, leucine and isoleucine degradation)	K01969	EC:6.4.1.4	PREDICTED: GDSL esterase/lipase At5g45670 [Vitis vinifera]	mrna	13.6395	15.2114	11.4307	33.9649	32.2765	37.2898	0.389077	-1.36187	1.04317e-12	1.38411e-10	down	yes
nbisL1-mrna-2783	nbisL1-mrna-2783		TEAK002783	GO:0000038(very long-chain fatty acid metabolic process);GO:0005783(endoplasmic reticulum);GO:0005789(endoplasmic reticulum membrane);GO:0006633(fatty acid biosynthetic process);GO:0009409(response to cold);GO:0009416(response to light stimulus);GO:0009826(unidimensional cell growth);GO:0010025(wax biosynthetic process);GO:0016021(integral component of membrane);GO:0042335(cuticle development);GO…	00062(Fatty acid elongation)	K15397	EC:2.3.1.199	3-ketoacyl-CoA synthase [Actinidia chinensis var. chinensis]	mrna	5.76748	6.71116	7.11695	19.3559	15.1309	13.3667	0.409491	-1.2881	2.02406e-12	2.59007e-10	down	yes
nbisL1-mrna-12021	nbisL1-mrna-12021		TEAK012021	GO:0003674(molecular_function);GO:0005575(cellular_component);GO:0009269(response to desiccation)	NA	NA	NA	uncharacterized protein LOC101262988 [Solanum lycopersicum]	mrna	31.8309	33.8806	36.1291	82.4776	71.9806	68.3747	0.457027	-1.12965	2.03156e-12	2.59007e-10	down	yes
nbisL1-mrna-18290	nbisL1-mrna-18290		TEAK018290	NA	NA	NA	NA	Myophilin like [Actinidia chinensis var. chinensis]	mrna	16.7193	17.7724	15.41	33.3149	44.2416	52.7248	0.383031	-1.38447	2.28562e-12	2.90135e-10	down	yes
nbisL1-mrna-20202	nbisL1-mrna-20202		TEAK020202	GO:0005509(calcium ion binding);GO:0005515(protein binding);GO:0009507(chloroplast);GO:0009535(chloroplast thylakoid membrane);GO:0009543(chloroplast thylakoid lumen);GO:0009570(chloroplast stroma);GO:0009579(thylakoid);GO:0009654(photosystem II oxygen evolving complex);GO:0016020(membrane);GO:0019898(extrinsic component of membrane);GO:0030095(chloroplast photosystem II);GO:0031977(thylakoid lum…	NA	NA	NA	PsbP domain-containing protein [Actinidia chinensis var. chinensis]	mrna	52.9456	54.2619	39.9395	101.704	110.026	147.858	0.40921	-1.28909	3.27373e-12	4.06761e-10	down	yes
nbisL1-mrna-29541	nbisL1-mrna-29541		TEAK029541	GO:0000977(RNA polymerase II regulatory region sequence-specific DNA binding);GO:0003700(DNA binding transcription factor activity);GO:0006357(regulation of transcription by RNA polymerase II);GO:0010106(cellular response to iron ion starvation);GO:0055072(iron ion homeostasis);GO:0090575(RNA polymerase II transcription factor complex)	NA	NA	NA	Transcription factor like [Actinidia chinensis var. chinensis]	mrna	159.013	143.557	117.696	269.977	292.035	350.038	0.460793	-1.11781	3.6866e-12	4.56127e-10	down	yes
nbisL1-mrna-9586	nbisL1-mrna-9586		TEAK009586	GO:0005515(protein binding);GO:0005524(ATP binding);GO:0009507(chloroplast);GO:0009570(chloroplast stroma);GO:0009706(chloroplast inner membrane);GO:0009898(cytoplasmic side of plasma membrane);GO:0009941(chloroplast envelope);GO:0010020(chloroplast fission);GO:0016887(ATPase activity);GO:0030899(calcium-dependent ATPase activity);GO:0042802(identical protein binding);GO:0042803(protein homodimer…	NA	NA	NA	putative septum site-determining protein minD homolog, chloroplastic [Ziziphus jujuba]	mrna	12.8893	14.515	12.0344	31.7602	26.5999	28.0205	0.45657	-1.13109	3.76655e-12	4.64061e-10	down	yes
nbisL1-mrna-36112	nbisL1-mrna-36112		TEAK036112	GO:0005515(protein binding);GO:0005634(nucleus);GO:0009611(response to wounding);GO:0016567(protein ubiquitination);GO:0030246(carbohydrate binding)	NA	NA	NA	F-box protein like [Actinidia chinensis var. chinensis]	mrna	6.42051	6.47184	5.49402	16.7774	13.3415	14.0072	0.416678	-1.263	4.46123e-12	5.45069e-10	down	yes
nbisL1-mrna-8421	nbisL1-mrna-8421		TEAK008421	GO:0003674(molecular_function);GO:0009507(chloroplast);GO:0009523(photosystem II);GO:0009535(chloroplast thylakoid membrane);GO:0015979(photosynthesis);GO:0016021(integral component of membrane)	NA	NA	NA	uncharacterized protein LOC112023539 [Quercus suber]	mrna	1471.85	1143.73	659.919	3145.76	2856.57	3707.6	0.337335	-1.56774	5.64499e-12	6.84e-10	down	yes
nbisL1-mrna-32239	nbisL1-mrna-32239		TEAK032239	GO:0002181(cytoplasmic translation);GO:0003735(structural constituent of ribosome);GO:0022625(cytosolic large ribosomal subunit);GO:0030687(preribosome, large subunit precursor);GO:0070180(large ribosomal subunit rRNA binding)	03010(Ribosome)	K02943	NA	ribosomal protein L12 family [Artemisia annua]	mrna	9.39166	7.77919	6.73771	24.4751	24.6066	25.1435	0.322109	-1.63438	6.26758e-12	7.53214e-10	down	yes
nbisL1-mrna-23129	nbisL1-mrna-23129		TEAK023129	GO:0016020(membrane);GO:0016709(oxidoreductase activity, acting on paired donors, with incorporation or reduction of molecular oxygen, NAD(P)H as one donor, and incorporation of one atom of oxygen);GO:0044550(secondary metabolite biosynthetic process);GO:0098542(defense response to other organism)	00460(Cyanoamino acid metabolism)	K13029	EC:1.14.14.37	4-hydroxyphenylacetaldehyde oxime monooxygenase [Actinidia chinensis var. chinensis]	mrna	67.0568	74.2114	102.712	255.288	164.907	156.357	0.423171	-1.24069	7.08381e-12	8.34211e-10	down	yes
nbisL1-mrna-8605	nbisL1-mrna-8605		TEAK008605	GO:0005773(vacuole);GO:0009705(plant-type vacuole membrane);GO:0015098(molybdate ion transmembrane transporter activity);GO:0015116(sulfate transmembrane transporter activity);GO:0015689(molybdate ion transport);GO:0090414(molybdate ion export from vacuole)	NA	NA	NA	Molybdate transporter like [Actinidia chinensis var. chinensis]	mrna	29.915	27.8574	27.1049	71.7837	52.3481	50.7826	0.48525	-1.0432	7.1973e-12	8.40823e-10	down	yes
nbisL1-mrna-25020	nbisL1-mrna-25020		TEAK025020	GO:0010334(sesquiterpene synthase activity);GO:0051762(sesquiterpene biosynthetic process)	00902(Monoterpenoid biosynthesis)	K18108	EC:4.2.3.111	(-)-alpha-terpineol synthase [Camellia sinensis]	mrna	52.2865	62.4632	58.6656	95.5199	149.247	103.353	0.498149	-1.00535	8.60971e-12	1.00184e-09	down	yes
nbisL1-mrna-1538	nbisL1-mrna-1538		TEAK001538	GO:0003674(molecular_function);GO:0005634(nucleus);GO:0006865(amino acid transport);GO:0009615(response to virus);GO:0016021(integral component of membrane);GO:0019048(modulation by virus of host morphology or physiology);GO:0032940(secretion by cell);GO:0080143(regulation of amino acid export)	NA	NA	NA	Protein glutamine dumper 3 [Vitis vinifera]	mrna	13.3777	14.7318	12.0527	39.3613	32.9146	30.6279	0.39029	-1.35738	9.27648e-12	1.07515e-09	down	yes
nbisL1-mrna-17207	nbisL1-mrna-17207		TEAK017207	GO:0005634(nucleus);GO:0009651(response to salt stress);GO:0016874(ligase activity)	NA	NA	NA	Helicase [Actinidia chinensis var. chinensis]	mrna	21.1076	24.2372	20.0972	46.143	40.9168	56.8423	0.454768	-1.1368	1.0089e-11	1.16016e-09	down	yes
nbisL1-mrna-6257	nbisL1-mrna-6257		TEAK006257	GO:0009813(flavonoid biosynthetic process);GO:0043231(intracellular membrane-bounded organelle);GO:0052696(flavonoid glucuronidation);GO:0080043(quercetin 3-O-glucosyltransferase activity);GO:0080044(quercetin 7-O-glucosyltransferase activity)	00906(Carotenoid biosynthesis)	K14595	EC:2.4.1.263	abscisate beta-glucosyltransferase [Morus notabilis]	mrna	6.57793	9.50635	11.5338	34.0031	21.0852	21.5666	0.360291	-1.47277	1.27052e-11	1.45529e-09	down	yes
nbisL1-mrna-28017	nbisL1-mrna-28017		TEAK028017	GO:0009507(chloroplast);GO:0009522(photosystem I);GO:0009534(chloroplast thylakoid);GO:0009535(chloroplast thylakoid membrane);GO:0009579(thylakoid);GO:0015979(photosynthesis);GO:0016020(membrane);GO:0016021(integral component of membrane);GO:0016168(chlorophyll binding)	00195(Photosynthesis)	K02698	NA	Photosystem I reaction center subunit psaK, chloroplastic [Glycine soja]	mrna	454.53	341.759	337.155	874.83	687.859	884.536	0.463155	-1.11043	1.30415e-11	1.488e-09	down	yes
nbisL1-mrna-18326	nbisL1-mrna-18326		TEAK018326	GO:0000035(acyl binding);GO:0000036(acyl carrier activity);GO:0005829(cytosol);GO:0006633(fatty acid biosynthetic process);GO:0009245(lipid A biosynthetic process);GO:0009507(chloroplast);GO:0009651(response to salt stress);GO:0031177(phosphopantetheine binding)	00190(Oxidative phosphorylation)	K03955	NA	acyl carrier protein 1, chloroplastic-like [Rosa chinensis]	mrna	52.4023	45.3527	36.0049	103.996	99.5108	138.71	0.390864	-1.35526	1.35345e-11	1.53827e-09	down	yes
nbisL1-mrna-24042	nbisL1-mrna-24042		TEAK024042	GO:0005576(extracellular region);GO:0005773(vacuole);GO:0008150(biological_process);GO:0016740(transferase activity)	NA	NA	NA	uncharacterized protein At4g14100-like [Rosa chinensis]	mrna	93.2554	100.904	82.9399	160.837	196.193	216.008	0.483562	-1.04823	1.50878e-11	1.70819e-09	down	yes
nbisL1-mrna-34123	nbisL1-mrna-34123		TEAK034123	GO:0005576(extracellular region);GO:0016042(lipid catabolic process);GO:0016788(hydrolase activity, acting on ester bonds);GO:0052689(carboxylic ester hydrolase activity)	00561(Glycerolipid metabolism)	K00679	EC:2.3.1.158	GDSL esterase/lipase [Actinidia chinensis var. chinensis]	mrna	57.82	46.4321	28.8121	130.38	119.432	121.109	0.35874	-1.47899	1.55263e-11	1.74435e-09	down	yes
nbisL1-mrna-31954	nbisL1-mrna-31954		TEAK031954	GO:0005618(cell wall);GO:0033609(oxalate metabolic process);GO:0046564(oxalate decarboxylase activity)	NA	NA	NA	germin-like protein [Camellia sinensis]	mrna	439.426	426.234	210.248	856.512	1070.43	1170.43	0.347361	-1.52549	1.64244e-11	1.83821e-09	down	yes
nbisL1-mrna-12775	nbisL1-mrna-12775		TEAK012775	GO:0003674(molecular_function);GO:0005634(nucleus);GO:0008150(biological_process);GO:0009507(chloroplast)	NA	NA	NA	Guanylate kinase [Actinidia chinensis var. chinensis]	mrna	8.59799	11.4378	15.8487	30.8614	35.5239	23.9105	0.39741	-1.3313	1.84978e-11	2.0624e-09	down	yes
nbisL1-mrna-22705	nbisL1-mrna-22705		TEAK022705	GO:0006633(fatty acid biosynthetic process);GO:0009507(chloroplast);GO:0016020(membrane);GO:0045300(acyl-[acyl-carrier-protein] desaturase activity);GO:0046872(metal ion binding);GO:0055114(oxidation-reduction process);GO:0102786(stearoyl-[acp] desaturase activity)	00061(Fatty acid biosynthesis);01040(Biosynthesis of unsaturated fatty acids)	K03921	EC:1.14.19.2;EC:1.14.19.11	Fatty acid desaturase, type [Parasponia andersonii]	mrna	0	0	0	1.65588	5.89448	0.442868	3.75318e-05	-14.7015	1.89432e-11	2.10406e-09	down	yes
nbisL1-mrna-19182	nbisL1-mrna-19182		TEAK019182	GO:0003746(translation elongation factor activity);GO:0003924(GTPase activity);GO:0005622(intracellular)	03013(RNA transport)	K03231	NA	Elongation factor 1-alpha, partial [Mucuna pruriens]	mrna	33.3416	35.3208	35.719	87.1113	57.4231	64.5557	0.499217	-1.00226	1.91332e-11	2.11648e-09	down	yes
nbisL1-mrna-20799	nbisL1-mrna-20799		TEAK020799	NA	NA	NA	NA		mrna	0.619582	0	0.122634	6.63179	4.32739	7.67715	0.0398263	-4.65013	2.18961e-11	2.378e-09	down	yes
nbisL1-mrna-38538	nbisL1-mrna-38538		TEAK038538	NA	NA	NA	NA		mrna	32.1477	31.2481	34.5608	75.396	60.6364	63.1782	0.491724	-1.02408	2.39678e-11	2.56499e-09	down	yes
nbisL1-mrna-41069	nbisL1-mrna-41069		TEAK041069	GO:0005634(nucleus);GO:0007275(multicellular organism development)	NA	NA	NA	PREDICTED: auxin-repressed 12.5 kDa protein-like [Juglans regia]	mrna	271.133	244.392	161.095	502.124	509.947	544.97	0.434556	-1.20239	2.56294e-11	2.7131e-09	down	yes
nbisL1-mrna-36357	nbisL1-mrna-36357		TEAK036357	GO:0009926(auxin polar transport);GO:0009934(regulation of meristem structural organization);GO:0009963(positive regulation of flavonoid biosynthetic process);GO:0010223(secondary shoot formation);GO:0016117(carotenoid biosynthetic process);GO:0019825(oxygen binding)	NA	NA	NA	Cytochrome P450 711A1 like [Actinidia chinensis var. chinensis]	mrna	1.29593	1.1828	1.24715	4.57727	8.33509	3.98014	0.220564	-2.18073	3.41149e-11	3.55997e-09	down	yes
nbisL1-mrna-17090	nbisL1-mrna-17090		TEAK017090	GO:0000166(nucleotide binding);GO:0005078(MAP-kinase scaffold activity);GO:0005080(protein kinase C binding);GO:0005730(nucleolus);GO:0005829(cytosol);GO:0005834(heterotrimeric G-protein complex);GO:0005840(ribosome);GO:0007165(signal transduction);GO:0009845(seed germination);GO:0009967(positive regulation of signal transduction);GO:0048364(root development);GO:0048367(shoot system development);…	NA	NA	NA	Guanine nucleotide-binding protein subunit beta-like protein [Actinidia chinensis var. chinensis]	mrna	113.704	103.271	100.546	263.231	177.451	204.651	0.492027	-1.02319	3.63682e-11	3.74184e-09	down	yes
nbisL1-mrna-23053	nbisL1-mrna-23053		TEAK023053	GO:0004674(protein serine/threonine kinase activity);GO:0005829(cytosol);GO:0006468(protein phosphorylation);GO:0035556(intracellular signal transduction)	NA	NA	NA	PREDICTED: truncated basic helix-loop-helix protein A isoform X1 [Theobroma cacao]	mrna	0.941375	0.629637	0.674317	4.05926	5.02929	4.55186	0.164609	-2.60289	4.04315e-11	4.14536e-09	down	yes
nbisL1-mrna-23916	nbisL1-mrna-23916		TEAK023916	GO:0004497(monooxygenase activity);GO:0007275(multicellular organism development);GO:0010268(brassinosteroid homeostasis);GO:0016125(sterol metabolic process);GO:0016132(brassinosteroid biosynthetic process)	NA	NA	NA	Cytochrome P450 87A3 like [Actinidia chinensis var. chinensis]	mrna	3.00327	6.0661	4.13845	13.2781	15.1233	12.4123	0.323613	-1.62766	4.34557e-11	4.42449e-09	down	yes
nbisL1-mrna-261	nbisL1-mrna-261		TEAK000261	GO:0009717(isoflavonoid biosynthetic process);GO:0033987(2-hydroxyisoflavanone dehydratase activity);GO:0046287(isoflavonoid metabolic process);GO:0052689(carboxylic ester hydrolase activity)	NA	NA	NA	probable carboxylesterase 1 [Rosa chinensis]	mrna	26.2229	21.2168	22.9279	56.9686	44.6247	44.7024	0.480996	-1.0559	4.46794e-11	4.53333e-09	down	yes
nbisL1-mrna-19931	nbisL1-mrna-19931		TEAK019931	GO:0005737(cytoplasm);GO:0008146(sulfotransferase activity);GO:0019761(glucosinolate biosynthetic process);GO:0047364(desulfoglucosinolate sulfotransferase activity);GO:0080066(3-methylthiopropyl-desulfoglucosinolate sulfotransferase activity);GO:0080067(4-methylthiobutyl-desulfoglucosinolate sulfotransferase activity);GO:0080068(5-methylthiopentyl-desulfoglucosinolate sulfotransferase activity);…	NA	NA	NA	Cytosolic sulfotransferase [Actinidia chinensis var. chinensis]	mrna	59.6497	51.6896	61.2874	100.128	123.552	133.502	0.483301	-1.049	4.516e-11	4.5663e-09	down	yes
nbisL1-mrna-25009	nbisL1-mrna-25009		TEAK025009	GO:0010334(sesquiterpene synthase activity);GO:0051762(sesquiterpene biosynthetic process)	00902(Monoterpenoid biosynthesis)	K18108	EC:4.2.3.111	(-)-alpha-terpineol synthase [Camellia sinensis]	mrna	20.8047	21.4583	17.6886	35.6058	53.2139	42.6096	0.456151	-1.13242	5.49259e-11	5.51572e-09	down	yes
nbisL1-mrna-272	nbisL1-mrna-272		TEAK000272	GO:0005634(nucleus);GO:0005737(cytoplasm);GO:0005829(cytosol);GO:0009056(catabolic process);GO:0052689(carboxylic ester hydrolase activity)	NA	NA	NA	Carboxylesterase 12 [Actinidia chinensis var. chinensis]	mrna	38.9687	43.0662	25.9835	107.631	70.3795	122.086	0.359945	-1.47415	5.87907e-11	5.86368e-09	down	yes
nbisL1-mrna-17044	nbisL1-mrna-17044		TEAK017044	GO:0005737(cytoplasm);GO:0008146(sulfotransferase activity);GO:0009507(chloroplast);GO:0009694(jasmonic acid metabolic process);GO:0009753(response to jasmonic acid);GO:0080131(hydroxyjasmonate sulfotransferase activity)	NA	NA	NA	Cytosolic sulfotransferase [Actinidia chinensis var. chinensis]	mrna	14.6737	12.0119	12.9517	27.1786	26.5685	29.7502	0.474713	-1.07487	5.95435e-11	5.91863e-09	down	yes
nbisL1-mrna-30942	nbisL1-mrna-30942		TEAK030942	GO:0005432(calcium:sodium antiporter activity);GO:0005509(calcium ion binding);GO:0055074(calcium ion homeostasis)	NA	NA	NA	Vacuolar cation/proton exchanger like [Actinidia chinensis var. chinensis]	mrna	6.45786	9.81515	6.22683	17.8838	17.881	20.2401	0.401747	-1.31564	6.21504e-11	6.14201e-09	down	yes
nbisL1-mrna-8532	nbisL1-mrna-8532		TEAK008532	GO:0009813(flavonoid biosynthetic process);GO:0043231(intracellular membrane-bounded organelle);GO:0052696(flavonoid glucuronidation);GO:0080043(quercetin 3-O-glucosyltransferase activity);GO:0080044(quercetin 7-O-glucosyltransferase activity)	NA	NA	NA	UDP-glucose flavonoid 3-O-glucosyltransferase [Actinidia chinensis var. chinensis]	mrna	16.209	14.7334	18.6713	47.0966	31.6227	31.1207	0.45169	-1.14659	6.26665e-11	6.16634e-09	down	yes
nbisL1-mrna-10883	nbisL1-mrna-10883		TEAK010883	GO:0004842(ubiquitin-protein transferase activity);GO:0005576(extracellular region);GO:0005886(plasma membrane);GO:0008270(zinc ion binding)	NA	NA	NA	von Willebrand factor, type A [Parasponia andersonii]	mrna	0	0	0	1.16144	3.2239	0.865403	5.71348e-05	-14.0953	6.41883e-11	6.29496e-09	down	yes
nbisL1-mrna-13585	nbisL1-mrna-13585		TEAK013585	GO:0003735(structural constituent of ribosome);GO:0006412(translation)	NA	NA	NA	ADP,ATP carrier protein like [Actinidia chinensis var. chinensis]	mrna	2.84946	2.8228	2.54086	8.07681	7.16573	6.38349	0.379779	-1.39677	7.52264e-11	7.32845e-09	down	yes
nbisL1-mrna-200	nbisL1-mrna-200		TEAK000200	NA	NA	NA	NA	LOB domain-containing protein [Actinidia chinensis var. chinensis]	mrna	3.98016	7.35084	6.79975	26.5324	22.1685	25.1698	0.245439	-2.02656	8.10044e-11	7.85669e-09	down	yes
nbisL1-mrna-10546	nbisL1-mrna-10546		TEAK010546	GO:0003674(molecular_function);GO:0005739(mitochondrion);GO:0008150(biological_process);GO:0016021(integral component of membrane)	NA	NA	NA	Natural killer cells antigen like [Actinidia chinensis var. chinensis]	mrna	144.824	149.723	245.535	421.852	353.563	387.314	0.464495	-1.10626	8.11846e-11	7.85669e-09	down	yes
nbisL1-mrna-2479	nbisL1-mrna-2479		TEAK002479	GO:0051213(dioxygenase activity)	00904(Diterpenoid biosynthesis)	K05282	EC:1.14.11.12	PREDICTED: probable 2-oxoglutarate-dependent dioxygenase AOP1 [Vitis vinifera]	mrna	5.2963	4.39805	2.4377	13.2741	14.6918	18.1644	0.262995	-1.92689	8.78688e-11	8.47558e-09	down	yes
nbisL1-mrna-10587	nbisL1-mrna-10587		TEAK010587	GO:0004497(monooxygenase activity);GO:0009507(chloroplast);GO:0009570(chloroplast stroma);GO:0009573(chloroplast ribulose bisphosphate carboxylase complex);GO:0009579(thylakoid);GO:0009637(response to blue light);GO:0009853(photorespiration);GO:0009941(chloroplast envelope);GO:0010114(response to red light);GO:0010218(response to far red light);GO:0015977(carbon fixation);GO:0016020(membrane);GO:…	00630(Glyoxylate and dicarboxylate metabolism);00710(Carbon fixation in photosynthetic organisms)	K01602	EC:4.1.1.39	PREDICTED: ribulose bisphosphate carboxylase small chain 3B, chloroplastic [Eucalyptus grandis]	mrna	489.33	453.778	281.406	781.141	1066.25	1130.84	0.411154	-1.28225	1.04747e-10	9.94014e-09	down	yes
nbisL1-mrna-15529	nbisL1-mrna-15529		TEAK015529	GO:0005515(protein binding);GO:0005739(mitochondrion);GO:0005886(plasma membrane);GO:0007165(signal transduction);GO:0008356(asymmetric cell division);GO:0009737(response to abscisic acid);GO:0010103(stomatal complex morphogenesis);GO:0016020(membrane);GO:0016021(integral component of membrane);GO:0031225(anchored component of membrane);GO:0042277(peptide binding)	NA	NA	NA	Protein TOO MANY MOUTHS like [Actinidia chinensis var. chinensis]	mrna	8.39648	7.16992	6.68647	17.4275	15.1407	18.2184	0.438164	-1.19046	1.08918e-10	1.03026e-08	down	yes
nbisL1-mrna-11983	nbisL1-mrna-11983		TEAK011983	GO:0005887(integral component of plasma membrane);GO:0006857(oligopeptide transport);GO:0015031(protein transport);GO:0016020(membrane);GO:0016021(integral component of membrane);GO:0035673(oligopeptide transmembrane transporter activity);GO:0055085(transmembrane transport)	NA	NA	NA	Oligopeptide transporter like [Actinidia chinensis var. chinensis]	mrna	0.978647	0.871592	1.84495	7.85184	3.04609	7.52974	0.200524	-2.31815	1.30332e-10	1.20559e-08	down	yes
nbisL1-mrna-13603	nbisL1-mrna-13603		TEAK013603	GO:0003674(molecular_function);GO:0009507(chloroplast);GO:0009535(chloroplast thylakoid membrane);GO:0009543(chloroplast thylakoid lumen);GO:0009611(response to wounding);GO:0010193(response to ozone);GO:0010224(response to UV-B);GO:0030095(chloroplast photosystem II)	NA	NA	NA	PREDICTED: photosystem II 5 kDa protein, chloroplastic-like [Populus euphratica]	mrna	435.943	255.685	292.084	758.552	687.29	757.655	0.446432	-1.16349	1.41416e-10	1.30401e-08	down	yes
nbisL1-mrna-22438	nbisL1-mrna-22438		TEAK022438	GO:0005351(carbohydrate:proton symporter activity);GO:0005355(glucose transmembrane transporter activity);GO:0005887(integral component of plasma membrane);GO:0046323(glucose import)	NA	NA	NA	Sugar carrier protein like [Actinidia chinensis var. chinensis]	mrna	80.8893	102.291	71.9062	184.755	150.003	222.441	0.457801	-1.12721	1.43171e-10	1.31605e-08	down	yes
nbisL1-mrna-12396	nbisL1-mrna-12396		TEAK012396	GO:0016020(membrane);GO:0016709(oxidoreductase activity, acting on paired donors, with incorporation or reduction of molecular oxygen, NAD(P)H as one donor, and incorporation of one atom of oxygen);GO:0044550(secondary metabolite biosynthetic process)	NA	NA	NA	Cytochrome P450 78A5 like [Actinidia chinensis var. chinensis]	mrna	1.05831	1.76665	1.22532	7.54425	3.34939	5.89249	0.241287	-2.05118	1.57243e-10	1.43194e-08	down	yes
nbisL1-mrna-27270	nbisL1-mrna-27270		TEAK027270	GO:0000166(nucleotide binding);GO:0001666(response to hypoxia);GO:0004022(alcohol dehydrogenase (NAD) activity);GO:0005737(cytoplasm);GO:0005794(Golgi apparatus);GO:0005829(cytosol);GO:0005886(plasma membrane);GO:0006970(response to osmotic stress);GO:0008270(zinc ion binding);GO:0009409(response to cold);GO:0009413(response to flooding);GO:0009414(response to water deprivation);GO:0009651(respon…	00010(Glycolysis / Gluconeogenesis);00071(Fatty acid degradation);00592(alpha-Linolenic acid metabolism);00350(Tyrosine metabolism)	K18857	EC:1.1.1.1	PREDICTED: alcohol dehydrogenase [Eucalyptus grandis]	mrna	32.8241	39.9265	40.8089	98.8415	82.0337	55.371	0.480683	-1.05684	1.64515e-10	1.48891e-08	down	yes
nbisL1-mrna-39462	nbisL1-mrna-39462		TEAK039462	GO:0003676(nucleic acid binding);GO:0003677(DNA binding);GO:0003700(DNA binding transcription factor activity);GO:0005634(nucleus);GO:0005886(plasma membrane);GO:0006355(regulation of transcription, DNA-templated);GO:0006979(response to oxidative stress);GO:0046872(metal ion binding)	NA	NA	NA	Zinc finger CCCH domain-containing protein [Actinidia chinensis var. chinensis]	mrna	28.5339	34.0733	41.7568	93.1341	76.0942	54.8749	0.465696	-1.10254	2.10791e-10	1.89023e-08	down	yes
nbisL1-mrna-26658	nbisL1-mrna-26658		TEAK026658	GO:0005515(protein binding);GO:0009507(chloroplast);GO:0009534(chloroplast thylakoid);GO:0009535(chloroplast thylakoid membrane);GO:0009538(photosystem I reaction center);GO:0009579(thylakoid);GO:0009941(chloroplast envelope);GO:0010287(plastoglobule);GO:0015979(photosynthesis);GO:0016020(membrane);GO:0016021(integral component of membrane);GO:0019684(photosynthesis, light reaction);GO:0031969(ch…	00195(Photosynthesis)	K02699	NA	photosystem I reaction center subunit XI, chloroplastic [Carica papaya]	mrna	1261.8	1071.13	729.979	2487.04	1973.15	2544.31	0.437277	-1.19338	2.12029e-10	1.89552e-08	down	yes
nbisL1-mrna-13613	nbisL1-mrna-13613		TEAK013613	NA	NA	NA	NA		mrna	149.877	187.552	199.658	270.047	499.423	415.218	0.453357	-1.14128	2.25491e-10	2.00366e-08	down	yes
nbisL1-mrna-15568	nbisL1-mrna-15568		TEAK015568	GO:0000325(plant-type vacuole);GO:0004427(inorganic diphosphatase activity);GO:0005739(mitochondrion);GO:0005773(vacuole);GO:0005774(vacuolar membrane);GO:0005794(Golgi apparatus);GO:0005829(cytosol);GO:0005886(plasma membrane);GO:0009414(response to water deprivation);GO:0009507(chloroplast);GO:0009651(response to salt stress);GO:0009678(hydrogen-translocating pyrophosphatase activity);GO:000970…	00190(Oxidative phosphorylation)	K01507	EC:3.6.1.1	Pyrophosphate-energized vacuolar membrane proton pump (H(+)-PPase) like [Actinidia chinensis var. chinensis]	mrna	8.29432	8.76122	10.4275	22.403	15.188	19.4233	0.482038	-1.05278	2.62781e-10	2.32094e-08	down	yes
nbisL1-mrna-12815	nbisL1-mrna-12815		TEAK012815	GO:0004497(monooxygenase activity);GO:0005618(cell wall);GO:0009507(chloroplast);GO:0009570(chloroplast stroma);GO:0009573(chloroplast ribulose bisphosphate carboxylase complex);GO:0009579(thylakoid);GO:0009637(response to blue light);GO:0009853(photorespiration);GO:0009941(chloroplast envelope);GO:0010114(response to red light);GO:0010218(response to far red light);GO:0015977(carbon fixation);GO…	00630(Glyoxylate and dicarboxylate metabolism);00710(Carbon fixation in photosynthetic organisms)	K01602	EC:4.1.1.39	Ribulose bisphosphate carboxylase family protein [Theobroma cacao]	mrna	5.98559	6.72183	3.77557	17.2331	16.2123	15.2568	0.338444	-1.56301	2.79302e-10	2.44477e-08	down	yes
nbisL1-mrna-6053	nbisL1-mrna-6053		TEAK006053	GO:0004364(glutathione transferase activity);GO:0005737(cytoplasm);GO:0006749(glutathione metabolic process);GO:0009407(toxin catabolic process)	00480(Glutathione metabolism)	K00799	EC:2.5.1.18	glutathione-S-transferase [Camellia reticulata]	mrna	34.4695	29.2838	21.7072	54.7244	77.5468	73.3505	0.41562	-1.26666	2.92592e-10	2.55348e-08	down	yes
nbisL1-mrna-31075	nbisL1-mrna-31075		TEAK031075	GO:0003674(molecular_function);GO:0008150(biological_process);GO:0009507(chloroplast);GO:0016021(integral component of membrane)	NA	NA	NA	uncharacterized protein JHL23J11.5 [Jatropha curcas]	mrna	45.5181	32.503	21.3411	103.468	77.028	103.212	0.350227	-1.51364	3.06119e-10	2.652e-08	down	yes
nbisL1-mrna-36296	nbisL1-mrna-36296		TEAK036296	GO:0000302(response to reactive oxygen species);GO:0004322(ferroxidase activity);GO:0005506(iron ion binding);GO:0005739(mitochondrion);GO:0006826(iron ion transport);GO:0006879(cellular iron ion homeostasis);GO:0006880(intracellular sequestering of iron ion);GO:0008199(ferric iron binding);GO:0009507(chloroplast);GO:0009570(chloroplast stroma);GO:0009908(flower development);GO:0009941(chloroplas…	NA	NA	NA	ferritin-2, chloroplastic-like isoform X2 [Arachis hypogaea]	mrna	4.1193	5.03341	3.5733	12.9383	13.5147	13.3205	0.319962	-1.64403	3.06594e-10	2.652e-08	down	yes
nbisL1-mrna-26557	nbisL1-mrna-26557		TEAK026557	NA	NA	NA	NA	metallothionin 1 [Camellia sinensis]	mrna	27.8021	37.606	22.309	65.8741	73.183	119.732	0.338951	-1.56085	3.10318e-10	2.66846e-08	down	yes
nbisL1-mrna-21174	nbisL1-mrna-21174		TEAK021174	GO:0005634(nucleus);GO:0005773(vacuole);GO:0006950(response to stress);GO:0016787(hydrolase activity)	NA	NA	NA	uncharacterized protein LOC111878038 [Lactuca sativa]	mrna	7.44967	6.26272	2.86387	23.2093	18.9034	24.5541	0.248643	-2.00785	5.17806e-10	4.27708e-08	down	yes
nbisL1-mrna-34384	nbisL1-mrna-34384		TEAK034384	GO:0004364(glutathione transferase activity);GO:0005737(cytoplasm);GO:0006749(glutathione metabolic process)	00480(Glutathione metabolism)	K00799	EC:2.5.1.18	Glutathione S-transferase [Actinidia chinensis var. chinensis]	mrna	3.96946	4.14829	4.41035	9.25968	12.9749	11.3281	0.373276	-1.42169	5.94223e-10	4.79504e-08	down	yes
nbisL1-mrna-11847	nbisL1-mrna-11847		TEAK011847	GO:0004805(trehalose-phosphatase activity);GO:0005634(nucleus);GO:0005992(trehalose biosynthetic process)	00500(Starch and sucrose metabolism)	K01087	EC:3.1.3.12	Trehalose-phosphate phosphatase [Actinidia chinensis var. chinensis]	mrna	3.86947	4.68769	4.1384	8.13957	9.24789	8.34601	0.493348	-1.01932	8.09067e-10	6.3604e-08	down	yes
nbisL1-mrna-22510	nbisL1-mrna-22510		TEAK022510	GO:0009507(chloroplast);GO:0009534(chloroplast thylakoid);GO:0009535(chloroplast thylakoid membrane);GO:0009538(photosystem I reaction center);GO:0009579(thylakoid);GO:0009735(response to cytokinin);GO:0009941(chloroplast envelope);GO:0010287(plastoglobule);GO:0015979(photosynthesis)	00195(Photosynthesis)	K02693	NA	photosystem I reaction center subunit iv b, partial (chloroplast) [Camellia sinensis]	mrna	1942.64	1325.19	1474.53	2863.61	3002.14	3799.39	0.490666	-1.02719	9.24089e-10	7.2099e-08	down	yes
nbisL1-mrna-38937	nbisL1-mrna-38937		TEAK038937	GO:0003700(DNA binding transcription factor activity);GO:0005634(nucleus);GO:0006351(transcription, DNA-templated);GO:0006355(regulation of transcription, DNA-templated);GO:0007275(multicellular organism development);GO:0009753(response to jasmonic acid);GO:0044212(transcription regulatory region DNA binding);GO:0045995(regulation of embryonic development);GO:0048317(seed morphogenesis);GO:008006…	NA	NA	NA	NAC transcription factor [Actinidia chinensis var. chinensis]	mrna	1.46287	0.773816	2.92974	10.0357	12.6562	6.18734	0.178898	-2.48279	9.75125e-10	7.56444e-08	down	yes
nbisL1-mrna-24605	nbisL1-mrna-24605		TEAK024605	GO:0009506(plasmodesma);GO:0019722(calcium-mediated signaling)	NA	NA	NA	PREDICTED: protein RALF-like 34 [Nelumbo nucifera]	mrna	22.6033	19.6586	8.78842	65.3675	54.4591	48.4344	0.3034	-1.72071	9.90296e-10	7.66186e-08	down	yes
nbisL1-mrna-31299	nbisL1-mrna-31299		TEAK031299	GO:0005618(cell wall);GO:0033609(oxalate metabolic process);GO:0046564(oxalate decarboxylase activity)	00450(Selenocompound metabolism)	K00384	EC:1.8.1.9	germin-like protein [Camellia sinensis]	mrna	42.7586	44.7626	37.8136	70.3665	84.0157	98.7719	0.495093	-1.01423	1.00589e-09	7.762e-08	down	yes
nbisL1-mrna-19943	nbisL1-mrna-19943		TEAK019943	GO:0005737(cytoplasm);GO:0008146(sulfotransferase activity);GO:0009507(chloroplast);GO:0009694(jasmonic acid metabolic process);GO:0009753(response to jasmonic acid);GO:0080131(hydroxyjasmonate sulfotransferase activity)	NA	NA	NA	PREDICTED: cytosolic sulfotransferase 15 [Vitis vinifera]	mrna	68.3203	62.469	44.7882	114.857	114.083	137.107	0.479659	-1.05992	1.05625e-09	8.10796e-08	down	yes
nbisL1-mrna-8144	nbisL1-mrna-8144		TEAK008144	NA	NA	NA	NA	Major viral transcription factor [Actinidia chinensis var. chinensis]	mrna	17.3343	10.4294	15.6623	33.9655	40.501	57.9379	0.327979	-1.60832	1.19377e-09	8.99871e-08	down	yes
nbisL1-mrna-22696	nbisL1-mrna-22696		TEAK022696	GO:0003674(molecular_function);GO:0005737(cytoplasm);GO:0008150(biological_process)	NA	NA	NA	Pathogen-related protein [Actinidia chinensis var. chinensis]	mrna	3.81665	3.7033	3.84586	10.9939	8.41085	10.4088	0.38123	-1.39127	1.458e-09	1.08235e-07	down	yes
nbisL1-mrna-20589	nbisL1-mrna-20589		TEAK020589	GO:0003674(molecular_function);GO:0005783(endoplasmic reticulum);GO:0005794(Golgi apparatus);GO:0010008(endosome membrane);GO:0016021(integral component of membrane);GO:0016192(vesicle-mediated transport)	NA	NA	NA	PRA1 family protein like [Actinidia chinensis var. chinensis]	mrna	11.9311	15.3312	12.8723	32.0757	32.527	25.0311	0.447762	-1.1592	1.67627e-09	1.23501e-07	down	yes
nbisL1-mrna-31652	nbisL1-mrna-31652		TEAK031652	GO:0003674(molecular_function);GO:0005634(nucleus);GO:0006979(response to oxidative stress);GO:0016607(nuclear speck);GO:0046686(response to cadmium ion)	00970(Aminoacyl-tRNA biosynthesis)	K01887	EC:6.1.1.19	hypothetical protein CK203_020852 [Vitis vinifera]	mrna	4.33512	3.92661	3.66524	11.8605	9.28204	14.7222	0.332555	-1.58833	1.68456e-09	1.23801e-07	down	yes
nbisL1-mrna-19541	nbisL1-mrna-19541		TEAK019541	GO:0004360(glutamine-fructose-6-phosphate transaminase (isomerizing) activity);GO:0006002(fructose 6-phosphate metabolic process);GO:0006047(UDP-N-acetylglucosamine metabolic process)	NA	NA	NA	uncharacterized protein LOC112509867 [Cynara cardunculus var. scolymus]	mrna	139.381	124.891	85.8168	259.969	215.59	281.825	0.462234	-1.11331	1.79394e-09	1.31181e-07	down	yes
nbisL1-mrna-35286	nbisL1-mrna-35286		TEAK035286	GO:0003674(molecular_function);GO:0008150(biological_process);GO:0009507(chloroplast);GO:0016021(integral component of membrane)	00040(Pentose and glucuronate interconversions)	K01728	EC:4.2.2.2	Transcription initiation factor TFIID subunit like [Actinidia chinensis var. chinensis]	mrna	7.89116	10.6775	6.23412	19.3152	18.1145	23.6476	0.406088	-1.30013	1.91021e-09	1.38304e-07	down	yes
nbisL1-mrna-24383	nbisL1-mrna-24383		TEAK024383	NA	NA	NA	NA		mrna	0.183956	0.375468	0.55869	4.29758	3.33093	5.31099	0.0864109	-3.53264	1.96139e-09	1.4166e-07	down	yes
nbisL1-mrna-36954	nbisL1-mrna-36954		TEAK036954	GO:0000079(regulation of cyclin-dependent protein serine/threonine kinase activity);GO:0004693(cyclin-dependent protein serine/threonine kinase activity);GO:0005515(protein binding);GO:0005634(nucleus);GO:0007049(cell cycle);GO:0019901(protein kinase binding);GO:0051301(cell division);GO:0051726(regulation of cell cycle)	00480(Glutathione metabolism)	K01255	EC:3.4.11.1	cyclin-U1-1 [Ziziphus jujuba]	mrna	8.66067	6.62987	5.93503	17.5879	15.803	17.5556	0.416625	-1.26318	2.72728e-09	1.9041e-07	down	yes
nbisL1-mrna-36835	nbisL1-mrna-36835		TEAK036835	GO:0003677(DNA binding);GO:0003700(DNA binding transcription factor activity);GO:0005515(protein binding);GO:0005634(nucleus);GO:0006351(transcription, DNA-templated);GO:0006355(regulation of transcription, DNA-templated);GO:0009793(embryo development ending in seed dormancy);GO:0042803(protein homodimerization activity);GO:0046872(metal ion binding)	NA	NA	NA	zinc-finger homeodomain protein 1 [Camellia sinensis var. sinensis]	mrna	22.6107	26.0359	24.9839	65.286	41.4803	48.5791	0.473979	-1.0771	3.4546e-09	2.33408e-07	down	yes
nbisL1-mrna-24544	nbisL1-mrna-24544		TEAK024544	GO:0005384(manganese ion transmembrane transporter activity);GO:0005737(cytoplasm);GO:0005773(vacuole);GO:0005774(vacuolar membrane);GO:0005794(Golgi apparatus);GO:0006828(manganese ion transport);GO:0006875(cellular metal ion homeostasis);GO:0009506(plasmodesma);GO:0009617(response to bacterium);GO:0010043(response to zinc ion);GO:0015103(inorganic anion transmembrane transporter activity);GO:00…	NA	NA	NA	Metal transporter Nramp3 like [Actinidia chinensis var. chinensis]	mrna	24.4142	30.0013	28.1164	74.2433	40.2282	73.8826	0.438175	-1.19042	3.99081e-09	2.6596e-07	down	yes
nbisL1-mrna-14215	nbisL1-mrna-14215		TEAK014215	GO:0004176(ATP-dependent peptidase activity);GO:0006508(proteolysis);GO:0008233(peptidase activity);GO:0009507(chloroplast)	NA	NA	NA	PREDICTED: uncharacterized protein LOC100255748 [Vitis vinifera]	mrna	17.509	21.6328	29.7457	83.6441	64.5002	33.7003	0.378826	-1.40039	4.21465e-09	2.78975e-07	down	yes
nbisL1-mrna-6409	nbisL1-mrna-6409		TEAK006409	NA	NA	NA	NA		mrna	47.2072	46.9089	77.4171	126.771	126.713	101.032	0.483852	-1.04736	4.42621e-09	2.91008e-07	down	yes
nbisL1-mrna-37003	nbisL1-mrna-37003		TEAK037003	GO:0005783(endoplasmic reticulum);GO:0016020(membrane);GO:0016788(hydrolase activity, acting on ester bonds)	NA	NA	NA	hypothetical protein DCAR_008232 [Daucus carota subsp. sativus]	mrna	4.10755	3.96124	7.6983	10.3467	35.6378	17.6966	0.247595	-2.01395	5.111e-09	3.32345e-07	down	yes
nbisL1-mrna-34594	nbisL1-mrna-34594		TEAK034594	GO:0005576(extracellular region);GO:0005773(vacuole);GO:0008150(biological_process)	NA	NA	NA	E3 ubiquitin-protein like [Actinidia chinensis var. chinensis]	mrna	22.1602	23.2461	16.3272	42.4586	37.4171	44.7874	0.495203	-1.01391	5.31453e-09	3.44774e-07	down	yes
nbisL1-mrna-19707	nbisL1-mrna-19707		TEAK019707	GO:0004553(hydrolase activity, hydrolyzing O-glycosyl compounds);GO:0005576(extracellular region);GO:0005618(cell wall);GO:0005975(carbohydrate metabolic process);GO:0010411(xyloglucan metabolic process);GO:0016762(xyloglucan:xyloglucosyl transferase activity);GO:0016798(hydrolase activity, acting on glycosyl bonds);GO:0016998(cell wall macromolecule catabolic process);GO:0042546(cell wall biogen…	NA	NA	NA	Xyloglucan endotransglucosylase/hydrolase protein [Actinidia chinensis var. chinensis]	mrna	3.34363	3.14263	1.95012	13.5064	9.58272	9.36909	0.259915	-1.94389	5.91167e-09	3.80149e-07	down	yes
nbisL1-mrna-22568	nbisL1-mrna-22568		TEAK022568	GO:0009107(lipoate biosynthetic process);GO:0009249(protein lipoylation);GO:0009507(chloroplast);GO:0016992(lipoate synthase activity)	00785(Lipoic acid metabolism)	K03644	EC:2.8.1.8	Ferredoxin-thioredoxin reductase, variable chain [Vitis vinifera]	mrna	260.103	204.429	164.483	424.502	369.747	473.532	0.496154	-1.01114	7.57365e-09	4.78625e-07	down	yes
nbisL1-mrna-37670	nbisL1-mrna-37670		TEAK037670	GO:0003735(structural constituent of ribosome);GO:0006412(translation)	03010(Ribosome)	K02935	NA	PREDICTED: 50S ribosomal protein L12, chloroplastic-like [Ipomoea nil]	mrna	446.066	529.72	806.035	1443.23	1348.99	867.708	0.486846	-1.03846	8.37231e-09	5.25699e-07	down	yes
nbisL1-mrna-30189	nbisL1-mrna-30189		TEAK030189	GO:0003677(DNA binding);GO:0003700(DNA binding transcription factor activity);GO:0005634(nucleus);GO:0006351(transcription, DNA-templated);GO:0006355(regulation of transcription, DNA-templated)	04075(Plant hormone signal transduction)	K14491	NA	PREDICTED: myb family transcription factor EFM [Vitis vinifera]	mrna	10.2943	14.344	15.3449	26.0104	34.308	20.7986	0.492908	-1.02061	8.773e-09	5.47342e-07	down	yes
nbisL1-mrna-4235	nbisL1-mrna-4235		TEAK004235	GO:0005618(cell wall);GO:0033609(oxalate metabolic process);GO:0046564(oxalate decarboxylase activity)	NA	NA	NA	germin-like protein 2 [Camellia sinensis]	mrna	112.1	152.576	92.0007	225.544	222.349	296.903	0.478891	-1.06223	9.22887e-09	5.72132e-07	down	yes
nbisL1-mrna-11371	nbisL1-mrna-11371		TEAK011371	GO:0005886(plasma membrane);GO:0009505(plant-type cell wall);GO:0031225(anchored component of membrane)	NA	NA	NA	protein TOO MANY MOUTHS [Prunus persica]	mrna	2.15015	2.49045	3.14272	5.33188	8.71599	7.33808	0.363946	-1.4582	9.40532e-09	5.8184e-07	down	yes
nbisL1-mrna-8738	nbisL1-mrna-8738		TEAK008738	GO:0005829(cytosol);GO:0016787(hydrolase activity)	NA	NA	NA	putative glutamine amidotransferase GAT1_2.1 [Citrus sinensis]	mrna	4.27443	5.0781	4.9602	10.612	10.2656	9.1225	0.47709	-1.06767	9.65918e-09	5.94841e-07	down	yes
nbisL1-mrna-26778	nbisL1-mrna-26778		TEAK026778	GO:0009813(flavonoid biosynthetic process);GO:0043231(intracellular membrane-bounded organelle);GO:0052696(flavonoid glucuronidation);GO:0080043(quercetin 3-O-glucosyltransferase activity);GO:0080044(quercetin 7-O-glucosyltransferase activity)	NA	NA	NA	UDP-glycosyltransferase [Actinidia chinensis var. chinensis]	mrna	1.36265	1.55934	2.80999	7.98906	5.4305	5.5984	0.301398	-1.73026	9.67633e-09	5.94841e-07	down	yes
nbisL1-mrna-22779	nbisL1-mrna-22779		TEAK022779	GO:0009685(gibberellin metabolic process);GO:0052635(C-20 gibberellin 2-beta-dioxygenase activity)	00904(Diterpenoid biosynthesis)	K04125	EC:1.14.11.13	gibberellin 2-oxidase 8 [Camellia sinensis]	mrna	15.8436	18.0499	14.1209	27.7522	31.3436	40.7058	0.481098	-1.0556	9.87456e-09	6.04492e-07	down	yes
nbisL1-mrna-3859	nbisL1-mrna-3859		TEAK003859	NA	NA	NA	NA		mrna	5.59506	6.34672	2.99924	16.3238	16.8293	23.5142	0.263662	-1.92324	9.96294e-09	6.08632e-07	down	yes
nbisL1-mrna-14785	nbisL1-mrna-14785		TEAK014785	GO:0003674(molecular_function);GO:0005576(extracellular region);GO:0008150(biological_process)	NA	NA	NA	Pathogenesis-related protein like [Actinidia chinensis var. chinensis]	mrna	19.291	15.4025	12.9458	48.9638	38.0172	28.0452	0.41416	-1.27174	1.04187e-08	6.35153e-07	down	yes
nbisL1-mrna-11971	nbisL1-mrna-11971		TEAK011971	GO:0003674(molecular_function);GO:0005739(mitochondrion);GO:0008150(biological_process)	NA	NA	NA	Protein FAM50B like [Actinidia chinensis var. chinensis]	mrna	15.6269	9.58866	15.2071	31.7003	33.0002	37.3841	0.395973	-1.33653	1.10895e-08	6.7464e-07	down	yes
nbisL1-mrna-34408	nbisL1-mrna-34408		TEAK034408	GO:0005737(cytoplasm);GO:0008794(arsenate reductase (glutaredoxin) activity);GO:0009055(electron transfer activity);GO:0015035(protein disulfide oxidoreductase activity);GO:0045454(cell redox homeostasis);GO:0046872(metal ion binding);GO:0051537(2 iron, 2 sulfur cluster binding)	NA	NA	NA	PREDICTED: monothiol glutaredoxin-S2-like [Daucus carota subsp. sativus]	mrna	131.76	112.238	50.7955	259.28	235.357	354.402	0.347209	-1.52613	1.17885e-08	7.14008e-07	down	yes
nbisL1-mrna-40920	nbisL1-mrna-40920		TEAK040920	NA	NA	NA	NA	hypothetical protein BVC80_1769g79 [Macleaya cordata]	mrna	92.754	75.1056	42.4026	168.846	146.731	201.702	0.406477	-1.29875	1.42734e-08	8.52421e-07	down	yes
nbisL1-mrna-171	nbisL1-mrna-171		TEAK000171	NA	NA	NA	NA	PREDICTED: organ-specific protein P4-like [Vitis vinifera]	mrna	0	0	0	0.722817	3.23652	5.03936	3.33382e-05	-14.8725	1.48823e-08	8.8518e-07	down	yes
nbisL1-mrna-26819	nbisL1-mrna-26819		TEAK026819	GO:0004066(asparagine synthase (glutamine-hydrolyzing) activity);GO:0005829(cytosol);GO:0006529(asparagine biosynthetic process);GO:0006541(glutamine metabolic process);GO:0009646(response to absence of light);GO:0042803(protein homodimerization activity)	00250(Alanine, aspartate and glutamate metabolism)	K01953	EC:6.3.5.4	Asparagine synthetase [Actinidia chinensis var. chinensis]	mrna	2.37067	2.3314	1.50909	5.89571	5.18891	5.28605	0.379409	-1.39818	1.53325e-08	9.08104e-07	down	yes
nbisL1-mrna-36726	nbisL1-mrna-36726		TEAK036726	GO:0003690(double-stranded DNA binding);GO:0006355(regulation of transcription, DNA-templated);GO:0009507(chloroplast);GO:0042646(plastid nucleoid);GO:0071472(cellular response to salt stress)	NA	NA	NA	PREDICTED: transcription termination factor MTEF1, chloroplastic [Daucus carota subsp. sativus]	mrna	4.48038	3.79326	5.33032	12.0242	11.4346	10.1096	0.405261	-1.30308	1.91461e-08	1.1074e-06	down	yes
nbisL1-mrna-548	nbisL1-mrna-548		TEAK000548	GO:0005634(nucleus);GO:0008150(biological_process)	NA	NA	NA	RRP12-like protein [Actinidia chinensis var. chinensis]	mrna	14.059	17.4308	12.5053	34.3291	26.0116	46.0805	0.413406	-1.27437	1.94014e-08	1.1177e-06	down	yes
nbisL1-mrna-19223	nbisL1-mrna-19223		TEAK019223	GO:0005737(cytoplasm);GO:0016740(transferase activity);GO:0016747(transferase activity, transferring acyl groups other than amino-acyl groups)	00940(Phenylpropanoid biosynthesis);00945(Stilbenoid, diarylheptanoid and gingerol biosynthesis);00941(Flavonoid biosynthesis)	K13065	EC:2.3.1.133	vinorine synthase-like [Durio zibethinus]	mrna	6.57228	9.15813	8.107	17.0899	14.2687	16.5798	0.49725	-1.00796	2.07302e-08	1.18957e-06	down	yes
nbisL1-mrna-41228	nbisL1-mrna-41228		TEAK041228	GO:0009496(plastoquinol--plastocyanin reductase activity);GO:0009507(chloroplast);GO:0009512(cytochrome b6f complex);GO:0009535(chloroplast thylakoid membrane);GO:0016021(integral component of membrane)	NA	NA	NA	B3 domain-containing transcription factor [Actinidia chinensis var. chinensis]	mrna	23.7341	22.0756	15.1619	42.7247	36.5934	48.0818	0.478584	-1.06316	2.21952e-08	1.26868e-06	down	yes
nbisL1-mrna-2059	nbisL1-mrna-2059		TEAK002059	GO:0005737(cytoplasm);GO:0009733(response to auxin);GO:0016874(ligase activity)	04075(Plant hormone signal transduction)	K14487	NA	GH3 auxin-responsive promoter [Corchorus olitorius]	mrna	0.150989	0.299137	0.366473	1.30612	6.62017	1.01258	0.0913537	-3.45239	2.22473e-08	1.26918e-06	down	yes
nbisL1-mrna-8446	nbisL1-mrna-8446		TEAK008446	GO:0016491(oxidoreductase activity);GO:0055114(oxidation-reduction process)	NA	NA	NA	Short-chain dehydrogenase TIC 32 like [Actinidia chinensis var. chinensis]	mrna	3.04746	2.49234	2.1445	9.08088	8.11259	7.33182	0.313321	-1.67429	2.23381e-08	1.27189e-06	down	yes
nbisL1-mrna-25822	nbisL1-mrna-25822		TEAK025822	GO:0005737(cytoplasm);GO:0008794(arsenate reductase (glutaredoxin) activity);GO:0009055(electron transfer activity);GO:0015035(protein disulfide oxidoreductase activity);GO:0045454(cell redox homeostasis);GO:0046872(metal ion binding);GO:0051537(2 iron, 2 sulfur cluster binding)	NA	NA	NA	monothiol glutaredoxin-S2 [Prunus persica]	mrna	47.3559	39.419	40.1658	84.5687	77.543	129.001	0.436054	-1.19742	2.70101e-08	1.51991e-06	down	yes
nbisL1-mrna-25832	nbisL1-mrna-25832		TEAK025832	GO:0005576(extracellular region)	00073(Cutin, suberine and wax biosynthesis)	K15405	NA	Alkane hydroxylase [Actinidia chinensis var. chinensis]	mrna	1.81139	2.17946	2.31774	5.64388	6.02103	4.30399	0.395055	-1.33988	2.77023e-08	1.53847e-06	down	yes
nbisL1-mrna-28189	nbisL1-mrna-28189		TEAK028189	GO:0016020(membrane);GO:0016709(oxidoreductase activity, acting on paired donors, with incorporation or reduction of molecular oxygen, NAD(P)H as one donor, and incorporation of one atom of oxygen);GO:0044550(secondary metabolite biosynthetic process)	NA	NA	NA	Cytochrome P450 CYP736A12 like [Actinidia chinensis var. chinensis]	mrna	4.43106	6.4947	5.19836	20.4407	13.0204	10.4092	0.367541	-1.44402	2.78718e-08	1.54496e-06	down	yes
nbisL1-mrna-36992	nbisL1-mrna-36992		TEAK036992	GO:0005385(zinc ion transmembrane transporter activity);GO:0016020(membrane);GO:0071577(zinc II ion transmembrane transport)	NA	NA	NA	unnamed protein product, partial [Vitis vinifera]	mrna	76.4709	61.259	55.7132	147.545	95.9096	155.422	0.484971	-1.04403	2.81217e-08	1.55003e-06	down	yes
nbisL1-mrna-24902	nbisL1-mrna-24902		TEAK024902	GO:0005737(cytoplasm);GO:0009735(response to cytokinin);GO:0016740(transferase activity)	00940(Phenylpropanoid biosynthesis);00945(Stilbenoid, diarylheptanoid and gingerol biosynthesis);00941(Flavonoid biosynthesis)	K13065	EC:2.3.1.133	Vinorine synthase [Actinidia chinensis var. chinensis]	mrna	6.50024	4.60886	2.28531	15.6121	12.5931	14.3563	0.314707	-1.66792	2.86497e-08	1.57617e-06	down	yes
nbisL1-mrna-5231	nbisL1-mrna-5231		TEAK005231	GO:0000302(response to reactive oxygen species);GO:0004130(cytochrome-c peroxidase activity);GO:0004601(peroxidase activity);GO:0005515(protein binding);GO:0005634(nucleus);GO:0005737(cytoplasm);GO:0006979(response to oxidative stress);GO:0009507(chloroplast);GO:0009534(chloroplast thylakoid);GO:0009535(chloroplast thylakoid membrane);GO:0009543(chloroplast thylakoid lumen);GO:0009579(thylakoid);…	00053(Ascorbate and aldarate metabolism);00480(Glutathione metabolism)	K00434	EC:1.11.1.11	Thylakoid lumenal protein [Actinidia chinensis var. chinensis]	mrna	0	0	0	0	0	3.65508	8.20777e-05	-13.5727	2.95803e-08	1.61825e-06	down	yes
nbisL1-mrna-18416	nbisL1-mrna-18416		TEAK018416	GO:0000151(ubiquitin ligase complex);GO:0004842(ubiquitin-protein transferase activity);GO:0005515(protein binding);GO:0005634(nucleus);GO:0006511(ubiquitin-dependent protein catabolic process);GO:0007568(aging);GO:0009414(response to water deprivation);GO:0009416(response to light stimulus);GO:0009734(auxin-activated signaling pathway);GO:0009926(auxin polar transport);GO:0009934(regulation of m…	NA	NA	NA	F-box/LRR-repeat MAX2 A like [Actinidia chinensis var. chinensis]	mrna	0	0	0	0.989505	0	0	0.000303182	-11.6875	3.16441e-08	1.71205e-06	down	yes
nbisL1-mrna-5410	nbisL1-mrna-5410		TEAK005410	GO:0003723(RNA binding);GO:0005634(nucleus);GO:0005730(nucleolus);GO:0005829(cytosol);GO:0009535(chloroplast thylakoid membrane)	03008(Ribosome biogenesis in eukaryotes)	K11128	NA	H/ACA ribonucleoprotein complex subunit 1-like protein [Actinidia chinensis var. chinensis]	mrna	58.1369	69.0292	44.7125	122.874	93.5535	144.675	0.475983	-1.07102	3.24551e-08	1.74941e-06	down	yes
nbisL1-mrna-14298	nbisL1-mrna-14298		TEAK014298	GO:0009807(lignan biosynthetic process);GO:0010283(pinoresinol reductase activity);GO:0010284(lariciresinol reductase activity);GO:1902123((-)-pinoresinol catabolic process);GO:1902125((+)-pinoresinol catabolic process);GO:1902129((-)-lariciresinol biosynthetic process);GO:1902131((+)-lariciresinol catabolic process);GO:1902132((+)-lariciresinol biosynthetic process);GO:1902138((-)-secoisolaricir…	NA	NA	NA	pinoresinol/lariciresinol reductase [Camellia sinensis]	mrna	0	0	0	0	5.55306	0	5.40243e-05	-14.176	3.34394e-08	1.79587e-06	down	yes
nbisL1-mrna-361	nbisL1-mrna-361		TEAK000361	GO:0009813(flavonoid biosynthetic process);GO:0043231(intracellular membrane-bounded organelle);GO:0052696(flavonoid glucuronidation);GO:0080043(quercetin 3-O-glucosyltransferase activity);GO:0080044(quercetin 7-O-glucosyltransferase activity)	NA	NA	NA	UDP-glycosyltransferase 84A22 [Camellia sinensis]	mrna	27.2594	24.0196	22.6391	63.8117	34.6725	59.1366	0.468961	-1.09246	3.35666e-08	1.7994e-06	down	yes
nbisL1-mrna-12370	nbisL1-mrna-12370		TEAK012370	GO:0003700(DNA binding transcription factor activity);GO:0005634(nucleus);GO:0006355(regulation of transcription, DNA-templated);GO:0010492(maintenance of shoot apical meristem identity);GO:0043565(sequence-specific DNA binding);GO:0048768(root hair cell tip growth);GO:0051301(cell division)	04075(Plant hormone signal transduction)	K14494	NA	Scarecrow-like protein [Actinidia chinensis var. chinensis]	mrna	4.89088	7.87982	6.68642	15.9948	12.0631	11.8398	0.487675	-1.03601	3.42852e-08	1.83457e-06	down	yes
nbisL1-mrna-18547	nbisL1-mrna-18547		TEAK018547	GO:0003674(molecular_function);GO:0005634(nucleus);GO:0008150(biological_process)	NA	NA	NA	hypothetical protein CEY00_Acc18985 [Actinidia chinensis var. chinensis]	mrna	10.7844	7.88274	11.0951	19.3942	25.6187	18.3846	0.469453	-1.09095	3.51628e-08	1.8679e-06	down	yes
nbisL1-mrna-879	nbisL1-mrna-879		TEAK000879	NA	NA	NA	NA	Histone-lysine N-methyltransferase [Actinidia chinensis var. chinensis]	mrna	4.9544	3.24913	4.25365	13.4781	15.8464	15.9801	0.274965	-1.86268	4.43274e-08	2.29244e-06	down	yes
nbisL1-mrna-10667	nbisL1-mrna-10667		TEAK010667	GO:0003674(molecular_function);GO:0008150(biological_process);GO:0016021(integral component of membrane)	00900(Terpenoid backbone biosynthesis)	K15889	EC:3.1.1.-	Pollen allergen Che a 1 like [Actinidia chinensis var. chinensis]	mrna	10.7078	11.79	23.0103	33.4915	53.317	28.272	0.395446	-1.33845	4.81942e-08	2.46202e-06	down	yes
nbisL1-mrna-36002	nbisL1-mrna-36002		TEAK036002	GO:0009507(chloroplast);GO:0009941(chloroplast envelope);GO:0016491(oxidoreductase activity);GO:0055114(oxidation-reduction process)	00906(Carotenoid biosynthesis)	K02293	EC:1.3.5.5	15-cis-phytoene desaturase [Actinidia chinensis var. chinensis]	mrna	20.7513	21.3441	32.0276	72.0994	49.6692	36.2617	0.469043	-1.09221	5.75111e-08	2.89759e-06	down	yes
nbisL1-mrna-37121	nbisL1-mrna-37121		TEAK037121	NA	NA	NA	NA	metallothionin 2 [Camellia sinensis]	mrna	1172.92	694.618	703.831	1651.12	1566.84	1972.81	0.495373	-1.01341	7.1373e-08	3.51743e-06	down	yes
nbisL1-mrna-39352	nbisL1-mrna-39352		TEAK039352	GO:0004190(aspartic-type endopeptidase activity);GO:0006508(proteolysis);GO:0030163(protein catabolic process)	NA	NA	NA	aspartyl protease AED3-like [Manihot esculenta]	mrna	37.4436	39.8466	42.8921	116.011	99.3341	47.6152	0.457035	-1.12962	7.27887e-08	3.57518e-06	down	yes
nbisL1-mrna-27123	nbisL1-mrna-27123		TEAK027123	GO:0004601(peroxidase activity);GO:0020037(heme binding)	00940(Phenylpropanoid biosynthesis)	K00430	EC:1.11.1.7	peroxidase A2-like [Durio zibethinus]	mrna	5.17839	4.7811	7.15492	10.7227	17.7743	12.703	0.415398	-1.26743	7.75935e-08	3.79846e-06	down	yes
nbisL1-mrna-17191	nbisL1-mrna-17191		TEAK017191	GO:0005507(copper ion binding);GO:0016722(oxidoreductase activity, oxidizing metal ions)	NA	NA	NA	Laccase-7 like [Actinidia chinensis var. chinensis]	mrna	0	0	0	0.364966	1.66855	0.256755	0.000130989	-12.8983	7.78196e-08	3.80317e-06	down	yes
nbisL1-mrna-34377	nbisL1-mrna-34377		TEAK034377	NA	NA	NA	NA	Homeobox protein [Actinidia chinensis var. chinensis]	mrna	439.15	306.562	193.852	636.464	673.457	986.597	0.409125	-1.28939	7.98453e-08	3.88921e-06	down	yes
nbisL1-mrna-9960	nbisL1-mrna-9960		TEAK009960	GO:0003674(molecular_function);GO:0005575(cellular_component);GO:0006952(defense response);GO:0009607(response to biotic stimulus)	NA	NA	NA	MLP-like protein 28 [Coffea arabica]	mrna	71.9427	41.0083	35.8654	106.577	103.818	125.166	0.443485	-1.17304	8.20271e-08	3.97567e-06	down	yes
nbisL1-mrna-35824	nbisL1-mrna-35824		TEAK035824	GO:0004190(aspartic-type endopeptidase activity);GO:0006508(proteolysis);GO:0030163(protein catabolic process)	NA	NA	NA	PREDICTED: basic 7S globulin-like [Vitis vinifera]	mrna	4.89765	8.48532	6.16272	14.3116	13.1721	16.4829	0.444558	-1.16956	8.6405e-08	4.13996e-06	down	yes
nbisL1-mrna-6559	nbisL1-mrna-6559		TEAK006559	GO:0000287(magnesium ion binding);GO:0004170(dUTP diphosphatase activity);GO:0005737(cytoplasm);GO:0006226(dUMP biosynthetic process);GO:0046081(dUTP catabolic process)	00240(Pyrimidine metabolism)	K01520	EC:3.6.1.23	Deoxyuridine 5'-triphosphate nucleotidohydrolase [Actinidia chinensis var. chinensis]	mrna	7.94687	9.57503	9.91954	20.935	17.1708	20.7405	0.466324	-1.1006	8.82739e-08	4.21572e-06	down	yes
nbisL1-mrna-28300	nbisL1-mrna-28300		TEAK028300	GO:0005737(cytoplasm);GO:0016740(transferase activity);GO:0016747(transferase activity, transferring acyl groups other than amino-acyl groups)	00940(Phenylpropanoid biosynthesis);00945(Stilbenoid, diarylheptanoid and gingerol biosynthesis);00941(Flavonoid biosynthesis)	K13065	EC:2.3.1.133	Vinorine synthase [Actinidia chinensis var. chinensis]	mrna	9.82783	11.2038	12.9578	26.0544	22.6082	21.9889	0.481086	-1.05563	9.4803e-08	4.49073e-06	down	yes
nbisL1-mrna-37291	nbisL1-mrna-37291		TEAK037291	GO:0005515(protein binding);GO:0005737(cytoplasm);GO:0009615(response to virus);GO:0030246(carbohydrate binding);GO:0043621(protein self-association);GO:0046741(transport of virus in host, tissue to tissue);GO:0051607(defense response to virus)	NA	NA	NA	Protein RESTRICTED TEV MOVEMENT like [Actinidia chinensis var. chinensis]	mrna	7.00629	7.05773	8.49561	15.9743	13.9685	21.4554	0.438919	-1.18797	1.04181e-07	4.87225e-06	down	yes
nbisL1-mrna-31014	nbisL1-mrna-31014		TEAK031014	GO:0004601(peroxidase activity);GO:0009505(plant-type cell wall);GO:0009664(plant-type cell wall organization)	00940(Phenylpropanoid biosynthesis)	K00430	EC:1.11.1.7	PREDICTED: peroxidase 12 [Eucalyptus grandis]	mrna	0.785145	0.316685	0.139354	2.19612	6.98498	2.32915	0.107833	-3.21313	1.08727e-07	5.05263e-06	down	yes
nbisL1-mrna-13936	nbisL1-mrna-13936		TEAK013936	GO:0005737(cytoplasm);GO:0008757(S-adenosylmethionine-dependent methyltransferase activity);GO:0032259(methylation)	00100(Steroid biosynthesis)	K08242	EC:2.1.1.143	24-methylenesterol C-methyltransferase 2-like [Sesamum indicum]	mrna	9.85843	6.21567	8.69163	24.536	15.2706	21.0337	0.407061	-1.29668	1.12547e-07	5.19718e-06	down	yes
nbisL1-mrna-21210	nbisL1-mrna-21210		TEAK021210	NA	NA	NA	NA	PREDICTED: uncharacterized protein LOC103962352 [Pyrus x bretschneideri]	mrna	20.548	16.0406	10.5995	39.9828	35.4682	46.7245	0.386233	-1.37246	1.15313e-07	5.29986e-06	down	yes
nbisL1-mrna-3343	nbisL1-mrna-3343		TEAK003343	GO:0003674(molecular_function);GO:0005576(extracellular region);GO:0006833(water transport)	NA	NA	NA	PREDICTED: epidermis-specific secreted glycoprotein EP1 [Vitis vinifera]	mrna	1.12759	2.12639	3.65567	9.68106	7.53299	6.15132	0.295722	-1.75769	1.19872e-07	5.49219e-06	down	yes
nbisL1-mrna-8837	nbisL1-mrna-8837		TEAK008837	GO:0004674(protein serine/threonine kinase activity);GO:0005829(cytosol);GO:0006355(regulation of transcription, DNA-templated);GO:0006468(protein phosphorylation);GO:0035556(intracellular signal transduction)	NA	NA	NA	Protein DEFECTIVE IN MERISTEM SILENCING like [Actinidia chinensis var. chinensis]	mrna	512.106	451.989	202.173	864.918	825.729	1231.99	0.399047	-1.32537	1.20297e-07	5.50306e-06	down	yes
nbisL1-mrna-16585	nbisL1-mrna-16585		TEAK016585	GO:0043161(proteasome-mediated ubiquitin-dependent protein catabolic process);GO:0061630(ubiquitin protein ligase activity)	NA	NA	NA	PREDICTED: RING-H2 finger protein ATL52-like [Eucalyptus grandis]	mrna	1.46244	0.595941	0.754617	4.07244	3.59898	4.31576	0.234667	-2.09131	1.52997e-07	6.84937e-06	down	yes
nbisL1-mrna-2115	nbisL1-mrna-2115		TEAK002115	GO:0005509(calcium ion binding)	04626(Plant-pathogen interaction)	K13448	NA	Parvalbumin [Parasponia andersonii]	mrna	6.72125	5.36567	7.41264	13.4226	13.4235	17.3512	0.441194	-1.18051	1.57479e-07	7.01788e-06	down	yes
nbisL1-mrna-28359	nbisL1-mrna-28359		TEAK028359	GO:0005783(endoplasmic reticulum);GO:0016020(membrane);GO:0016788(hydrolase activity, acting on ester bonds)	NA	NA	NA	unnamed protein product, partial [Vitis vinifera]	mrna	0	0	0	0.942859	1.03143	0.954023	0.000102448	-13.2528	1.69904e-07	7.50316e-06	down	yes
nbisL1-mrna-31626	nbisL1-mrna-31626		TEAK031626	GO:0051213(dioxygenase activity)	00270(Cysteine and methionine metabolism)	K05933	EC:1.14.17.4	1-aminocyclopropane-1-carboxylate oxidase 7 [Actinidia deliciosa]	mrna	0.408832	0.498457	0	16.6299	16.9064	17.0043	0.0179517	-5.79974	1.71626e-07	7.55073e-06	down	yes
nbisL1-mrna-26757	nbisL1-mrna-26757		TEAK026757	GO:0005739(mitochondrion);GO:0016197(endosomal transport);GO:0031083(BLOC-1 complex)	NA	NA	NA	biogenesis of lysosome-related organelles complex 1 subunit 1 [Jatropha curcas]	mrna	114.188	122.444	67.1583	195.085	185.816	258.073	0.475435	-1.07268	1.90777e-07	8.34948e-06	down	yes
nbisL1-mrna-8128	nbisL1-mrna-8128		TEAK008128	GO:0005375(copper ion transmembrane transporter activity);GO:0006825(copper ion transport);GO:0015089(high-affinity copper ion transmembrane transporter activity);GO:0016021(integral component of membrane);GO:0035434(copper ion transmembrane transport);GO:0046658(anchored component of plasma membrane);GO:0098705(copper ion import across plasma membrane)	NA	NA	NA	Copper transporter like [Actinidia chinensis var. chinensis]	mrna	4.46014	2.76139	3.19243	12.2853	9.96556	12.2505	0.301842	-1.72813	1.98379e-07	8.63067e-06	down	yes
nbisL1-mrna-34861	nbisL1-mrna-34861		TEAK034861	NA	NA	NA	NA	TRNA-specific 2-thiouridylase [Actinidia chinensis var. chinensis]	mrna	0.779249	1.25331	1.46136	5.97188	6.64378	7.92101	0.170131	-2.55529	2.07924e-07	9.01918e-06	down	yes
nbisL1-mrna-41257	nbisL1-mrna-41257		TEAK041257	GO:0007165(signal transduction)	NA	NA	NA	leucine-rich repeat extensin-like protein 4 [Jatropha curcas]	mrna	6.15407	4.89347	1.79058	17.7265	13.1523	11.7313	0.301293	-1.73076	2.11865e-07	9.13778e-06	down	yes
nbisL1-mrna-6883	nbisL1-mrna-6883		TEAK006883	NA	NA	NA	NA	PREDICTED: uncharacterized protein LOC105059301 [Elaeis guineensis]	mrna	13.5313	10.3208	9.80749	23.9988	24.7075	18.7094	0.499285	-1.00207	2.39137e-07	1.01626e-05	down	yes
nbisL1-mrna-3243	nbisL1-mrna-3243		TEAK003243	GO:0005576(extracellular region);GO:0008150(biological_process)	NA	NA	NA	CBS domain-containing protein [Actinidia chinensis var. chinensis]	mrna	9.96604	12.6401	20.6547	38.6964	34.1152	25.7395	0.438969	-1.18781	2.46267e-07	1.04203e-05	down	yes
nbisL1-mrna-12367	nbisL1-mrna-12367		TEAK012367	GO:0005576(extracellular region);GO:0006869(lipid transport);GO:0008289(lipid binding)	NA	NA	NA	putative lipid-binding protein At4g00165 [Rosa chinensis]	mrna	42.807	37.8326	25.4259	73.2493	66.9582	79.0192	0.483817	-1.04747	2.72997e-07	1.13695e-05	down	yes
nbisL1-mrna-29706	nbisL1-mrna-29706		TEAK029706	GO:0016020(membrane);GO:0016709(oxidoreductase activity, acting on paired donors, with incorporation or reduction of molecular oxygen, NAD(P)H as one donor, and incorporation of one atom of oxygen);GO:0044550(secondary metabolite biosynthetic process)	NA	NA	NA	Geraniol 8-hydroxylase [Vitis vinifera]	mrna	0	0	0	1.12132	1.71682	2.27162	5.87113e-05	-14.056	2.88803e-07	1.18835e-05	down	yes
nbisL1-mrna-17975	nbisL1-mrna-17975		TEAK017975	GO:0005634(nucleus);GO:0006457(protein folding);GO:0009507(chloroplast);GO:0009536(plastid);GO:0009570(chloroplast stroma)	NA	NA	NA	Chaperone protein dnaJ 11 like [Actinidia chinensis var. chinensis]	mrna	3.2674	5.52388	3.90428	9.41105	14.7479	16.2134	0.314461	-1.66905	2.89533e-07	1.18835e-05	down	yes
nbisL1-mrna-34874	nbisL1-mrna-34874		TEAK034874	GO:0000266(mitochondrial fission);GO:0003924(GTPase activity);GO:0005525(GTP binding);GO:0005737(cytoplasm);GO:0005874(microtubule);GO:0008017(microtubule binding);GO:0016020(membrane);GO:0048285(organelle fission)	NA	NA	NA	Dynamin [Artemisia annua]	mrna	1.61133	1.93032	0.732216	5.23051	4.85999	4.85441	0.285975	-1.80604	2.89763e-07	1.18835e-05	down	yes
nbisL1-mrna-6843	nbisL1-mrna-6843		TEAK006843	GO:0016020(membrane);GO:0016709(oxidoreductase activity, acting on paired donors, with incorporation or reduction of molecular oxygen, NAD(P)H as one donor, and incorporation of one atom of oxygen);GO:0044550(secondary metabolite biosynthetic process)	00941(Flavonoid biosynthesis);00944(Flavone and flavonol biosynthesis)	K13083	EC:1.14.14.81	flavonoid 3',5'-hydroxylase [Camellia sinensis var. sinensis]	mrna	189.668	185.057	282.306	545.493	527.248	255.661	0.494603	-1.01566	2.93064e-07	1.20021e-05	down	yes
nbisL1-mrna-32602	nbisL1-mrna-32602		TEAK032602	GO:0005737(cytoplasm);GO:0016740(transferase activity);GO:0016747(transferase activity, transferring acyl groups other than amino-acyl groups)	00940(Phenylpropanoid biosynthesis);00945(Stilbenoid, diarylheptanoid and gingerol biosynthesis);00941(Flavonoid biosynthesis)	K13065	EC:2.3.1.133	vinorine synthase-like [Durio zibethinus]	mrna	2.02645	1.71252	2.53211	7.26104	5.96034	4.96669	0.34479	-1.53621	3.26246e-07	1.32868e-05	down	yes
nbisL1-mrna-12058	nbisL1-mrna-12058		TEAK012058	GO:0005509(calcium ion binding);GO:0005544(calcium-dependent phospholipid binding);GO:0005634(nucleus);GO:0009408(response to heat);GO:0009409(response to cold);GO:0009414(response to water deprivation);GO:0009651(response to salt stress)	NA	NA	NA	Annexin-like protein [Actinidia chinensis var. chinensis]	mrna	7.31126	6.53273	8.51461	15.8014	12.8687	18.0333	0.478736	-1.0627	3.36809e-07	1.36412e-05	down	yes
nbisL1-mrna-12414	nbisL1-mrna-12414		TEAK012414	GO:0003677(DNA binding);GO:0005634(nucleus);GO:0006260(DNA replication);GO:0006281(DNA repair);GO:0006310(DNA recombination);GO:0010224(response to UV-B);GO:0046872(metal ion binding)	03030(DNA replication);03420(Nucleotide excision repair);03430(Mismatch repair);03440(Homologous recombination)	K07466	NA	Replication protein A DNA-binding subunit B like [Actinidia chinensis var. chinensis]	mrna	2.46494	3.23133	3.35872	4.85446	7.85273	5.8022	0.489211	-1.03147	3.96792e-07	1.58086e-05	down	yes
nbisL1-mrna-10592	nbisL1-mrna-10592		TEAK010592	GO:0000038(very long-chain fatty acid metabolic process);GO:0005783(endoplasmic reticulum);GO:0005789(endoplasmic reticulum membrane);GO:0006633(fatty acid biosynthetic process);GO:0009409(response to cold);GO:0009416(response to light stimulus);GO:0009826(unidimensional cell growth);GO:0010025(wax biosynthetic process);GO:0016021(integral component of membrane);GO:0042335(cuticle development);GO…	00062(Fatty acid elongation)	K15397	EC:2.3.1.199	unnamed protein product [Coffea canephora]	mrna	1.0092	1.42871	1.37701	5.1507	3.76317	2.73877	0.327387	-1.61093	4.30047e-07	1.70871e-05	down	yes
nbisL1-mrna-1628	nbisL1-mrna-1628		TEAK001628	GO:0005737(cytoplasm);GO:0009735(response to cytokinin);GO:0016740(transferase activity)	00940(Phenylpropanoid biosynthesis);00945(Stilbenoid, diarylheptanoid and gingerol biosynthesis);00941(Flavonoid biosynthesis)	K13065	EC:2.3.1.133	Vinorine synthase [Actinidia chinensis var. chinensis]	mrna	6.29085	4.55511	7.52365	11.555	12.3775	14.2948	0.480537	-1.05728	4.3678e-07	1.73077e-05	down	yes
nbisL1-mrna-19359	nbisL1-mrna-19359		TEAK019359	GO:0003674(molecular_function);GO:0008150(biological_process);GO:0009507(chloroplast)	NA	NA	NA	Xaa-Pro aminopeptidase P [Actinidia chinensis var. chinensis]	mrna	60.9374	39.9373	31.313	80.0016	91.2829	114.987	0.461756	-1.1148	5.00048e-07	1.95767e-05	down	yes
nbisL1-mrna-14445	nbisL1-mrna-14445		TEAK014445	GO:0005887(integral component of plasma membrane)	NA	NA	NA	phosphate transporter 1 [Camellia oleifera]	mrna	0.476142	0.441348	0.233906	1.99398	1.44062	2.45258	0.195577	-2.35419	5.92848e-07	2.27889e-05	down	yes
nbisL1-mrna-6263	nbisL1-mrna-6263		TEAK006263	GO:0009813(flavonoid biosynthetic process);GO:0043231(intracellular membrane-bounded organelle);GO:0052696(flavonoid glucuronidation);GO:0080043(quercetin 3-O-glucosyltransferase activity);GO:0080044(quercetin 7-O-glucosyltransferase activity)	00906(Carotenoid biosynthesis)	K14595	EC:2.4.1.263	abscisate beta-glucosyltransferase-like [Prunus avium]	mrna	6.06635	5.92656	7.81053	20.7635	12.0587	10.2613	0.459653	-1.12138	6.04005e-07	2.31217e-05	down	yes
nbisL1-mrna-37810	nbisL1-mrna-37810		TEAK037810	GO:0051213(dioxygenase activity)	00941(Flavonoid biosynthesis)	K05278	EC:1.14.20.6	2OG-FeII_Oxy domain-containing protein/DIOX_N domain-containing protein [Cephalotus follicularis]	mrna	1.17948	0.76249	0.981869	2.79753	3.92903	3.88229	0.275603	-1.85933	6.1474e-07	2.3502e-05	down	yes
nbisL1-mrna-5474	nbisL1-mrna-5474		TEAK005474	GO:0004601(peroxidase activity);GO:0009505(plant-type cell wall);GO:0009507(chloroplast);GO:0009536(plastid);GO:0009570(chloroplast stroma);GO:0009579(thylakoid);GO:0009941(chloroplast envelope);GO:0016209(antioxidant activity);GO:0042742(defense response to bacterium);GO:0045454(cell redox homeostasis);GO:0051920(peroxiredoxin activity);GO:0055114(oxidation-reduction process)	NA	NA	NA	Peroxiredoxin-2E like [Actinidia chinensis var. chinensis]	mrna	87.3745	99.113	183.19	382.448	345.708	150.722	0.420624	-1.2494	6.63989e-07	2.52204e-05	down	yes
nbisL1-mrna-25759	nbisL1-mrna-25759		TEAK025759	GO:0004601(peroxidase activity);GO:0005515(protein binding);GO:0005576(extracellular region);GO:0005618(cell wall);GO:0005794(Golgi apparatus);GO:0005829(cytosol);GO:0006979(response to oxidative stress);GO:0009809(lignin biosynthetic process);GO:0010089(xylem development);GO:0020037(heme binding);GO:0042744(hydrogen peroxide catabolic process);GO:0046872(metal ion binding);GO:0048046(apoplast);G…	00940(Phenylpropanoid biosynthesis)	K00430	EC:1.11.1.7	Peroxidase [Actinidia chinensis var. chinensis]	mrna	1.53394	1.35549	1.62183	3.53914	5.239	5.10617	0.324918	-1.62185	6.70343e-07	2.54288e-05	down	yes
nbisL1-mrna-33181	nbisL1-mrna-33181		TEAK033181	GO:0009699(phenylpropanoid biosynthetic process);GO:0042349(guiding stereospecific synthesis activity)	00970(Aminoacyl-tRNA biosynthesis)	K01870	EC:6.1.1.5	Dirigent protein [Actinidia chinensis var. chinensis]	mrna	27.666	20.1923	12.7759	42.7788	43.6961	54.0631	0.431443	-1.21276	6.80533e-07	2.57591e-05	down	yes
nbisL1-mrna-33173	nbisL1-mrna-33173		TEAK033173	GO:0009699(phenylpropanoid biosynthetic process);GO:0042349(guiding stereospecific synthesis activity)	00970(Aminoacyl-tRNA biosynthesis)	K01870	EC:6.1.1.5	Dirigent protein [Actinidia chinensis var. chinensis]	mrna	45.6834	38.4363	17.6614	80.8948	72.7462	90.3131	0.417214	-1.26114	8.27886e-07	3.09644e-05	down	yes
nbisL1-mrna-57	nbisL1-mrna-57		TEAK000057	GO:0005737(cytoplasm);GO:0005783(endoplasmic reticulum);GO:0005789(endoplasmic reticulum membrane);GO:0006629(lipid metabolic process);GO:0016021(integral component of membrane);GO:0016491(oxidoreductase activity);GO:0030148(sphingolipid biosynthetic process);GO:0046872(metal ion binding);GO:0052631(sphingolipid delta-8 desaturase activity);GO:0055114(oxidation-reduction process);GO:0070417(cellu…	NA	NA	NA	Delta(8)-fatty-acid desaturase [Actinidia chinensis var. chinensis]	mrna	2.99956	1.82707	1.77657	4.5877	6.66469	7.51738	0.3518	-1.50717	8.62487e-07	3.20948e-05	down	yes
nbisL1-mrna-26387	nbisL1-mrna-26387		TEAK026387	GO:0003677(DNA binding);GO:0003700(DNA binding transcription factor activity);GO:0005634(nucleus);GO:0006351(transcription, DNA-templated);GO:0006355(regulation of transcription, DNA-templated);GO:0046983(protein dimerization activity);GO:2000488(positive regulation of brassinosteroid biosynthetic process)	NA	NA	NA	Transcription factor BEE like [Actinidia chinensis var. chinensis]	mrna	0.499656	0.395808	0.190948	1.73533	2.57113	4.38149	0.125048	-2.99944	8.8919e-07	3.30465e-05	down	yes
nbisL1-mrna-12678	nbisL1-mrna-12678		TEAK012678	GO:0004857(enzyme inhibitor activity)	00040(Pentose and glucuronate interconversions)	K01051	EC:3.1.1.11	Pectinesterase inhibitor domain protein [Actinidia chinensis var. chinensis]	mrna	6.52751	4.52777	5.89084	17.0488	13.8478	10.2582	0.411765	-1.28011	9.04536e-07	3.35682e-05	down	yes
nbisL1-mrna-18841	nbisL1-mrna-18841		TEAK018841	GO:0005576(extracellular region);GO:0016042(lipid catabolic process);GO:0016298(lipase activity);GO:0016746(transferase activity, transferring acyl groups);GO:0019953(sexual reproduction);GO:0052689(carboxylic ester hydrolase activity)	00561(Glycerolipid metabolism)	K00679	EC:2.3.1.158	PREDICTED: GDSL esterase/lipase EXL3-like [Daucus carota subsp. sativus]	mrna	2.06472	1.61645	1.16223	4.16019	5.15554	5.78089	0.320827	-1.64013	9.72366e-07	3.56409e-05	down	yes
nbisL1-mrna-7255	nbisL1-mrna-7255		TEAK007255	GO:0004568(chitinase activity);GO:0050832(defense response to fungus)	00520(Amino sugar and nucleotide sugar metabolism);04016(MAPK signaling pathway - plant)	K20547	EC:3.2.1.14	chitinase [Camellia fraterna]	mrna	0.480661	0.295403	0.453473	1.49136	2.51996	1.94351	0.206478	-2.27594	1.02869e-06	3.75178e-05	down	yes
nbisL1-mrna-33121	nbisL1-mrna-33121		TEAK033121	GO:0003674(molecular_function);GO:0008150(biological_process);GO:0009507(chloroplast);GO:0016021(integral component of membrane)	NA	NA	NA	hypothetical protein CEY00_Acc24829 [Actinidia chinensis var. chinensis]	mrna	13.884	15.0906	22.1082	57.9002	42.0419	20.0149	0.425843	-1.23161	1.10193e-06	3.99898e-05	down	yes
nbisL1-mrna-33236	nbisL1-mrna-33236		TEAK033236	GO:0003674(molecular_function);GO:0005739(mitochondrion);GO:0008150(biological_process);GO:0009536(plastid);GO:0016021(integral component of membrane)	NA	NA	NA	ATP-dependent RNA helicase [Actinidia chinensis var. chinensis]	mrna	69.0525	62.1858	37.3015	121.133	92.7696	135.054	0.482983	-1.04996	1.14363e-06	4.12987e-05	down	yes
nbisL1-mrna-12660	nbisL1-mrna-12660		TEAK012660	GO:0016020(membrane);GO:0016709(oxidoreductase activity, acting on paired donors, with incorporation or reduction of molecular oxygen, NAD(P)H as one donor, and incorporation of one atom of oxygen);GO:0044550(secondary metabolite biosynthetic process)	NA	NA	NA	Flavonoid 3',5'-hydroxylase [Actinidia chinensis var. chinensis]	mrna	3.14383	3.34924	3.5134	9.39506	5.48637	8.19883	0.433551	-1.20573	1.15915e-06	4.17566e-05	down	yes
nbisL1-mrna-34715	nbisL1-mrna-34715		TEAK034715	NA	NA	NA	NA	Phospho-N-acetylmuramoyl-pentapeptide-transferase [Actinidia chinensis var. chinensis]	mrna	4.78671	5.41823	5.18905	13.1144	12.2057	10.3174	0.431961	-1.21103	1.24099e-06	4.4162e-05	down	yes
nbisL1-mrna-1235	nbisL1-mrna-1235		TEAK001235	GO:0004364(glutathione transferase activity);GO:0005737(cytoplasm);GO:0006749(glutathione metabolic process);GO:0009407(toxin catabolic process)	00480(Glutathione metabolism)	K00799	EC:2.5.1.18	Glutathione S-transferase like [Actinidia chinensis var. chinensis]	mrna	1.8267	3.27694	0.897136	6.33126	8.2238	7.69673	0.269676	-1.8907	1.31747e-06	4.63765e-05	down	yes
nbisL1-mrna-376	nbisL1-mrna-376		TEAK000376	GO:0003674(molecular_function);GO:0005575(cellular_component);GO:0008150(biological_process)	NA	NA	NA	Epstein-Barr nuclear antigen 2 like [Actinidia chinensis var. chinensis]	mrna	4.3942	6.60834	5.38503	15.7439	10.1138	8.76874	0.473268	-1.07927	1.45796e-06	5.0594e-05	down	yes
nbisL1-mrna-19225	nbisL1-mrna-19225		TEAK019225	GO:0005737(cytoplasm);GO:0016740(transferase activity);GO:0016747(transferase activity, transferring acyl groups other than amino-acyl groups)	00940(Phenylpropanoid biosynthesis);00945(Stilbenoid, diarylheptanoid and gingerol biosynthesis);00941(Flavonoid biosynthesis)	K13065	EC:2.3.1.133	vinorine synthase-like [Durio zibethinus]	mrna	4.02626	3.5072	2.4303	6.95128	8.73694	6.97723	0.439601	-1.18573	1.54811e-06	5.33434e-05	down	yes
nbisL1-mrna-9964	nbisL1-mrna-9964		TEAK009964	GO:0002181(cytoplasmic translation);GO:0003735(structural constituent of ribosome);GO:0022625(cytosolic large ribosomal subunit)	03010(Ribosome)	K02938	NA	60S ribosomal protein L8 [Actinidia chinensis var. chinensis]	mrna	8.49882	7.14433	9.29023	21.6798	16.0159	14.3448	0.479115	-1.06156	1.56174e-06	5.3687e-05	down	yes
nbisL1-mrna-10791	nbisL1-mrna-10791		TEAK010791	GO:0003950(NAD+ ADP-ribosyltransferase activity);GO:0005634(nucleus);GO:0005739(mitochondrion);GO:0007275(multicellular organism development);GO:0009651(response to salt stress);GO:0016363(nuclear matrix);GO:0072593(reactive oxygen species metabolic process)	NA	NA	NA	Inactive poly [ADP-ribose] polymerase SRO2 [Actinidia chinensis var. chinensis]	mrna	1.88617	2.75845	2.59401	4.93932	4.80395	4.79384	0.497941	-1.00595	1.59557e-06	5.45938e-05	down	yes
nbisL1-mrna-2460	nbisL1-mrna-2460		TEAK002460	GO:0005245(voltage-gated calcium channel activity);GO:0005886(plasma membrane);GO:0006816(calcium ion transport);GO:0086010(membrane depolarization during action potential)	NA	NA	NA	two pore channel 1 [Vitis vinifera]	mrna	10.71	13.7916	14.0203	26.8202	31.8511	33.3107	0.418799	-1.25567	1.71119e-06	5.77412e-05	down	yes
nbisL1-mrna-34128	nbisL1-mrna-34128		TEAK034128	GO:0003674(molecular_function);GO:0008150(biological_process);GO:0009507(chloroplast)	NA	NA	NA	DNA ligase [Actinidia chinensis var. chinensis]	mrna	2.71659	2.42916	3.40625	5.47735	6.80324	4.95907	0.496065	-1.0114	1.72564e-06	5.81622e-05	down	yes
nbisL1-mrna-27366	nbisL1-mrna-27366		TEAK027366	NA	NA	NA	NA	putative ripening-related protein 1 [Prunus avium]	mrna	2.54568	2.53167	2.59247	4.9346	11.6284	9.69385	0.292107	-1.77543	1.86307e-06	6.2222e-05	down	yes
nbisL1-mrna-32212	nbisL1-mrna-32212		TEAK032212	GO:0000139(Golgi membrane);GO:0000271(polysaccharide biosynthetic process);GO:0000977(RNA polymerase II regulatory region sequence-specific DNA binding);GO:0005794(Golgi apparatus);GO:0005886(plasma membrane);GO:0009833(plant-type primary cell wall biogenesis);GO:0016021(integral component of membrane);GO:0016740(transferase activity);GO:0016757(transferase activity, transferring glycosyl groups)…	NA	NA	NA	Cellulose synthase-like protein [Actinidia chinensis var. chinensis]	mrna	3.92075	3.38086	3.59107	8.88842	6.54635	6.47372	0.49719	-1.00813	1.91391e-06	6.36299e-05	down	yes
nbisL1-mrna-18907	nbisL1-mrna-18907		TEAK018907	NA	NA	NA	NA	Ethylene-responsive transcription factor 3 like [Actinidia chinensis var. chinensis]	mrna	4.94854	6.52402	4.14384	19.906	15.5067	14.6892	0.311692	-1.68181	2.00069e-06	6.614e-05	down	yes
nbisL1-mrna-9257	nbisL1-mrna-9257		TEAK009257	GO:0046658(anchored component of plasma membrane)	00230(Purine metabolism);00240(Pyrimidine metabolism);03020(RNA polymerase)	K03006	EC:2.7.7.6	early nodulin-like protein 1 [Ricinus communis]	mrna	6.66779	6.04352	5.65288	17.4181	12.6913	11.7837	0.438359	-1.18981	2.05846e-06	6.78967e-05	down	yes
nbisL1-mrna-8341	nbisL1-mrna-8341		TEAK008341	GO:0004553(hydrolase activity, hydrolyzing O-glycosyl compounds);GO:0005576(extracellular region);GO:0008810(cellulase activity);GO:0030245(cellulose catabolic process);GO:0071555(cell wall organization)	00500(Starch and sucrose metabolism)	K01179	EC:3.2.1.4	endoglucanase 17 [Jatropha curcas]	mrna	3.84737	2.62074	2.88024	8.06147	6.06626	6.72733	0.448254	-1.15761	2.10396e-06	6.91198e-05	down	yes
nbisL1-mrna-22597	nbisL1-mrna-22597		TEAK022597	GO:0003735(structural constituent of ribosome)	03010(Ribosome)	K02957	NA	Ribosomal protein S8, partial [Cynara cardunculus var. scolymus]	mrna	631.102	451.528	268.037	891.342	780.354	1310.06	0.452977	-1.14249	2.11765e-06	6.93033e-05	down	yes
nbisL1-mrna-31334	nbisL1-mrna-31334		TEAK031334	GO:0005432(calcium:sodium antiporter activity);GO:0005774(vacuolar membrane);GO:0006812(cation transport);GO:0006813(potassium ion transport);GO:0006814(sodium ion transport);GO:0015297(antiporter activity);GO:0015491(cation:cation antiporter activity);GO:0016021(integral component of membrane);GO:0055085(transmembrane transport)	NA	NA	NA	Cation/calcium exchanger 1 [Vitis vinifera]	mrna	4.16579	4.57087	4.41507	11.9143	5.92133	11.4034	0.449801	-1.15264	2.34348e-06	7.55971e-05	down	yes
nbisL1-mrna-14308	nbisL1-mrna-14308		TEAK014308	GO:0003677(DNA binding);GO:0005515(protein binding);GO:0005634(nucleus);GO:0006260(DNA replication);GO:0006281(DNA repair);GO:0006310(DNA recombination);GO:0016458(gene silencing)	03030(DNA replication);03420(Nucleotide excision repair);03430(Mismatch repair);03440(Homologous recombination)	K10739	NA	Replication protein A subunit A like [Actinidia chinensis var. chinensis]	mrna	4.20981	4.11527	4.59383	10.5088	10.2186	10.1699	0.418125	-1.25799	2.43025e-06	7.79674e-05	down	yes
nbisL1-mrna-37196	nbisL1-mrna-37196		TEAK037196	GO:0000287(magnesium ion binding);GO:0004170(dUTP diphosphatase activity);GO:0005737(cytoplasm);GO:0006226(dUMP biosynthetic process);GO:0046081(dUTP catabolic process)	00240(Pyrimidine metabolism)	K01520	EC:3.6.1.23	Deoxyuridine 5'-triphosphate nucleotidohydrolase [Actinidia chinensis var. chinensis]	mrna	2.31287	2.48045	2.43366	7.74055	6.60217	7.15335	0.3362	-1.57261	2.4606e-06	7.86739e-05	down	yes
nbisL1-mrna-17470	nbisL1-mrna-17470		TEAK017470	GO:0004842(ubiquitin-protein transferase activity);GO:0019005(SCF ubiquitin ligase complex);GO:0031146(SCF-dependent proteasomal ubiquitin-dependent protein catabolic process)	NA	NA	NA	F-box protein At1g49990-like isoform X1 [Cynara cardunculus var. scolymus]	mrna	1.22346	1.58809	1.71143	3.03885	4.72982	4.3039	0.37465	-1.41639	2.65706e-06	8.40485e-05	down	yes
nbisL1-mrna-223	nbisL1-mrna-223		TEAK000223	GO:0009496(plastoquinol--plastocyanin reductase activity);GO:0009507(chloroplast);GO:0009512(cytochrome b6f complex);GO:0009535(chloroplast thylakoid membrane);GO:0016021(integral component of membrane)	NA	NA	NA	PREDICTED: uncharacterized protein LOC108660423 [Theobroma cacao]	mrna	180.464	153.658	73.0375	291.023	240.614	395.086	0.439354	-1.18654	2.68635e-06	8.4792e-05	down	yes
nbisL1-mrna-21735	nbisL1-mrna-21735		TEAK021735	NA	NA	NA	NA	hypothetical protein CDL12_12962 [Handroanthus impetiginosus]	mrna	4.72555	3.27636	5.36943	17.706	12.7642	16.1958	0.286532	-1.80323	2.7113e-06	8.54877e-05	down	yes
nbisL1-mrna-15677	nbisL1-mrna-15677		TEAK015677	NA	NA	NA	NA	2S sulfur-rich seed storage protein large chain 2 like [Actinidia chinensis var. chinensis]	mrna	6.31916	3.99188	1.76061	20.004	15.2033	10.3297	0.265095	-1.91542	2.8538e-06	8.94995e-05	down	yes
nbisL1-mrna-13639	nbisL1-mrna-13639		TEAK013639	GO:0003677(DNA binding);GO:0005515(protein binding);GO:0005634(nucleus);GO:0007275(multicellular organism development);GO:0009734(auxin-activated signaling pathway);GO:0009851(auxin biosynthetic process);GO:0046872(metal ion binding);GO:0048467(gynoecium development)	NA	NA	NA	PREDICTED: protein LATERAL ROOT PRIMORDIUM 1 [Vitis vinifera]	mrna	2.96598	3.69349	2.26383	6.21158	7.51208	5.83294	0.45628	-1.13201	2.96268e-06	9.24198e-05	down	yes
nbisL1-mrna-25072	nbisL1-mrna-25072		TEAK025072	GO:0005737(cytoplasm);GO:0030001(metal ion transport);GO:0046914(transition metal ion binding);GO:0046916(cellular transition metal ion homeostasis)	NA	NA	NA	hypothetical protein PRUPE_7G025000 [Prunus persica]	mrna	1.15241	0.250101	1.13381	4.78352	5.64648	10.4242	0.121622	-3.03952	2.96966e-06	9.24647e-05	down	yes
nbisL1-mrna-41011	nbisL1-mrna-41011		TEAK041011	GO:0015131(oxaloacetate transmembrane transporter activity);GO:0015140(malate transmembrane transporter activity);GO:0016021(integral component of membrane);GO:0071423(malate transmembrane transport)	NA	NA	NA	Dicarboxylate transporter 1 like [Actinidia chinensis var. chinensis]	mrna	16.4602	18.5395	16.4073	44.5586	19.7276	45.7043	0.467378	-1.09734	3.02081e-06	9.38338e-05	down	yes
nbisL1-mrna-18073	nbisL1-mrna-18073		TEAK018073	GO:0003674(molecular_function);GO:0008150(biological_process);GO:0009507(chloroplast);GO:0009536(plastid)	NA	NA	NA	uncharacterized protein LOC110759888 [Prunus avium]	mrna	63.3085	44.0875	24.3052	102.924	82.5395	124.64	0.424701	-1.23548	3.35463e-06	0.000102573	down	yes
nbisL1-mrna-38489	nbisL1-mrna-38489		TEAK038489	NA	NA	NA	NA	Beta-primeverosidase [Camellia sinensis]	mrna	9.24599	8.42207	3.93966	24.0892	19.9837	27.7357	0.300908	-1.73261	3.37148e-06	0.000102874	down	yes
nbisL1-mrna-17984	nbisL1-mrna-17984		TEAK017984	GO:0016020(membrane);GO:0016709(oxidoreductase activity, acting on paired donors, with incorporation or reduction of molecular oxygen, NAD(P)H as one donor, and incorporation of one atom of oxygen);GO:0044550(secondary metabolite biosynthetic process)	NA	NA	NA	Cytochrome P450 78A5 like [Actinidia chinensis var. chinensis]	mrna	3.255	2.43704	2.02872	7.43873	5.5843	6.72019	0.391059	-1.35454	3.76491e-06	0.000113468	down	yes
nbisL1-mrna-33257	nbisL1-mrna-33257		TEAK033257	GO:0005737(cytoplasm);GO:0008757(S-adenosylmethionine-dependent methyltransferase activity);GO:0032259(methylation)	00100(Steroid biosynthesis)	K08242	EC:2.1.1.143	24-methylenesterol C-methyltransferase 2-like [Sesamum indicum]	mrna	9.9588	8.27286	6.605	24.4375	13.4965	17.2578	0.450006	-1.15198	4.59752e-06	0.00013549	down	yes
nbisL1-mrna-16652	nbisL1-mrna-16652		TEAK016652	NA	NA	NA	NA	conserved hypothetical protein [Ricinus communis]	mrna	2.43543	2.40795	1.63981	3.9536	6.12436	7.14991	0.37632	-1.40997	4.64705e-06	0.000136675	down	yes
nbisL1-mrna-9262	nbisL1-mrna-9262		TEAK009262	GO:0004842(ubiquitin-protein transferase activity);GO:0005515(protein binding);GO:0005634(nucleus);GO:0005886(plasma membrane);GO:0009690(cytokinin metabolic process);GO:0009738(abscisic acid-activated signaling pathway);GO:0009850(auxin metabolic process);GO:0046872(metal ion binding);GO:0080148(negative regulation of response to water deprivation)	NA	NA	NA	PREDICTED: E3 ubiquitin-protein ligase RGLG2 [Vitis vinifera]	mrna	2.70409	3.82234	3.47228	6.51485	8.59885	5.9767	0.474088	-1.07677	4.78212e-06	0.000140086	down	yes
nbisL1-mrna-29532	nbisL1-mrna-29532		TEAK029532	NA	NA	NA	NA	Sigma factor binding protein [Actinidia chinensis var. chinensis]	mrna	8.31544	6.25087	5.51344	15.8412	16.1239	23.1596	0.36426	-1.45696	5.02512e-06	0.000145893	down	yes
nbisL1-mrna-36945	nbisL1-mrna-36945		TEAK036945	GO:0004601(peroxidase activity);GO:0009505(plant-type cell wall);GO:0009664(plant-type cell wall organization)	00940(Phenylpropanoid biosynthesis)	K00430	EC:1.11.1.7	Peroxidase [Actinidia chinensis var. chinensis]	mrna	0	0	0	0.357471	1.65136	1.24919	9.20804e-05	-13.4067	5.05458e-06	0.000146458	down	yes
nbisL1-mrna-5178	nbisL1-mrna-5178		TEAK005178	GO:0005385(zinc ion transmembrane transporter activity);GO:0016020(membrane);GO:0071577(zinc II ion transmembrane transport)	NA	NA	NA	PREDICTED: zinc transporter 2-like [Daucus carota subsp. sativus]	mrna	6.08948	5.61861	4.98615	14.2437	7.75094	13.7756	0.466708	-1.09941	5.12807e-06	0.000148148	down	yes
nbisL1-mrna-13535	nbisL1-mrna-13535		TEAK013535	GO:0005887(integral component of plasma membrane);GO:0015179(L-amino acid transmembrane transporter activity);GO:0015203(polyamine transmembrane transporter activity);GO:0015297(antiporter activity)	03015(mRNA surveillance pathway)	K11584	NA	putative polyamine transporter At3g13620 [Camellia sinensis]	mrna	2.97292	2.89448	2.59164	7.86797	5.66493	4.8462	0.460254	-1.1195	5.65935e-06	0.000160959	down	yes
nbisL1-mrna-15107	nbisL1-mrna-15107		TEAK015107	GO:0000786(nucleosome);GO:0003677(DNA binding);GO:0005634(nucleus);GO:0006334(nucleosome assembly);GO:0031492(nucleosomal DNA binding)	NA	NA	NA	histone 3 [Camellia sinensis]	mrna	59.5097	33.967	36.6958	74.271	79.2879	106.807	0.49996	-1.00012	5.76523e-06	0.000163495	down	yes
nbisL1-mrna-40543	nbisL1-mrna-40543		TEAK040543	GO:0009738(abscisic acid-activated signaling pathway);GO:0046872(metal ion binding)	04144(Endocytosis)	K12486	NA	Protein C2-DOMAIN ABA-RELATED 7, N-terminally processed like [Actinidia chinensis var. chinensis]	mrna	13.0653	7.63375	9.80699	20.8011	18.9333	28.1636	0.449293	-1.15427	5.77834e-06	0.000163521	down	yes
nbisL1-mrna-24177	nbisL1-mrna-24177		TEAK024177	GO:0003677(DNA binding);GO:0003700(DNA binding transcription factor activity);GO:0005634(nucleus);GO:0006351(transcription, DNA-templated);GO:0006355(regulation of transcription, DNA-templated);GO:0008284(positive regulation of cell proliferation);GO:0009880(embryonic pattern specification);GO:0009942(longitudinal axis specification);GO:0010654(apical cell fate commitment);GO:0048825(cotyledon de…	03013(RNA transport)	K14292	EC:2.1.1.-	WUSCHEL-related homeobox 2 [Vitis vinifera]	mrna	0.785576	0.733612	1.49625	3.80605	3.43872	4.42861	0.258317	-1.95279	6.21046e-06	0.000173603	down	yes
nbisL1-mrna-19542	nbisL1-mrna-19542		TEAK019542	GO:0005576(extracellular region);GO:0016021(integral component of membrane)	NA	NA	NA	Transmembrane protein like [Actinidia chinensis var. chinensis]	mrna	8.14479	9.08115	6.80216	14.2801	12.1874	24.8005	0.468676	-1.09334	6.93485e-06	0.000191659	down	yes
nbisL1-mrna-6606	nbisL1-mrna-6606		TEAK006606	GO:0008150(biological_process);GO:0031225(anchored component of membrane)	NA	NA	NA	Slit 2 protein like [Actinidia chinensis var. chinensis]	mrna	5.62703	5.86436	5.46556	12.8637	10.5337	11.0208	0.492675	-1.02129	7.31662e-06	0.000200697	down	yes
nbisL1-mrna-19264	nbisL1-mrna-19264		TEAK019264	GO:0003680(AT DNA binding);GO:0003700(DNA binding transcription factor activity);GO:0005634(nucleus);GO:0005737(cytoplasm);GO:0006351(transcription, DNA-templated);GO:0006355(regulation of transcription, DNA-templated)	NA	NA	NA	PREDICTED: AT-hook motif nuclear-localized protein 23 [Beta vulgaris subsp. vulgaris]	mrna	9.39338	6.16583	4.90907	16.0504	16.3595	12.5483	0.455273	-1.1352	7.63967e-06	0.000208583	down	yes
nbisL1-mrna-33723	nbisL1-mrna-33723		TEAK033723	GO:0005737(cytoplasm);GO:0009143(nucleoside triphosphate catabolic process);GO:0046872(metal ion binding);GO:0047429(nucleoside-triphosphate diphosphatase activity)	00240(Pyrimidine metabolism)	K16904	EC:3.6.1.12	dCTP pyrophosphatase 1-like [Manihot esculenta]	mrna	1.01364	0.239111	0.363449	3.67455	3.21397	2.30324	0.175832	-2.50773	7.86783e-06	0.000214015	down	yes
nbisL1-mrna-18713	nbisL1-mrna-18713		TEAK018713	GO:0005634(nucleus);GO:0006351(transcription, DNA-templated);GO:0006355(regulation of transcription, DNA-templated);GO:0007623(circadian rhythm);GO:0009641(shade avoidance);GO:0009742(brassinosteroid mediated signaling pathway);GO:0032502(developmental process);GO:0040008(regulation of growth);GO:0046983(protein dimerization activity)	NA	NA	NA	PREDICTED: transcription factor PAR1 [Gossypium raimondii]	mrna	12.0074	6.67655	10.2718	25.3621	18.0425	24.2768	0.427824	-1.22491	7.95655e-06	0.000216228	down	yes
nbisL1-mrna-27659	nbisL1-mrna-27659		TEAK027659	GO:0005576(extracellular region);GO:0005773(vacuole);GO:0005783(endoplasmic reticulum);GO:0008131(primary amine oxidase activity);GO:0009690(cytokinin metabolic process);GO:0009823(cytokinin catabolic process);GO:0016021(integral component of membrane);GO:0016614(oxidoreductase activity, acting on CH-OH group of donors);GO:0019139(cytokinin dehydrogenase activity);GO:0050660(flavin adenine dinucl…	00908(Zeatin biosynthesis)	K00279	EC:1.5.99.12	Cytokinin dehydrogenase [Actinidia chinensis var. chinensis]	mrna	0	0	0	0.241578	1.63376	0.148012	0.000148269	-12.7195	8.03213e-06	0.00021808	down	yes
nbisL1-mrna-14651	nbisL1-mrna-14651		TEAK014651	GO:0003677(DNA binding);GO:0003700(DNA binding transcription factor activity);GO:0005515(protein binding);GO:0005634(nucleus);GO:0005737(cytoplasm);GO:0006351(transcription, DNA-templated);GO:0006355(regulation of transcription, DNA-templated);GO:0009736(cytokinin-activated signaling pathway);GO:0009873(ethylene-activated signaling pathway);GO:0048366(leaf development)	04626(Plant-pathogen interaction)	K13434	NA	Ethylene-responsive transcription factor [Actinidia chinensis var. chinensis]	mrna	11.0445	11.3915	6.98696	27.0195	15.6843	18.8809	0.477763	-1.06563	9.45488e-06	0.0002525	down	yes
nbisL1-mrna-28394	nbisL1-mrna-28394		TEAK028394	NA	NA	NA	NA	Transcription factor like [Actinidia chinensis var. chinensis]	mrna	2.68846	1.6257	4.01355	11.0945	7.94731	12.1797	0.26673	-1.90655	9.63213e-06	0.000256518	down	yes
nbisL1-mrna-3991	nbisL1-mrna-3991		TEAK003991	GO:0004650(polygalacturonase activity);GO:0005576(extracellular region);GO:0005618(cell wall);GO:0005975(carbohydrate metabolic process);GO:0009830(cell wall modification involved in abscission);GO:0009901(anther dehiscence);GO:0010047(fruit dehiscence);GO:0010227(floral organ abscission);GO:0045490(pectin catabolic process)	00040(Pentose and glucuronate interconversions)	NA	NA	Polygalacturonaseprecursor [Actinidia chinensis var. chinensis]	mrna	1.56423	5.28336	3.08352	8.05079	8.4391	12.2281	0.345814	-1.53193	9.89633e-06	0.000262141	down	yes
nbisL1-mrna-4239	nbisL1-mrna-4239		TEAK004239	NA	NA	NA	NA	Glutamate--tRNA ligase [Actinidia chinensis var. chinensis]	mrna	22.9486	24.6208	12.873	42.4507	37.5229	46.6644	0.477285	-1.06708	1.01536e-05	0.000267747	down	yes
nbisL1-mrna-18538	nbisL1-mrna-18538		TEAK018538	GO:0003674(molecular_function);GO:0005634(nucleus);GO:0008150(biological_process)	NA	NA	NA	PREDICTED: uncharacterized protein LOC18608721 [Theobroma cacao]	mrna	5.88053	6.45378	9.53193	18.946	18.9723	8.36974	0.472395	-1.08194	1.121e-05	0.000291927	down	yes
nbisL1-mrna-10190	nbisL1-mrna-10190		TEAK010190	GO:0016020(membrane);GO:0042625(ATPase coupled ion transmembrane transporter activity)	00190(Oxidative phosphorylation);04145(Phagosome)	K02151	NA	V-type proton ATPase subunit F like [Actinidia chinensis var. chinensis]	mrna	3.59856	3.55542	2.95147	6.41523	6.68309	8.68797	0.463845	-1.10829	1.24544e-05	0.000320633	down	yes
nbisL1-mrna-33504	nbisL1-mrna-33504		TEAK033504	GO:0009061(anaerobic respiration);GO:0018171(peptidyl-cysteine oxidation);GO:0070483(detection of hypoxia)	00430(Taurine and hypotaurine metabolism)	K10712	EC:1.13.11.19	Plant cysteine oxidase [Actinidia chinensis var. chinensis]	mrna	1.51292	1.55383	1.08381	4.13314	4.28153	3.92959	0.336234	-1.57246	1.40475e-05	0.000354793	down	yes
nbisL1-mrna-33216	nbisL1-mrna-33216		TEAK033216	GO:0005634(nucleus);GO:0005737(cytoplasm)	00260(Glycine, serine and threonine metabolism);00350(Tyrosine metabolism);00360(Phenylalanine metabolism);00410(beta-Alanine metabolism);00950(Isoquinoline alkaloid biosynthesis);00960(Tropane, piperidine and pyridine alkaloid biosynthesis)	K00276	EC:1.4.3.21	Vacuolar protein [Actinidia chinensis var. chinensis]	mrna	0	0	0	0.189266	0.325379	0.368846	0.000339562	-11.524	1.60187e-05	0.000393397	down	yes
nbisL1-mrna-8123	nbisL1-mrna-8123		TEAK008123	GO:0005198(structural molecule activity);GO:0005618(cell wall);GO:0005730(nucleolus);GO:0005737(cytoplasm);GO:0005794(Golgi apparatus);GO:0005886(plasma membrane);GO:0007017(microtubule-based process);GO:0009506(plasmodesma);GO:0009651(response to salt stress);GO:0045298(tubulin complex);GO:0046686(response to cadmium ion)	04145(Phagosome)	K07375	NA	unnamed protein product, partial [Brassica oleracea]	mrna	2.53656	2.01156	2.97627	4.6974	5.96597	5.14907	0.475853	-1.07141	1.60408e-05	0.00039361	down	yes
nbisL1-mrna-37070	nbisL1-mrna-37070		TEAK037070	GO:0005576(extracellular region);GO:0019915(lipid storage);GO:0019953(sexual reproduction)	NA	NA	NA	oleosin 1-like [Sesamum indicum]	mrna	4.91729	5.50148	3.49132	16.8605	9.3238	12.1083	0.363258	-1.46093	1.8754e-05	0.000452533	down	yes
nbisL1-mrna-1526	nbisL1-mrna-1526		TEAK001526	GO:0003779(actin binding);GO:0005622(intracellular);GO:0005737(cytoplasm);GO:0015629(actin cytoskeleton);GO:0016021(integral component of membrane);GO:0030042(actin filament depolymerization);GO:0051017(actin filament bundle assembly)	NA	NA	NA	Actin depolymerizing factor 5 [Theobroma cacao]	mrna	16.7829	16.4317	11.4732	35.9292	34.0782	20.5221	0.493626	-1.01851	2.06284e-05	0.000487812	down	yes
nbisL1-mrna-4923	nbisL1-mrna-4923		TEAK004923	GO:0005737(cytoplasm);GO:0009735(response to cytokinin);GO:0016740(transferase activity)	00940(Phenylpropanoid biosynthesis);00945(Stilbenoid, diarylheptanoid and gingerol biosynthesis);00941(Flavonoid biosynthesis)	K13065	EC:2.3.1.133	Vinorine synthase [Actinidia chinensis var. chinensis]	mrna	0.764744	0.935915	0.491447	3.28397	1.9923	2.29212	0.289639	-1.78767	2.09037e-05	0.000493526	down	yes
nbisL1-mrna-1734	nbisL1-mrna-1734		TEAK001734	GO:0003729(mRNA binding);GO:0016301(kinase activity);GO:0016310(phosphorylation);GO:0046872(metal ion binding)	NA	NA	NA	PREDICTED: TATA-binding protein-associated factor 2N [Theobroma cacao]	mrna	8.33282	9.17925	4.50343	14.9712	14.3396	16.472	0.480869	-1.05629	2.09807e-05	0.000494945	down	yes
nbisL1-mrna-21898	nbisL1-mrna-21898		TEAK021898	GO:0004596(peptide alpha-N-acetyltransferase activity);GO:0006474(N-terminal protein amino acid acetylation);GO:0031248(protein acetyltransferase complex)	NA	NA	NA	N-acetyltransferase HLS1 [Actinidia chinensis var. chinensis]	mrna	0	0	0	1.03559	0.365045	0.344853	0.000171872	-12.5064	2.19771e-05	0.000514725	down	yes
nbisL1-mrna-23321	nbisL1-mrna-23321		TEAK023321	GO:0016020(membrane);GO:0016709(oxidoreductase activity, acting on paired donors, with incorporation or reduction of molecular oxygen, NAD(P)H as one donor, and incorporation of one atom of oxygen);GO:0044550(secondary metabolite biosynthetic process)	00590(Arachidonic acid metabolism);00591(Linoleic acid metabolism)	K07418	EC:1.14.14.1;EC:1.14.14.73	cytochrome P450 71A26-like [Hevea brasiliensis]	mrna	0.977565	0.288983	0.565951	2.12847	3.84163	2.03163	0.229013	-2.1265	2.22878e-05	0.000518755	down	yes
nbisL1-mrna-28866	nbisL1-mrna-28866		TEAK028866	NA	NA	NA	NA	AP2/ERF domain-containing protein [Cynara cardunculus var. scolymus]	mrna	0.962013	1.04078	1.13136	3.98415	4.70204	2.19165	0.288123	-1.79524	2.76627e-05	0.000624444	down	yes
nbisL1-mrna-27686	nbisL1-mrna-27686		TEAK027686	NA	NA	NA	NA	Regulator of telomere elongation helicase [Actinidia chinensis var. chinensis]	mrna	11.8821	15.469	7.80539	20.814	25.1367	36.2627	0.427624	-1.22559	2.87679e-05	0.000645912	down	yes
nbisL1-mrna-21764	nbisL1-mrna-21764		TEAK021764	GO:0004672(protein kinase activity);GO:0004712(protein serine/threonine/tyrosine kinase activity);GO:0005524(ATP binding);GO:0005634(nucleus);GO:0005737(cytoplasm);GO:0006468(protein phosphorylation)	00970(Aminoacyl-tRNA biosynthesis)	K01872	EC:6.1.1.7	PREDICTED: uncharacterized protein LOC101215475 [Cucumis sativus]	mrna	0	0	0	0.598483	1.29939	0.977027	0.000104351	-13.2263	2.9016e-05	0.000650145	down	yes
nbisL1-mrna-17741	nbisL1-mrna-17741		TEAK017741	GO:0003674(molecular_function);GO:0005634(nucleus);GO:0009611(response to wounding)	NA	NA	NA	hypothetical protein COLO4_13653 [Corchorus olitorius]	mrna	2.62275	4.73876	3.30672	8.36037	13.7658	12.5671	0.307502	-1.70133	2.92682e-05	0.00065464	down	yes
nbisL1-mrna-172	nbisL1-mrna-172		TEAK000172	GO:0000326(protein storage vacuole);GO:0048316(seed development)	NA	NA	NA	BURP domain-containing protein [Actinidia chinensis var. chinensis]	mrna	1.66009	2.36312	1.20202	4.23948	4.72532	5.25185	0.367543	-1.44402	2.93992e-05	0.000657068	down	yes
nbisL1-mrna-26714	nbisL1-mrna-26714		TEAK026714	GO:0003674(molecular_function);GO:0005739(mitochondrion);GO:0005886(plasma membrane);GO:0008150(biological_process);GO:0016021(integral component of membrane)	NA	NA	NA	uncharacterized protein LOC112007237 [Quercus suber]	mrna	1.19398	1.27995	0.768594	5.72255	2.55887	2.9636	0.288351	-1.7941	3.04336e-05	0.000676578	down	yes
nbisL1-mrna-38459	nbisL1-mrna-38459		TEAK038459	NA	NA	NA	NA		mrna	3.46155	3.07433	3.85781	7.78264	11.4617	5.97765	0.412088	-1.27897	3.09839e-05	0.000686209	down	yes
nbisL1-mrna-17733	nbisL1-mrna-17733		TEAK017733	GO:0004129(cytochrome-c oxidase activity);GO:0005739(mitochondrion);GO:0005751(mitochondrial respiratory chain complex IV);GO:0016021(integral component of membrane)	00190(Oxidative phosphorylation)	K02266	NA	cytochrome c oxidase subunit 6a, mitochondrial-like [Cucurbita moschata]	mrna	3.97284	4.49574	2.12686	9.47219	8.64925	7.72343	0.409963	-1.28643	3.2082e-05	0.000707275	down	yes
nbisL1-mrna-38883	nbisL1-mrna-38883		TEAK038883	GO:0005576(extracellular region)	00073(Cutin, suberine and wax biosynthesis)	K15405	NA	Alkane hydroxylase [Actinidia chinensis var. chinensis]	mrna	0.476459	0.733484	0.268965	1.67759	1.95733	1.55753	0.284819	-1.81188	3.63798e-05	0.000786119	down	yes
nbisL1-mrna-26150	nbisL1-mrna-26150		TEAK026150	GO:0003677(DNA binding);GO:0003700(DNA binding transcription factor activity);GO:0005515(protein binding);GO:0005634(nucleus);GO:0006351(transcription, DNA-templated);GO:0006355(regulation of transcription, DNA-templated)	04712(Circadian rhythm - plant)	K16221	NA	Transcription factor like [Actinidia chinensis var. chinensis]	mrna	53.4636	55.981	29.7557	98.7393	57.9896	122.119	0.499197	-1.00232	3.68328e-05	0.000792986	down	yes
nbisL1-mrna-6208	nbisL1-mrna-6208		TEAK006208	GO:0005794(Golgi apparatus);GO:0005886(plasma membrane);GO:0006616(SRP-dependent cotranslational protein targeting to membrane, translocation);GO:0009507(chloroplast);GO:0015031(protein transport);GO:0015450(P-P-bond-hydrolysis-driven protein transmembrane transporter activity)	03060(Protein export);04141(Protein processing in endoplasmic reticulum);04145(Phagosome)	K09481	NA	protein transport protein Sec61 subunit beta-like [Abrus precatorius]	mrna	23.0112	22.2523	11.4309	37.3082	37.4969	48.9967	0.457945	-1.12675	4.12283e-05	0.000866002	down	yes
nbisL1-mrna-27606	nbisL1-mrna-27606		TEAK027606	GO:0005432(calcium:sodium antiporter activity);GO:0005774(vacuolar membrane);GO:0006812(cation transport);GO:0006813(potassium ion transport);GO:0006814(sodium ion transport);GO:0015297(antiporter activity);GO:0015491(cation:cation antiporter activity);GO:0016021(integral component of membrane);GO:0055085(transmembrane transport)	NA	NA	NA	Cation/calcium exchanger 1 [Vitis vinifera]	mrna	3.69924	5.17028	6.92887	15.4478	5.71	14.7127	0.440428	-1.18302	4.26353e-05	0.000889818	down	yes
nbisL1-mrna-22830	nbisL1-mrna-22830		TEAK022830	GO:0005737(cytoplasm);GO:0009408(response to heat)	04141(Protein processing in endoplasmic reticulum)	K13993	NA	PREDICTED: 15.4 kDa class V heat shock protein [Vitis vinifera]	mrna	9.86011	6.01838	4.25349	15.3933	13.5818	14.051	0.467902	-1.09572	4.29896e-05	0.0008953	down	yes
nbisL1-mrna-30245	nbisL1-mrna-30245		TEAK030245	GO:0003677(DNA binding);GO:0003700(DNA binding transcription factor activity);GO:0005515(protein binding);GO:0005634(nucleus);GO:0006351(transcription, DNA-templated);GO:0007275(multicellular organism development);GO:0009651(response to salt stress);GO:0009737(response to abscisic acid);GO:0010089(xylem development);GO:0010150(leaf senescence);GO:0016032(viral process);GO:0045892(negative regulat…	NA	NA	NA	NAC domain-containing protein 83-like [Coffea arabica]	mrna	3.2885	3.91139	1.58732	6.16544	8.66162	8.64273	0.374405	-1.41733	4.41381e-05	0.000914026	down	yes
nbisL1-mrna-24066	nbisL1-mrna-24066		TEAK024066	GO:0008150(biological_process)	NA	NA	NA	Plant intracellular Ras-group-related LRR protein [Actinidia chinensis var. chinensis]	mrna	0.818738	0.742073	1.17135	3.0596	1.69681	3.02103	0.351293	-1.50925	4.68718e-05	0.000959792	down	yes
nbisL1-mrna-13876	nbisL1-mrna-13876		TEAK013876	NA	NA	NA	NA	Uncharacterized protein TCM_011399 [Theobroma cacao]	mrna	56.348	35.2208	16.5408	76.8423	67.8576	116.216	0.414347	-1.27109	4.74632e-05	0.000967693	down	yes
nbisL1-mrna-24648	nbisL1-mrna-24648		TEAK024648	GO:0004674(protein serine/threonine kinase activity);GO:0005886(plasma membrane);GO:0007166(cell surface receptor signaling pathway)	NA	NA	NA	probably inactive receptor-like protein kinase At2g46850 [Herrania umbratica]	mrna	0	0	0	0.218309	0.47144	0.13532	0.000363606	-11.4253	4.93039e-05	0.000998439	down	yes
nbisL1-mrna-29108	nbisL1-mrna-29108		TEAK029108	GO:0005524(ATP binding);GO:0005737(cytoplasm);GO:0005739(mitochondrion);GO:0005829(cytosol);GO:0006457(protein folding);GO:0006458('de novo' protein folding);GO:0007005(mitochondrion organization);GO:0009507(chloroplast);GO:0009570(chloroplast stroma);GO:0009941(chloroplast envelope);GO:0042026(protein refolding);GO:0044183(protein binding involved in protein folding);GO:0051082(unfolded protein …	03018(RNA degradation)	K04077	NA	Chaperonin 60 subunit beta 4 like [Actinidia chinensis var. chinensis]	mrna	5.34534	6.17761	10.1525	13.1989	16.6099	20.1093	0.434221	-1.2035	5.21602e-05	0.00104545	down	yes
nbisL1-mrna-33357	nbisL1-mrna-33357		TEAK033357	NA	NA	NA	NA		mrna	0.301576	0.901957	0.533453	1.556	2.60749	1.60885	0.300916	-1.73257	5.57494e-05	0.00110306	down	yes
nbisL1-mrna-8519	nbisL1-mrna-8519		TEAK008519	GO:0005215(transporter activity);GO:0005886(plasma membrane);GO:0006857(oligopeptide transport);GO:0010336(gibberellic acid homeostasis);GO:0016020(membrane);GO:0016021(integral component of membrane);GO:0022857(transmembrane transporter activity);GO:0042128(nitrate assimilation);GO:0055085(transmembrane transport);GO:0097708(intracellular vesicle)	NA	NA	NA	Protein NRT1/ PTR FAMILY 3.1 like [Actinidia chinensis var. chinensis]	mrna	1.74659	2.54656	2.0169	5.44618	3.89338	5.35143	0.429518	-1.21921	5.98723e-05	0.00116941	down	yes
nbisL1-mrna-39893	nbisL1-mrna-39893		TEAK039893	GO:0005515(protein binding);GO:0005634(nucleus);GO:0005654(nucleoplasm);GO:0005737(cytoplasm);GO:0006351(transcription, DNA-templated);GO:0006355(regulation of transcription, DNA-templated);GO:0043971(histone H3-K18 acetylation);GO:0080111(DNA demethylation)	NA	NA	NA	Increased DNA methylation like [Actinidia chinensis var. chinensis]	mrna	0.883672	0.498012	1.46302	3.46637	2.18637	3.42005	0.313542	-1.67327	7.23296e-05	0.00137188	down	yes
nbisL1-mrna-6038	nbisL1-mrna-6038		TEAK006038	GO:0004497(monooxygenase activity);GO:0007275(multicellular organism development);GO:0010268(brassinosteroid homeostasis);GO:0016125(sterol metabolic process);GO:0016132(brassinosteroid biosynthetic process)	00905(Brassinosteroid biosynthesis)	K12639	EC:1.14.13.-	Cytochrome P450 724B1 like [Actinidia chinensis var. chinensis]	mrna	0.562682	0.871939	0.645297	1.87548	3.03759	1.61525	0.318599	-1.65019	7.52773e-05	0.00141861	down	yes
nbisL1-mrna-13698	nbisL1-mrna-13698		TEAK013698	GO:0005575(cellular_component);GO:0008150(biological_process)	NA	NA	NA	hypothetical protein CFOL_v3_29323 [Cephalotus follicularis]	mrna	7.05087	7.10268	3.68904	14.0594	11.5058	24.4959	0.356416	-1.48836	7.56969e-05	0.00142377	down	yes
nbisL1-mrna-37587	nbisL1-mrna-37587		TEAK037587	GO:0003674(molecular_function);GO:0005634(nucleus);GO:0008150(biological_process);GO:0016021(integral component of membrane)	NA	NA	NA	PREDICTED: uncharacterized protein LOC101213979 [Cucumis sativus]	mrna	4.89726	5.67978	4.11661	10.039	11.497	8.72346	0.485588	-1.04219	7.59524e-05	0.0014251	down	yes
nbisL1-mrna-3004	nbisL1-mrna-3004		TEAK003004	NA	NA	NA	NA		mrna	6.36167	12.0971	5.44315	19.8484	16.0158	23.0239	0.405887	-1.30085	7.6391e-05	0.00143192	down	yes
nbisL1-mrna-7094	nbisL1-mrna-7094		TEAK007094	GO:0003676(nucleic acid binding);GO:0003677(DNA binding);GO:0003700(DNA binding transcription factor activity);GO:0005634(nucleus);GO:0005886(plasma membrane);GO:0006355(regulation of transcription, DNA-templated);GO:0006979(response to oxidative stress);GO:0046872(metal ion binding)	NA	NA	NA	PREDICTED: zinc finger CCCH domain-containing protein 23 [Vitis vinifera]	mrna	0.772766	0.974687	0.966005	3.26374	1.92129	2.37442	0.358949	-1.47815	7.86557e-05	0.00146517	down	yes
nbisL1-mrna-5535	nbisL1-mrna-5535		TEAK005535	GO:0006869(lipid transport);GO:0008289(lipid binding);GO:0009506(plasmodesma);GO:0009507(chloroplast);GO:0009535(chloroplast thylakoid membrane);GO:0016020(membrane);GO:0048046(apoplast)	NA	NA	NA	PREDICTED: 36.4 kDa proline-rich protein [Nelumbo nucifera]	mrna	48.9894	45.9658	17.4917	84.5866	61.3336	90.0233	0.476584	-1.0692	8.14858e-05	0.00150846	down	yes
nbisL1-mrna-24402	nbisL1-mrna-24402		TEAK024402	GO:0043086(negative regulation of catalytic activity);GO:0046910(pectinesterase inhibitor activity)	NA	NA	NA	Pectinesterase inhibitor domain protein [Actinidia chinensis var. chinensis]	mrna	0.134143	0	0	1.00581	1.97574	2.0021	0.0269167	-5.21536	8.50508e-05	0.00156753	down	yes
nbisL1-mrna-28905	nbisL1-mrna-28905		TEAK028905	GO:0008422(beta-glucosidase activity);GO:1901657(glycosyl compound metabolic process)	00500(Starch and sucrose metabolism);00460(Cyanoamino acid metabolism);00940(Phenylpropanoid biosynthesis)	K01188	EC:3.2.1.21	Beta-glucosidase, partial [Actinidia chinensis var. chinensis]	mrna	0.744563	0.775548	0.404815	2.33244	1.53591	2.77276	0.28985	-1.78662	8.64624e-05	0.00159155	down	yes
nbisL1-mrna-25678	nbisL1-mrna-25678		TEAK025678	GO:0001708(cell fate specification);GO:0003700(DNA binding transcription factor activity);GO:0005515(protein binding);GO:0005634(nucleus);GO:0006355(regulation of transcription, DNA-templated);GO:0010051(xylem and phloem pattern formation);GO:0010089(xylem development);GO:0043565(sequence-specific DNA binding);GO:0045165(cell fate commitment)	NA	NA	NA	Homeotic protein like [Actinidia chinensis var. chinensis]	mrna	0	0	0	1.18218	0.814708	0.654833	0.000113134	-13.1097	9.00115e-05	0.00164244	down	yes
nbisL1-mrna-5373	nbisL1-mrna-5373		TEAK005373	NA	NA	NA	NA		mrna	6.01039	4.92739	5.06887	14.6781	9.67116	15.1384	0.405358	-1.30273	9.40228e-05	0.00170187	down	yes
nbisL1-mrna-17703	nbisL1-mrna-17703		TEAK017703	GO:0005515(protein binding);GO:0005634(nucleus);GO:0007049(cell cycle);GO:0016538(cyclin-dependent protein serine/threonine kinase regulator activity);GO:0051301(cell division);GO:0051726(regulation of cell cycle)	NA	NA	NA	cyclin-D1-1-like isoform X1 [Quercus suber]	mrna	0.678819	0.582174	0.406297	2.1255	1.96608	1.71653	0.287063	-1.80056	0.000101477	0.00181219	down	yes
nbisL1-mrna-30990	nbisL1-mrna-30990		TEAK030990	NA	NA	NA	NA		mrna	5.45741	5.1427	4.49912	8.04526	10.0032	13.3872	0.480321	-1.05793	0.000121491	0.00209681	down	yes
nbisL1-mrna-6258	nbisL1-mrna-6258		TEAK006258	GO:0009813(flavonoid biosynthetic process);GO:0043231(intracellular membrane-bounded organelle);GO:0052696(flavonoid glucuronidation);GO:0080043(quercetin 3-O-glucosyltransferase activity);GO:0080044(quercetin 7-O-glucosyltransferase activity)	00906(Carotenoid biosynthesis)	K14595	EC:2.4.1.263	abscisate beta-glucosyltransferase [Morus notabilis]	mrna	0	0	0	0.417848	0.208761	0.245795	0.000343877	-11.5058	0.000122124	0.00210526	down	yes
nbisL1-mrna-33154	nbisL1-mrna-33154		TEAK033154	GO:0005576(extracellular region);GO:0010374(stomatal complex development)	NA	NA	NA	Pollen-specific protein-like [Actinidia chinensis var. chinensis]	mrna	4.23015	2.99483	1.74131	6.54091	6.66252	6.45851	0.456023	-1.13282	0.00012367	0.00212567	down	yes
nbisL1-mrna-8289	nbisL1-mrna-8289		TEAK008289	GO:0004568(chitinase activity);GO:0005576(extracellular region);GO:0006032(chitin catabolic process);GO:0008061(chitin binding)	NA	NA	NA	Chitinase [Actinidia chinensis var. chinensis]	mrna	0.10631	1.02037	0.113248	3.7738	2.55414	1.99674	0.148946	-2.74714	0.000123916	0.00212864	down	yes
nbisL1-mrna-41265	nbisL1-mrna-41265		TEAK041265	GO:0003674(molecular_function);GO:0005576(extracellular region);GO:0005615(extracellular space);GO:0005618(cell wall);GO:0005794(Golgi apparatus);GO:0005829(cytosol);GO:0009505(plant-type cell wall);GO:0009741(response to brassinosteroid);GO:0048046(apoplast)	NA	NA	NA	PREDICTED: protein EXORDIUM [Vitis vinifera]	mrna	0.663652	1.35348	1.84249	4.54519	4.21802	2.7389	0.335558	-1.57537	0.000127407	0.00218221	down	yes
nbisL1-mrna-32595	nbisL1-mrna-32595		TEAK032595	GO:0002020(protease binding);GO:0004869(cysteine-type endopeptidase inhibitor activity);GO:0005576(extracellular region);GO:0006952(defense response);GO:2000117(negative regulation of cysteine-type endopeptidase activity)	NA	NA	NA	Cysteine proteinase inhibitor B like [Actinidia chinensis var. chinensis]	mrna	0	0.324653	0	3.78121	2.06287	1.5918	0.0436603	-4.51753	0.000127506	0.00218264	down	yes
nbisL1-mrna-8520	nbisL1-mrna-8520		TEAK008520	GO:0005215(transporter activity);GO:0005886(plasma membrane);GO:0006857(oligopeptide transport);GO:0010336(gibberellic acid homeostasis);GO:0016020(membrane);GO:0016021(integral component of membrane);GO:0022857(transmembrane transporter activity);GO:0042128(nitrate assimilation);GO:0055085(transmembrane transport);GO:0097708(intracellular vesicle)	NA	NA	NA	NPF family transporter [Petunia axillaris subsp. parodii]	mrna	1.73625	2.02701	3.07408	5.99575	5.01918	4.13154	0.451414	-1.14748	0.000131264	0.00223522	down	yes
nbisL1-mrna-13647	nbisL1-mrna-13647		TEAK013647	GO:0009705(plant-type vacuole membrane);GO:0016021(integral component of membrane)	NA	NA	NA	organic cation/carnitine transporter 3-like [Olea europaea var. sylvestris]	mrna	5.7851	1.81688	1.26929	9.21204	6.40728	17.0465	0.271576	-1.88057	0.000134929	0.00227908	down	yes
nbisL1-mrna-25608	nbisL1-mrna-25608		TEAK025608	GO:0016020(membrane);GO:0016709(oxidoreductase activity, acting on paired donors, with incorporation or reduction of molecular oxygen, NAD(P)H as one donor, and incorporation of one atom of oxygen);GO:0042343(indole glucosinolate metabolic process);GO:0044550(secondary metabolite biosynthetic process);GO:0098542(defense response to other organism)	NA	NA	NA	cytochrome P450 81F3-like [Coffea eugenioides]	mrna	1.88618	1.80952	1.38402	7.46898	5.75385	2.07305	0.332097	-1.59032	0.00013948	0.0023318	down	yes
nbisL1-mrna-23170	nbisL1-mrna-23170		TEAK023170	GO:0016020(membrane);GO:0016709(oxidoreductase activity, acting on paired donors, with incorporation or reduction of molecular oxygen, NAD(P)H as one donor, and incorporation of one atom of oxygen);GO:0042343(indole glucosinolate metabolic process);GO:0044550(secondary metabolite biosynthetic process);GO:0098542(defense response to other organism)	00943(Isoflavonoid biosynthesis)	K13260	EC:1.14.13.89;EC:1.14.13.53	Cytochrome P450 81E8 like [Actinidia chinensis var. chinensis]	mrna	2.77237	1.6485	1.10299	5.9074	3.32958	4.04384	0.415928	-1.2656	0.000152808	0.00250884	down	yes
nbisL1-mrna-28074	nbisL1-mrna-28074		TEAK028074	GO:0004587(ornithine-oxo-acid transaminase activity);GO:0005737(cytoplasm);GO:0010121(arginine catabolic process to proline via ornithine);GO:0019544(arginine catabolic process to glutamate);GO:0030170(pyridoxal phosphate binding);GO:0042802(identical protein binding)	00330(Arginine and proline metabolism)	K00819	EC:2.6.1.13	ornithine aminotransferase [Camellia sinensis]	mrna	2.33996	1.67365	0.594355	2.70509	7.80865	5.56397	0.286606	-1.80286	0.000153862	0.00252191	down	yes
nbisL1-mrna-33962	nbisL1-mrna-33962		TEAK033962	GO:0003677(DNA binding);GO:0003700(DNA binding transcription factor activity);GO:0005634(nucleus);GO:0006351(transcription, DNA-templated);GO:0006355(regulation of transcription, DNA-templated);GO:0046983(protein dimerization activity)	04016(MAPK signaling pathway - plant);04075(Plant hormone signal transduction)	K13422	NA	PREDICTED: transcription factor bHLH18 isoform X1 [Theobroma cacao]	mrna	0	0	0	0.772183	0.432878	0.227199	0.000209459	-12.221	0.000157943	0.00258303	down	yes
nbisL1-mrna-40440	nbisL1-mrna-40440		TEAK040440	GO:0004553(hydrolase activity, hydrolyzing O-glycosyl compounds);GO:0030247(polysaccharide binding);GO:0046658(anchored component of plasma membrane)	00500(Starch and sucrose metabolism)	K19891	EC:3.2.1.39	Glucan endo-1,3-beta-glucosidase [Actinidia chinensis var. chinensis]	mrna	1.70709	0.757032	0.816752	4.11291	3.36372	1.96413	0.347522	-1.52482	0.000166517	0.00270065	down	yes
nbisL1-mrna-25392	nbisL1-mrna-25392		TEAK025392	GO:0000150(recombinase activity);GO:0000400(four-way junction DNA binding);GO:0000707(meiotic DNA recombinase assembly);GO:0003690(double-stranded DNA binding);GO:0003697(single-stranded DNA binding);GO:0004520(endodeoxyribonuclease activity);GO:0005657(replication fork);GO:0006312(mitotic recombination);GO:0007131(reciprocal meiotic recombination);GO:0008094(DNA-dependent ATPase activity);GO:001…	03440(Homologous recombination)	K10880	NA	DNA repair protein [Actinidia chinensis var. chinensis]	mrna	1.74017	1.53956	1.50253	4.70146	3.41858	2.65218	0.443944	-1.17155	0.000179806	0.00288427	down	yes
nbisL1-mrna-33192	nbisL1-mrna-33192		TEAK033192	GO:0009699(phenylpropanoid biosynthetic process);GO:0042349(guiding stereospecific synthesis activity)	00970(Aminoacyl-tRNA biosynthesis)	K01870	EC:6.1.1.5	Dirigent protein [Actinidia chinensis var. chinensis]	mrna	10.9867	6.4867	4.61806	15.0983	15.9057	15.9683	0.470308	-1.08832	0.000181869	0.00291259	down	yes
nbisL1-mrna-27129	nbisL1-mrna-27129		TEAK027129	GO:0005634(nucleus);GO:0009506(plasmodesma)	NA	NA	NA	Nucleoredoxin 1-1 like [Actinidia chinensis var. chinensis]	mrna	0	0	0	0.995233	0.697263	0.162863	0.000161694	-12.5944	0.000185997	0.00296412	down	yes
nbisL1-mrna-5102	nbisL1-mrna-5102		TEAK005102	GO:0015095(magnesium ion transmembrane transporter activity);GO:0015693(magnesium ion transport)	NA	NA	NA	hypothetical protein C5167_008065, partial [Papaver somniferum]	mrna	0	0	0	0.13792	0.269697	0.209021	0.000486509	-11.0052	0.000190747	0.00302176	down	yes
nbisL1-mrna-37418	nbisL1-mrna-37418		TEAK037418	GO:0005634(nucleus);GO:0005737(cytoplasm);GO:0009055(electron transfer activity);GO:0015035(protein disulfide oxidoreductase activity);GO:0045454(cell redox homeostasis);GO:0046872(metal ion binding);GO:0051537(2 iron, 2 sulfur cluster binding)	NA	NA	NA	monothiol glutaredoxin-S10-like [Ziziphus jujuba]	mrna	0.695603	0.432279	0	1.60531	3.47565	8.28092	0.0844104	-3.56644	0.000200462	0.00314508	down	yes
nbisL1-mrna-30711	nbisL1-mrna-30711		TEAK030711	GO:0005793(endoplasmic reticulum-Golgi intermediate compartment);GO:0015786(UDP-glucose transmembrane transport);GO:0090480(purine nucleotide-sugar transmembrane transport)	NA	NA	NA	UDP-galactose transporter like [Actinidia chinensis var. chinensis]	mrna	5.20779	6.60641	3.29008	8.39909	9.62355	12.4498	0.495671	-1.01255	0.000206263	0.00322402	down	yes
nbisL1-mrna-37273	nbisL1-mrna-37273		TEAK037273	GO:0000727(double-strand break repair via break-induced replication);GO:0000811(GINS complex);GO:0006270(DNA replication initiation);GO:0031298(replication fork protection complex);GO:0043138(3'-5' DNA helicase activity)	NA	NA	NA	DNA replication complex GINS protein SLD5, N-terminally processed like [Actinidia chinensis var. chinensis]	mrna	4.18452	3.07723	2.89558	5.60883	7.63481	7.18898	0.497113	-1.00835	0.000209072	0.0032575	down	yes
nbisL1-mrna-6182	nbisL1-mrna-6182		TEAK006182	GO:0003677(DNA binding);GO:0005634(nucleus);GO:0006351(transcription, DNA-templated);GO:0045892(negative regulation of transcription, DNA-templated)	NA	NA	NA	PREDICTED: transcription repressor OFP1 [Vitis vinifera]	mrna	2.58898	2.56508	3.64031	5.95733	7.76883	4.02155	0.495521	-1.01298	0.000209385	0.00326034	down	yes
nbisL1-mrna-12455	nbisL1-mrna-12455		TEAK012455	GO:0004497(monooxygenase activity);GO:0055114(oxidation-reduction process)	00380(Tryptophan metabolism)	K11816	EC:1.14.13.168	Flavin-containing monooxygenase FMO GS-OX-like [Actinidia chinensis var. chinensis]	mrna	0.41753	0.326317	0.51402	3.48026	0.897206	3.32571	0.163292	-2.61447	0.00021013	0.00326877	down	yes
nbisL1-mrna-27458	nbisL1-mrna-27458		TEAK027458	GO:0003680(AT DNA binding);GO:0003700(DNA binding transcription factor activity);GO:0005634(nucleus);GO:0005737(cytoplasm);GO:0006351(transcription, DNA-templated);GO:0006355(regulation of transcription, DNA-templated)	NA	NA	NA	hypothetical protein VITISV_032602 [Vitis vinifera]	mrna	0.759391	0.881469	0.711732	2.09609	2.94452	2.18355	0.325656	-1.61858	0.000237468	0.00359488	down	yes
nbisL1-mrna-25604	nbisL1-mrna-25604		TEAK025604	GO:0004693(cyclin-dependent protein serine/threonine kinase activity);GO:0005634(nucleus);GO:0005737(cytoplasm);GO:0007049(cell cycle);GO:0016301(kinase activity);GO:0016310(phosphorylation);GO:0051301(cell division);GO:0051726(regulation of cell cycle)	NA	NA	NA	Cyclin-A3-1 [Actinidia chinensis var. chinensis]	mrna	1.97856	2.19551	2.52043	4.02824	6.0877	3.50067	0.491642	-1.02432	0.000243706	0.0036666	down	yes
nbisL1-mrna-40889	nbisL1-mrna-40889		TEAK040889	GO:0004497(monooxygenase activity);GO:0007275(multicellular organism development);GO:0010268(brassinosteroid homeostasis);GO:0016125(sterol metabolic process);GO:0016132(brassinosteroid biosynthetic process)	00563(Glycosylphosphatidylinositol(GPI)-anchor biosynthesis)	K05294	EC:3.-.-.-	GPI inositol-deacylase [Actinidia chinensis var. chinensis]	mrna	0.227197	0.293438	0.356756	1.10081	0.990294	1.429	0.249252	-2.00432	0.000245351	0.00368378	down	yes
nbisL1-mrna-26465	nbisL1-mrna-26465		TEAK026465	NA	NA	NA	NA	HMG-Y-related protein B-like [Durio zibethinus]	mrna	16.5639	16.4069	8.06423	32.3841	20.116	33.0208	0.479825	-1.05942	0.000257545	0.00383545	down	yes
nbisL1-mrna-3603	nbisL1-mrna-3603		TEAK003603	GO:0000790(nuclear chromatin);GO:0003677(DNA binding);GO:0006342(chromatin silencing)	NA	NA	NA	Histone H2A variant like [Actinidia chinensis var. chinensis]	mrna	13.3428	8.11624	6.3762	17.1113	17.2283	25.767	0.463098	-1.11061	0.000260257	0.0038719	down	yes
nbisL1-mrna-16558	nbisL1-mrna-16558		TEAK016558	GO:0000139(Golgi membrane);GO:0005794(Golgi apparatus);GO:0005886(plasma membrane);GO:0008375(acetylglucosaminyltransferase activity);GO:0009826(unidimensional cell growth);GO:0015020(glucuronosyltransferase activity);GO:0016020(membrane);GO:0016021(integral component of membrane);GO:0016051(carbohydrate biosynthetic process)	NA	NA	NA	Beta-glucuronosyltransferase [Actinidia chinensis var. chinensis]	mrna	2.0602	1.36906	1.43655	4.88092	3.03388	3.87705	0.412641	-1.27704	0.000260777	0.00387767	down	yes
nbisL1-mrna-20013	nbisL1-mrna-20013		TEAK020013	GO:0005739(mitochondrion);GO:0005773(vacuole);GO:0005886(plasma membrane);GO:0009507(chloroplast);GO:0012505(endomembrane system);GO:0015098(molybdate ion transmembrane transporter activity);GO:0015116(sulfate transmembrane transporter activity);GO:0015689(molybdate ion transport);GO:0016021(integral component of membrane);GO:0031966(mitochondrial membrane)	NA	NA	NA	Molybdate transporter like [Actinidia chinensis var. chinensis]	mrna	1.42613	0.68643	0.664806	3.29812	1.95193	3.57744	0.314627	-1.66828	0.000275238	0.00403661	down	yes
nbisL1-mrna-34876	nbisL1-mrna-34876		TEAK034876	GO:0000266(mitochondrial fission);GO:0003924(GTPase activity);GO:0005525(GTP binding);GO:0005737(cytoplasm);GO:0005874(microtubule);GO:0008017(microtubule binding);GO:0016020(membrane);GO:0048285(organelle fission)	NA	NA	NA	Dynamin central domain [Macleaya cordata]	mrna	0.68352	0.584389	0.718727	1.54242	4.62957	1.11316	0.272697	-1.87463	0.00027743	0.00405942	down	yes
nbisL1-mrna-41198	nbisL1-mrna-41198		TEAK041198	GO:0003841(1-acylglycerol-3-phosphate O-acyltransferase activity);GO:0005739(mitochondrion);GO:0008152(metabolic process);GO:0016021(integral component of membrane);GO:0016024(CDP-diacylglycerol biosynthetic process);GO:0016746(transferase activity, transferring acyl groups)	00561(Glycerolipid metabolism);00564(Glycerophospholipid metabolism)	K13513	EC:2.3.1.-;EC:2.3.1.51	1-acyl-sn-glycerol-3-phosphate acyltransferase [Actinidia chinensis var. chinensis]	mrna	0.380517	0.703989	0.645263	1.81367	2.04631	1.64361	0.314298	-1.66979	0.000288304	0.00419134	down	yes
nbisL1-mrna-34601	nbisL1-mrna-34601		TEAK034601	GO:0003674(molecular_function);GO:0008150(biological_process);GO:0009507(chloroplast)	NA	NA	NA	uncharacterized protein LOC105170512 [Sesamum indicum]	mrna	0	0	0	1.04394	0.34631	0.554166	0.000154288	-12.6621	0.000298779	0.00432006	down	yes
nbisL1-mrna-19962	nbisL1-mrna-19962		TEAK019962	GO:0005737(cytoplasm);GO:0008150(biological_process)	NA	NA	NA	PREDICTED: U-box domain-containing protein 26 [Nelumbo nucifera]	mrna	2.5571	3.68851	5.07737	9.67997	5.506	7.47551	0.499658	-1.00099	0.000312327	0.00447604	down	yes
nbisL1-mrna-36946	nbisL1-mrna-36946		TEAK036946	GO:0004601(peroxidase activity);GO:0009505(plant-type cell wall);GO:0009664(plant-type cell wall organization)	00940(Phenylpropanoid biosynthesis)	K00430	EC:1.11.1.7	Peroxidase [Actinidia chinensis var. chinensis]	mrna	0	0	0	0.9288	0.653895	0.906006	0.000120545	-13.0181	0.000312457	0.00447604	down	yes
nbisL1-mrna-39657	nbisL1-mrna-39657		TEAK039657	GO:0003680(AT DNA binding);GO:0003700(DNA binding transcription factor activity);GO:0005634(nucleus);GO:0006351(transcription, DNA-templated);GO:0006355(regulation of transcription, DNA-templated);GO:0042742(defense response to bacterium);GO:0045087(innate immune response);GO:0045824(negative regulation of innate immune response);GO:1900425(negative regulation of defense response to bacterium)	NA	NA	NA	AT-hook motif nuclear-localized protein 20 [Artemisia annua]	mrna	0.106955	0.202854	0	1.42874	2.42163	0.317011	0.0743415	-3.74969	0.000317561	0.00453351	down	yes
nbisL1-mrna-5968	nbisL1-mrna-5968		TEAK005968	NA	NA	NA	NA	Tetraspanin-19 like [Actinidia chinensis var. chinensis]	mrna	1.95009	3.00291	1.71818	4.27	5.87402	6.04644	0.412043	-1.27913	0.000351462	0.00492467	down	yes
nbisL1-mrna-6232	nbisL1-mrna-6232		TEAK006232	GO:0000302(response to reactive oxygen species);GO:0004322(ferroxidase activity);GO:0005506(iron ion binding);GO:0005737(cytoplasm);GO:0005739(mitochondrion);GO:0006826(iron ion transport);GO:0006879(cellular iron ion homeostasis);GO:0006880(intracellular sequestering of iron ion);GO:0008199(ferric iron binding);GO:0009409(response to cold);GO:0009507(chloroplast);GO:0009535(chloroplast thylakoid…	NA	NA	NA	ferritin-4, chloroplastic-like [Hevea brasiliensis]	mrna	1.72872	1.2582	1.78576	4.36542	4.14995	5.24212	0.346915	-1.52735	0.000354613	0.00496103	down	yes
nbisL1-mrna-8895	nbisL1-mrna-8895		TEAK008895	GO:0005634(nucleus)	NA	NA	NA	Transcription factor bHLH51 like [Actinidia chinensis var. chinensis]	mrna	2.02245	3.6112	3.55197	6.13987	7.13161	7.385	0.444685	-1.16914	0.000358605	0.00500726	down	yes
nbisL1-mrna-23347	nbisL1-mrna-23347		TEAK023347	GO:0003674(molecular_function);GO:0008150(biological_process);GO:0009507(chloroplast);GO:0016021(integral component of membrane)	NA	NA	NA	protein GPR107-like [Lactuca sativa]	mrna	1.19494	0.547991	0.903288	3.07841	1.76636	2.54464	0.358109	-1.48153	0.000366354	0.00508165	down	yes
nbisL1-mrna-23467	nbisL1-mrna-23467		TEAK023467	GO:0005737(cytoplasm);GO:0009733(response to auxin);GO:0009941(chloroplast envelope);GO:0016874(ligase activity)	04075(Plant hormone signal transduction)	K14487	NA	auxin early response protein GH3.9 [Camellia sinensis]	mrna	0.857995	0.600689	1.28256	2.0709	3.42354	1.47029	0.393589	-1.34524	0.000381231	0.00525321	down	yes
nbisL1-mrna-25221	nbisL1-mrna-25221		TEAK025221	GO:0005576(extracellular region);GO:0005618(cell wall);GO:0009505(plant-type cell wall);GO:0030599(pectinesterase activity);GO:0042545(cell wall modification);GO:0045330(aspartyl esterase activity);GO:0045490(pectin catabolic process)	00040(Pentose and glucuronate interconversions)	K01051	EC:3.1.1.11	probable pectinesterase 68 [Durio zibethinus]	mrna	0.112137	0	0.160146	1.35056	1.64462	1.14935	0.0656969	-3.92803	0.000395982	0.00542842	down	yes
nbisL1-mrna-18848	nbisL1-mrna-18848		TEAK018848	GO:0003674(molecular_function);GO:0005739(mitochondrion);GO:0008150(biological_process)	NA	NA	NA	Centrosomal protein [Actinidia chinensis var. chinensis]	mrna	2.50583	2.65937	3.10935	6.43158	6.95499	4.83321	0.454152	-1.13875	0.000396361	0.00543107	down	yes
nbisL1-mrna-33659	nbisL1-mrna-33659		TEAK033659	GO:0004674(protein serine/threonine kinase activity);GO:0005886(plasma membrane);GO:0006468(protein phosphorylation);GO:0006952(defense response);GO:0009506(plasmodesma)	00561(Glycerolipid metabolism);00564(Glycerophospholipid metabolism);04070(Phosphatidylinositol signaling system)	K00901	EC:2.7.1.107	Diacylglycerol kinase [Actinidia chinensis var. chinensis]	mrna	1.40011	1.56451	1.37073	3.8699	3.07763	4.42648	0.381162	-1.39152	0.000403999	0.00551254	down	yes
nbisL1-mrna-7799	nbisL1-mrna-7799		TEAK007799	NA	NA	NA	NA		mrna	0	0.138402	0	1.28085	1.80257	0.739687	0.0362014	-4.78781	0.000436654	0.00586043	down	yes
nbisL1-mrna-9462	nbisL1-mrna-9462		TEAK009462	GO:0003677(DNA binding);GO:0003700(DNA binding transcription factor activity);GO:0005515(protein binding);GO:0005634(nucleus);GO:0006351(transcription, DNA-templated);GO:0006355(regulation of transcription, DNA-templated);GO:0006971(hypotonic response);GO:0009267(cellular response to starvation);GO:0043565(sequence-specific DNA binding);GO:0045735(nutrient reservoir activity);GO:0045893(positive …	NA	NA	NA	bZIP transcription factor 44-like [Herrania umbratica]	mrna	2.1568	2.57619	0.842286	3.42057	3.5039	5.11371	0.463133	-1.1105	0.000446921	0.00596068	down	yes
nbisL1-mrna-1636	nbisL1-mrna-1636		TEAK001636	GO:0005737(cytoplasm);GO:0009735(response to cytokinin);GO:0016740(transferase activity)	00940(Phenylpropanoid biosynthesis);00945(Stilbenoid, diarylheptanoid and gingerol biosynthesis);00941(Flavonoid biosynthesis)	K13065	EC:2.3.1.133	Vinorine synthase [Actinidia chinensis var. chinensis]	mrna	0.262829	0.491994	0.105299	2.28831	0.80909	1.10157	0.204841	-2.28743	0.000458119	0.00606749	down	yes
nbisL1-mrna-37770	nbisL1-mrna-37770		TEAK037770	GO:0003723(RNA binding);GO:0003968(RNA-directed 5'-3' RNA polymerase activity);GO:0005575(cellular_component);GO:0016441(posttranscriptional gene silencing);GO:0031047(gene silencing by RNA)	NA	NA	NA	RNA-dependent RNA polymerase 5 [Actinidia chinensis var. chinensis]	mrna	0.854825	0.881701	1.0649	1.97614	3.76279	1.61933	0.380718	-1.3932	0.000458341	0.00606768	down	yes
nbisL1-mrna-18619	nbisL1-mrna-18619		TEAK018619	GO:0003723(RNA binding);GO:0003729(mRNA binding);GO:0008150(biological_process);GO:0016021(integral component of membrane)	03040(Spliceosome)	K12741	NA	RNA-binding protein 24-B [Solanum lycopersicum]	mrna	1.25158	1.75662	2.74207	5.19884	6.00451	4.45588	0.367213	-1.44531	0.000466769	0.00615979	down	yes
nbisL1-mrna-7416	nbisL1-mrna-7416		TEAK007416	GO:0003824(catalytic activity);GO:0005634(nucleus);GO:0045551(cinnamyl-alcohol dehydrogenase activity);GO:0050662(coenzyme binding)	00941(Flavonoid biosynthesis)	K13082	EC:1.1.1.219;EC:1.1.1.234	dihydroflavonol-4-reductase [Camellia sinensis]	mrna	0	0	0	0.283841	0.054392	0.34004	0.0004423	-11.1427	0.000492095	0.0064075	down	yes
nbisL1-mrna-24535	nbisL1-mrna-24535		TEAK024535	NA	NA	NA	NA		mrna	0.193571	0.440316	0.340236	1.43468	0.933778	0.794767	0.307952	-1.69922	0.000495001	0.00643391	down	yes
nbisL1-mrna-28524	nbisL1-mrna-28524		TEAK028524	NA	NA	NA	NA	homeobox-leucine zipper protein ATHB-13-like isoform X1 [Cynara cardunculus var. scolymus]	mrna	0.842043	1.48079	1.27422	3.62401	3.82598	2.04106	0.378994	-1.39975	0.000513801	0.00663708	down	yes
nbisL1-mrna-39319	nbisL1-mrna-39319		TEAK039319	GO:0004185(serine-type carboxypeptidase activity);GO:0016747(transferase activity, transferring acyl groups other than amino-acyl groups);GO:0019748(secondary metabolic process);GO:0051603(proteolysis involved in cellular protein catabolic process)	NA	NA	NA	serine carboxypeptidase-like 7 isoform X2 [Herrania umbratica]	mrna	3.88042	3.96992	4.65582	8.07229	6.56385	10.9114	0.489524	-1.03055	0.00051846	0.00668209	down	yes
nbisL1-mrna-40126	nbisL1-mrna-40126		TEAK040126	GO:0042803(protein homodimerization activity)	00860(Porphyrin and chlorophyll metabolism)	K00228	EC:1.3.3.3	coproporphyrinogen-III oxidase 1, chloroplastic [Sesamum indicum]	mrna	0.438824	0.621291	0.267984	1.34423	1.24984	1.14493	0.355202	-1.49329	0.000538799	0.00688444	down	yes
nbisL1-mrna-4945	nbisL1-mrna-4945		TEAK004945	GO:0003674(molecular_function);GO:0005886(plasma membrane);GO:0008150(biological_process);GO:0031225(anchored component of membrane);GO:0046658(anchored component of plasma membrane)	NA	NA	NA	putative GPI-anchored protein [Actinidia chinensis var. chinensis]	mrna	5.32395	3.33066	3.24978	8.93736	5.30908	10.148	0.487996	-1.03506	0.000559602	0.00710936	down	yes
nbisL1-mrna-15899	nbisL1-mrna-15899		TEAK015899	GO:0009813(flavonoid biosynthetic process);GO:0043231(intracellular membrane-bounded organelle);GO:0052696(flavonoid glucuronidation);GO:0080043(quercetin 3-O-glucosyltransferase activity);GO:0080044(quercetin 7-O-glucosyltransferase activity)	00040(Pentose and glucuronate interconversions);00053(Ascorbate and aldarate metabolism);00860(Porphyrin and chlorophyll metabolism)	K00699	EC:2.4.1.17	Scopoletin glucosyltransferase [Actinidia chinensis var. chinensis]	mrna	1.24353	0.77626	1.97883	5.79652	4.98332	1.20187	0.333727	-1.58326	0.000616472	0.00769225	down	yes
nbisL1-mrna-32995	nbisL1-mrna-32995		TEAK032995	GO:0005886(plasma membrane);GO:0006468(protein phosphorylation);GO:0016301(kinase activity);GO:0016310(phosphorylation)	NA	NA	NA	Receptor-like protein kinase [Actinidia chinensis var. chinensis]	mrna	1.56987	2.02124	1.98592	2.53648	5.3684	4.25534	0.458629	-1.1246	0.000628409	0.00781461	down	yes
nbisL1-mrna-19844	nbisL1-mrna-19844		TEAK019844	GO:0016021(integral component of membrane)	NA	NA	NA	Transmembrane 9 superfamily member 4 like [Actinidia chinensis var. chinensis]	mrna	0.455184	0.496098	0.463953	0.915082	0.974088	2.77466	0.303449	-1.72047	0.000638352	0.0079181	down	yes
nbisL1-mrna-23187	nbisL1-mrna-23187		TEAK023187	GO:0006869(lipid transport);GO:0042626(ATPase activity, coupled to transmembrane movement of substances);GO:0043231(intracellular membrane-bounded organelle)	02010(ABC transporters)	K05643	NA	ABC transporter A family member 2 like [Actinidia chinensis var. chinensis]	mrna	0.93606	0.783436	0.637738	1.23887	1.95664	2.0467	0.449665	-1.15308	0.000660634	0.00816341	down	yes
nbisL1-mrna-25872	nbisL1-mrna-25872		TEAK025872	GO:0005618(cell wall);GO:0033609(oxalate metabolic process);GO:0046564(oxalate decarboxylase activity)	NA	NA	NA	Germin [Trema orientale]	mrna	0	0	0	0.180057	0.544861	0.745039	0.000204088	-12.2585	0.000734583	0.00887157	down	yes
nbisL1-mrna-34568	nbisL1-mrna-34568		TEAK034568	GO:0003674(molecular_function);GO:0005576(extracellular region);GO:0051707(response to other organism)	03440(Homologous recombination)	K12173	NA	PREDICTED: thaumatin-like protein [Juglans regia]	mrna	0.515841	0.425671	0.230815	1.69752	3.2223	2.30618	0.162237	-2.62382	0.000743956	0.00895895	down	yes
nbisL1-mrna-15986	nbisL1-mrna-15986		TEAK015986	GO:0005737(cytoplasm);GO:0008270(zinc ion binding);GO:0009617(response to bacterium);GO:0009626(plant-type hypersensitive response);GO:0009809(lignin biosynthetic process);GO:0045551(cinnamyl-alcohol dehydrogenase activity);GO:0046029(mannitol dehydrogenase activity);GO:0047681(aryl-alcohol dehydrogenase (NADP+) activity);GO:0052747(sinapyl alcohol dehydrogenase activity);GO:0055114(oxidation-red…	00940(Phenylpropanoid biosynthesis)	K00083	EC:1.1.1.195	cinnamyl alcohol dehydrogenase 3 [Camellia sinensis]	mrna	1.4509	1.89297	0.969649	3.88967	3.32088	3.40538	0.406325	-1.29929	0.000800977	0.00951278	down	yes
nbisL1-mrna-24749	nbisL1-mrna-24749		TEAK024749	NA	NA	NA	NA		mrna	4.15534	1.99481	3.22341	7.60577	8.56826	9.94446	0.358886	-1.4784	0.00083041	0.00979096	down	yes
nbisL1-mrna-35147	nbisL1-mrna-35147		TEAK035147	GO:0005737(cytoplasm);GO:0009735(response to cytokinin);GO:0016740(transferase activity)	00940(Phenylpropanoid biosynthesis);00945(Stilbenoid, diarylheptanoid and gingerol biosynthesis);00941(Flavonoid biosynthesis)	K13065	EC:2.3.1.133	PREDICTED: BAHD acyltransferase At5g47980-like [Juglans regia]	mrna	0.482418	0	0.072352	0.848643	1.23158	2.28205	0.127174	-2.97512	0.000848875	0.00997658	down	yes
nbisL1-mrna-6460	nbisL1-mrna-6460		TEAK006460	GO:0005509(calcium ion binding)	NA	NA	NA	Calcium-binding protein [Actinidia chinensis var. chinensis]	mrna	8.63979	5.75064	7.56166	11.5316	12.8128	20.3114	0.491585	-1.02449	0.000855648	0.0100401	down	yes
nbisL1-mrna-27820	nbisL1-mrna-27820		TEAK027820	GO:0004620(phospholipase activity);GO:0005737(cytoplasm);GO:0016020(membrane);GO:0047372(acylglycerol lipase activity)	NA	NA	NA	Patatin-like protein [Actinidia chinensis var. chinensis]	mrna	0	0	0	0	1.1274	0.603021	0.000173369	-12.4939	0.00086614	0.0101348	down	yes
nbisL1-mrna-11446	nbisL1-mrna-11446		TEAK011446	GO:0005634(nucleus);GO:0007049(cell cycle);GO:0051301(cell division)	NA	NA	NA	protein POLLENLESS 3-LIKE 2 [Quercus suber]	mrna	0.319853	0.291412	0.569163	1.59681	1.6538	0.724829	0.29693	-1.75181	0.000895163	0.0104038	down	yes
nbisL1-mrna-40090	nbisL1-mrna-40090		TEAK040090	GO:0005385(zinc ion transmembrane transporter activity);GO:0005886(plasma membrane);GO:0071577(zinc II ion transmembrane transport)	NA	NA	NA	Zinc transporter like [Actinidia chinensis var. chinensis]	mrna	0.359557	1.48954	0.393082	3.79598	1.12393	4.73143	0.232318	-2.10582	0.000900134	0.0104465	down	yes
nbisL1-mrna-34479	nbisL1-mrna-34479		TEAK034479	GO:0006855(drug transmembrane transport);GO:0017119(Golgi transport complex)	NA	NA	NA	putative membrane protein, predicted efflux pump [Handroanthus impetiginosus]	mrna	2.28927	2.69449	3.65812	6.87148	4.0958	8.93523	0.43421	-1.20353	0.000909984	0.010529	down	yes
nbisL1-mrna-9967	nbisL1-mrna-9967		TEAK009967	GO:0003674(molecular_function);GO:0005634(nucleus);GO:0005737(cytoplasm);GO:0006952(defense response);GO:0009507(chloroplast);GO:0009607(response to biotic stimulus)	NA	NA	NA	MLP-like protein 43 [Vitis vinifera]	mrna	2.96584	0.68492	1.08514	3.85864	3.79138	6.58673	0.332653	-1.58791	0.000937926	0.0107821	down	yes
nbisL1-mrna-17823	nbisL1-mrna-17823		TEAK017823	GO:0004614(phosphoglucomutase activity);GO:0005829(cytosol);GO:0005978(glycogen biosynthetic process);GO:0006006(glucose metabolic process);GO:0009570(chloroplast stroma);GO:0009590(detection of gravity);GO:0010319(stromule);GO:0019252(starch biosynthetic process);GO:0019388(galactose catabolic process)	00010(Glycolysis / Gluconeogenesis);00030(Pentose phosphate pathway);00052(Galactose metabolism);00500(Starch and sucrose metabolism);00520(Amino sugar and nucleotide sugar metabolism);00230(Purine metabolism)	K01835	EC:5.4.2.2	phosphoglucomutase, chloroplastic [Carica papaya]	mrna	0	0	0	0.278722	0.382163	0.531053	0.000251691	-11.9561	0.00101207	0.0114318	down	yes
nbisL1-mrna-28686	nbisL1-mrna-28686		TEAK028686	GO:0003674(molecular_function);GO:0005576(extracellular region);GO:0051707(response to other organism)	03440(Homologous recombination)	K12173	NA	PREDICTED: thaumatin-like protein [Malus domestica]	mrna	2.91499	2.34188	1.84598	6.18195	5.61067	5.70014	0.406045	-1.30029	0.0010356	0.0116572	down	yes
nbisL1-mrna-3218	nbisL1-mrna-3218		TEAK003218	GO:0005515(protein binding);GO:0005634(nucleus);GO:0006351(transcription, DNA-templated);GO:0045892(negative regulation of transcription, DNA-templated)	00970(Aminoacyl-tRNA biosynthesis)	K01870	EC:6.1.1.5	PREDICTED: transcription repressor OFP8-like [Malus domestica]	mrna	0.118396	0.376708	0.241491	0.599604	2.15318	1.27887	0.182703	-2.45243	0.00107379	0.0119903	down	yes
nbisL1-mrna-30283	nbisL1-mrna-30283		TEAK030283	NA	NA	NA	NA	Titin like [Actinidia chinensis var. chinensis]	mrna	2.74853	2.82122	1.83656	6.0639	4.77837	4.04461	0.497506	-1.00722	0.001086	0.0120807	down	yes
nbisL1-mrna-15412	nbisL1-mrna-15412		TEAK015412	GO:0008150(biological_process);GO:0009507(chloroplast)	NA	NA	NA	Protein of unknown function DUF538 protein [Actinidia chinensis var. chinensis]	mrna	0	0	0	0	1.81153	2.64696	6.72874e-05	-13.8593	0.00112022	0.0123397	down	yes
nbisL1-mrna-8207	nbisL1-mrna-8207		TEAK008207	GO:0009408(response to heat)	04141(Protein processing in endoplasmic reticulum)	K13993	NA	Class I heat shock protein [Actinidia chinensis var. chinensis]	mrna	2.07463	0.73346	0.982792	6.91157	3.714	3.78544	0.263055	-1.92657	0.00121766	0.0131851	down	yes
nbisL1-mrna-26809	nbisL1-mrna-26809		TEAK026809	GO:0005769(early endosome);GO:0005798(Golgi-associated vesicle);GO:0005886(plasma membrane);GO:0030100(regulation of endocytosis);GO:0043161(proteasome-mediated ubiquitin-dependent protein catabolic process);GO:0061630(ubiquitin protein ligase activity);GO:0071470(cellular response to osmotic stress);GO:1901000(regulation of response to salt stress)	NA	NA	NA	RING-H2 finger protein [Actinidia chinensis var. chinensis]	mrna	0.192905	0.278089	0.461263	0.390099	2.37751	2.41095	0.180023	-2.47375	0.00126219	0.0135821	down	yes
nbisL1-mrna-19134	nbisL1-mrna-19134		TEAK019134	GO:0003674(molecular_function);GO:0005739(mitochondrion);GO:0009733(response to auxin)	04075(Plant hormone signal transduction)	K14488	NA	auxin early response protein SAUR23 [Camellia sinensis]	mrna	3.66309	3.42341	3.55155	7.07037	7.38201	7.89682	0.475993	-1.07099	0.00129759	0.0138866	down	yes
nbisL1-mrna-25364	nbisL1-mrna-25364		TEAK025364	GO:0004017(adenylate kinase activity);GO:0005524(ATP binding);GO:0005739(mitochondrion);GO:0046939(nucleotide phosphorylation)	00230(Purine metabolism);00730(Thiamine metabolism)	K00939	EC:2.7.4.3	putative adenylate kinase 7, mitochondrial [Vitis vinifera]	mrna	0	0	0	0.154874	0.890617	0.422387	0.000204377	-12.2565	0.00130717	0.0139586	down	yes
nbisL1-mrna-2867	nbisL1-mrna-2867		TEAK002867	GO:0009658(chloroplast organization);GO:0009707(chloroplast outer membrane)	NA	NA	NA	hypothetical protein CEY00_Acc21405 [Actinidia chinensis var. chinensis]	mrna	0.542852	1.12298	1.08605	2.45857	3.35442	1.04293	0.401388	-1.31693	0.00133324	0.0141956	down	yes
nbisL1-mrna-2499	nbisL1-mrna-2499		TEAK002499	GO:0005249(voltage-gated potassium channel activity);GO:0005887(integral component of plasma membrane);GO:0042391(regulation of membrane potential)	NA	NA	NA	Potassium channel like [Actinidia chinensis var. chinensis]	mrna	0	0	0	0.590028	0.444304	0	0.000290042	-11.7514	0.00134947	0.0143423	down	yes
nbisL1-mrna-27764	nbisL1-mrna-27764		TEAK027764	GO:0004252(serine-type endopeptidase activity);GO:0005618(cell wall)	NA	NA	NA	Subtilisin-like protease [Actinidia chinensis var. chinensis]	mrna	0.130342	0	0	1.2007	0.121005	0.578837	0.0685813	-3.86604	0.00140085	0.0148026	down	yes
nbisL1-mrna-30433	nbisL1-mrna-30433		TEAK030433	GO:0003680(AT DNA binding);GO:0003700(DNA binding transcription factor activity);GO:0005634(nucleus);GO:0006351(transcription, DNA-templated);GO:0006355(regulation of transcription, DNA-templated);GO:0042742(defense response to bacterium);GO:0045087(innate immune response);GO:0045824(negative regulation of innate immune response);GO:1900425(negative regulation of defense response to bacterium)	NA	NA	NA	PREDICTED: AT-hook motif nuclear-localized protein 20 [Capsicum annuum]	mrna	0	0	0	0.623395	0.473422	0.06869	0.000257399	-11.9237	0.00142326	0.0149562	down	yes
nbisL1-mrna-5209	nbisL1-mrna-5209		TEAK005209	GO:0016787(hydrolase activity)	NA	NA	NA	putative lysophospholipase BODYGUARD 3 [Vitis vinifera]	mrna	0.575358	0.850417	0.897533	1.93425	2.56974	1.4696	0.38893	-1.36242	0.00143219	0.0150201	down	yes
nbisL1-mrna-33725	nbisL1-mrna-33725		TEAK033725	NA	NA	NA	NA		mrna	0	0	0	2.58318	0	0.449133	9.89342e-05	-13.3032	0.00144836	0.0151409	down	yes
nbisL1-mrna-12591	nbisL1-mrna-12591		TEAK012591	GO:0005829(cytosol);GO:0005886(plasma membrane);GO:0008830(dTDP-4-dehydrorhamnose 3,5-epimerase activity);GO:0008831(dTDP-4-dehydrorhamnose reductase activity);GO:0009506(plasmodesma);GO:0010253(UDP-rhamnose biosynthetic process);GO:0010489(UDP-4-keto-6-deoxy-glucose-3,5-epimerase activity);GO:0010490(UDP-4-keto-rhamnose-4-keto-reductase activity);GO:0019305(dTDP-rhamnose biosynthetic process);GO…	00520(Amino sugar and nucleotide sugar metabolism);00523(Polyketide sugar unit biosynthesis)	K12451	EC:5.1.3.-;EC:1.1.1.-	PREDICTED: bifunctional dTDP-4-dehydrorhamnose 3,5-epimerase/dTDP-4-dehydrorhamnose reductase [Nelumbo nucifera]	mrna	0	0	0	0.309067	0.230193	0.821582	0.000220452	-12.1472	0.00145233	0.0151715	down	yes
nbisL1-mrna-8514	nbisL1-mrna-8514		TEAK008514	GO:0005215(transporter activity);GO:0005886(plasma membrane);GO:0006857(oligopeptide transport);GO:0010336(gibberellic acid homeostasis);GO:0016020(membrane);GO:0016021(integral component of membrane);GO:0022857(transmembrane transporter activity);GO:0042128(nitrate assimilation);GO:0055085(transmembrane transport);GO:0097708(intracellular vesicle)	NA	NA	NA	Protein NRT1/ PTR FAMILY 3.1 like [Actinidia chinensis var. chinensis]	mrna	0.117416	0.548844	0.368317	1.57396	1.39282	1.28599	0.243271	-2.03936	0.00147429	0.0153518	down	yes
nbisL1-mrna-41250	nbisL1-mrna-41250		TEAK041250	GO:0004553(hydrolase activity, hydrolyzing O-glycosyl compounds);GO:0030247(polysaccharide binding);GO:0046658(anchored component of plasma membrane)	00500(Starch and sucrose metabolism)	K19891	EC:3.2.1.39	Glucan endo-1,3-beta-glucosidase [Actinidia chinensis var. chinensis]	mrna	2.25329	2.00006	7.94722	11.305	9.968	10.0592	0.389394	-1.3607	0.00155676	0.0160397	down	yes
nbisL1-mrna-22686	nbisL1-mrna-22686		TEAK022686	GO:0003677(DNA binding);GO:0003700(DNA binding transcription factor activity);GO:0005634(nucleus);GO:0006351(transcription, DNA-templated);GO:0006355(regulation of transcription, DNA-templated);GO:0046872(metal ion binding)	NA	NA	NA	dof zinc finger protein DOF1.2-like [Hevea brasiliensis]	mrna	0.986135	0.924794	2.97892	3.3254	5.15805	4.64271	0.372527	-1.42458	0.00155733	0.0160399	down	yes
nbisL1-mrna-29876	nbisL1-mrna-29876		TEAK029876	NA	NA	NA	NA	hypothetical protein MA16_Dca026073 [Dendrobium catenatum]	mrna	2.51445	2.78299	2.24774	3.75475	5.84591	8.15676	0.424902	-1.2348	0.00159775	0.0163642	down	yes
nbisL1-mrna-14588	nbisL1-mrna-14588		TEAK014588	NA	NA	NA	NA	PREDICTED: proline-rich receptor-like protein kinase PERK12 [Gossypium raimondii]	mrna	5.99371	4.31954	2.90377	7.79576	11.5135	7.82747	0.487053	-1.03785	0.00162182	0.0165645	down	yes
nbisL1-mrna-25395	nbisL1-mrna-25395		TEAK025395	GO:0000150(recombinase activity);GO:0000400(four-way junction DNA binding);GO:0000707(meiotic DNA recombinase assembly);GO:0003690(double-stranded DNA binding);GO:0003697(single-stranded DNA binding);GO:0004520(endodeoxyribonuclease activity);GO:0005657(replication fork);GO:0006312(mitotic recombination);GO:0007131(reciprocal meiotic recombination);GO:0008094(DNA-dependent ATPase activity);GO:001…	03440(Homologous recombination)	K10880	NA	PREDICTED: DNA repair protein XRCC3 homolog [Nelumbo nucifera]	mrna	0.96287	1.56977	0.424259	4.08323	2.95289	2.75174	0.302098	-1.72691	0.00162504	0.0165789	down	yes
nbisL1-mrna-6781	nbisL1-mrna-6781		TEAK006781	GO:0003677(DNA binding);GO:0003700(DNA binding transcription factor activity);GO:0005515(protein binding);GO:0005634(nucleus);GO:0005737(cytoplasm);GO:0006351(transcription, DNA-templated);GO:0006355(regulation of transcription, DNA-templated);GO:0009736(cytokinin-activated signaling pathway);GO:0009873(ethylene-activated signaling pathway);GO:0042802(identical protein binding);GO:0043565(sequenc…	04626(Plant-pathogen interaction)	K13434	NA	Ethylene-responsive transcription factor [Actinidia chinensis var. chinensis]	mrna	1.44957	2.05226	1.07841	2.92033	4.07722	3.11053	0.453127	-1.14201	0.0016299	0.016618	down	yes
nbisL1-mrna-1320	nbisL1-mrna-1320		TEAK001320	GO:0003954(NADH dehydrogenase activity);GO:0005515(protein binding);GO:0005739(mitochondrion);GO:0005886(plasma membrane);GO:0007043(cell-cell junction assembly);GO:0016021(integral component of membrane);GO:0042545(cell wall modification);GO:0042803(protein homodimerization activity);GO:0048226(Casparian strip);GO:0051536(iron-sulfur cluster binding)	NA	NA	NA	RecName: Full=Casparian strip membrane protein 3; Short=VvCASP3	mrna	2.39608	1.17548	0.453004	1.59164	4.38327	7.95483	0.288919	-1.79126	0.00170608	0.0172363	down	yes
nbisL1-mrna-16594	nbisL1-mrna-16594		TEAK016594	GO:0043161(proteasome-mediated ubiquitin-dependent protein catabolic process);GO:0061630(ubiquitin protein ligase activity)	NA	NA	NA	PREDICTED: RING-H2 finger protein ATL52-like [Eucalyptus grandis]	mrna	1.70137	1.19072	0.513777	2.37443	4.78474	4.35661	0.295757	-1.75752	0.00171229	0.017272	down	yes
nbisL1-mrna-6188	nbisL1-mrna-6188		TEAK006188	NA	NA	NA	NA	MPN domain-containing protein [Actinidia chinensis var. chinensis]	mrna	11.9839	7.35848	4.35489	11.9126	13.6079	21.888	0.499852	-1.00043	0.00174677	0.017496	down	yes
nbisL1-mrna-35228	nbisL1-mrna-35228		TEAK035228	GO:0004364(glutathione transferase activity);GO:0005737(cytoplasm);GO:0006749(glutathione metabolic process);GO:0009407(toxin catabolic process)	00480(Glutathione metabolism)	K00799	EC:2.5.1.18	Glutathione S-transferase [Actinidia chinensis var. chinensis]	mrna	0.702992	1.01132	0	3.36588	3.83071	2.15099	0.183396	-2.44696	0.00175241	0.0175294	down	yes
nbisL1-mrna-30262	nbisL1-mrna-30262		TEAK030262	GO:0005575(cellular_component);GO:0010025(wax biosynthetic process);GO:0016740(transferase activity);GO:0016747(transferase activity, transferring acyl groups other than amino-acyl groups);GO:0042759(long-chain fatty acid biosynthetic process)	00940(Phenylpropanoid biosynthesis);00945(Stilbenoid, diarylheptanoid and gingerol biosynthesis);00941(Flavonoid biosynthesis)	K13065	EC:2.3.1.133	Protein ECERIFERUM 26-like [Actinidia chinensis var. chinensis]	mrna	1.26442	1.0433	0.539461	1.42374	3.46807	2.44163	0.388245	-1.36496	0.00175859	0.0175817	down	yes
nbisL1-mrna-24896	nbisL1-mrna-24896		TEAK024896	GO:0003674(molecular_function);GO:0005634(nucleus);GO:0008150(biological_process)	NA	NA	NA	uncharacterized protein LOC112039007 [Quercus suber]	mrna	1.78532	0.281767	1.02291	3.43118	4.42256	3.73396	0.266662	-1.90692	0.00177419	0.0177014	down	yes
nbisL1-mrna-28331	nbisL1-mrna-28331		TEAK028331	GO:0005737(cytoplasm);GO:0016740(transferase activity);GO:0016747(transferase activity, transferring acyl groups other than amino-acyl groups)	00940(Phenylpropanoid biosynthesis);00945(Stilbenoid, diarylheptanoid and gingerol biosynthesis);00941(Flavonoid biosynthesis)	K13065	EC:2.3.1.133	BAHD acyltransferase At5g47980-like [Ziziphus jujuba]	mrna	1.42113	2.00398	1.39202	2.95027	2.91652	3.77609	0.499553	-1.00129	0.0017968	0.0178541	down	yes
nbisL1-mrna-23144	nbisL1-mrna-23144		TEAK023144	GO:0003674(molecular_function);GO:0005774(vacuolar membrane);GO:0008150(biological_process)	NA	NA	NA	IRK-interacting protein [Actinidia chinensis var. chinensis]	mrna	0.146503	0.232875	0.36951	1.56388	1.6723	0.272293	0.213451	-2.22802	0.00188872	0.0185625	down	yes
nbisL1-mrna-16049	nbisL1-mrna-16049		TEAK016049	GO:0004033(aldo-keto reductase (NADP) activity);GO:0005737(cytoplasm);GO:0005886(plasma membrane);GO:0009941(chloroplast envelope);GO:0016491(oxidoreductase activity);GO:0055114(oxidation-reduction process)	00750(Vitamin B6 metabolism)	K05275	EC:1.1.1.65	probable aldo-keto reductase 2 [Quercus suber]	mrna	0	0	0	0.330464	0.322805	0.226037	0.000341178	-11.5172	0.00198112	0.0192614	down	yes
nbisL1-mrna-10885	nbisL1-mrna-10885		TEAK010885	GO:0004842(ubiquitin-protein transferase activity);GO:0005576(extracellular region);GO:0005886(plasma membrane);GO:0008270(zinc ion binding)	NA	NA	NA	von Willebrand factor, type A [Trema orientale]	mrna	0.792623	1.09671	0.418573	1.89072	4.75865	1.04102	0.300103	-1.73647	0.00201151	0.0194987	down	yes
nbisL1-mrna-7957	nbisL1-mrna-7957		TEAK007957	GO:0005739(mitochondrion);GO:0009506(plasmodesma);GO:0016021(integral component of membrane)	NA	NA	NA	uncharacterized protein LOC107418074 [Ziziphus jujuba]	mrna	1.02019	0.977415	1.80036	4.04168	4.16324	2.24374	0.363489	-1.46002	0.00202122	0.0195669	down	yes
nbisL1-mrna-13500	nbisL1-mrna-13500		TEAK013500	GO:0005783(endoplasmic reticulum);GO:0005789(endoplasmic reticulum membrane);GO:0016021(integral component of membrane);GO:0019706(protein-cysteine S-palmitoyltransferase activity);GO:0030659(cytoplasmic vesicle membrane)	NA	NA	NA	PREDICTED: protein S-acyltransferase 18 isoform X3 [Vitis vinifera]	mrna	0.657026	0.360043	0.548016	0.976922	1.91921	1.01684	0.399974	-1.32202	0.00208383	0.0200604	down	yes
nbisL1-mrna-17740	nbisL1-mrna-17740		TEAK017740	GO:0003674(molecular_function);GO:0005634(nucleus);GO:0009611(response to wounding)	NA	NA	NA	hypothetical protein CK203_025530 [Vitis vinifera]	mrna	1.34112	1.80349	2.83781	6.08644	5.20458	6.24782	0.341095	-1.55175	0.00226556	0.0214646	down	yes
nbisL1-mrna-40076	nbisL1-mrna-40076		TEAK040076	GO:0005739(mitochondrion);GO:0008150(biological_process)	NA	NA	NA	zinc finger protein [Macleaya cordata]	mrna	0	0	0	0.911924	0	0.99303	0.000157484	-12.6325	0.00227271	0.0215155	down	yes
nbisL1-mrna-18811	nbisL1-mrna-18811		TEAK018811	GO:0005886(plasma membrane);GO:0006820(anion transport);GO:0008381(mechanosensitive ion channel activity)	NA	NA	NA	Mechanosensitive ion channel protein [Actinidia chinensis var. chinensis]	mrna	0.275182	0.394073	0.984363	2.0693	1.6979	0.695617	0.370532	-1.43233	0.00233022	0.0219284	down	yes
nbisL1-mrna-27587	nbisL1-mrna-27587		TEAK027587	GO:0003674(molecular_function);GO:0005886(plasma membrane);GO:0008150(biological_process);GO:0016021(integral component of membrane)	03013(RNA transport)	K00784	EC:3.1.26.11	Hydroxylamine reductase [Actinidia chinensis var. chinensis]	mrna	0.360279	0.324492	0.281505	0.918511	0.817772	0.854341	0.37299	-1.42279	0.00235777	0.0220885	down	yes
nbisL1-mrna-3648	nbisL1-mrna-3648		TEAK003648	GO:0003700(DNA binding transcription factor activity);GO:0005515(protein binding);GO:0005634(nucleus);GO:0006351(transcription, DNA-templated);GO:0006355(regulation of transcription, DNA-templated);GO:0043565(sequence-specific DNA binding);GO:0046982(protein heterodimerization activity)	NA	NA	NA	Nuclear transcription factor Y subunit B-8, partial [Glycine soja]	mrna	0.971177	1.10835	0.793892	2.33712	1.65539	2.1211	0.470003	-1.08926	0.00235929	0.0220957	down	yes
nbisL1-mrna-7890	nbisL1-mrna-7890		TEAK007890	GO:0004364(glutathione transferase activity);GO:0005737(cytoplasm);GO:0006749(glutathione metabolic process);GO:0009407(toxin catabolic process)	00480(Glutathione metabolism)	K00799	EC:2.5.1.18	Glutathione S-transferase [Actinidia chinensis var. chinensis]	mrna	0	0	0	0.700358	0.279478	0.233832	0.000247185	-11.9821	0.00236083	0.0221029	down	yes
nbisL1-mrna-33949	nbisL1-mrna-33949		TEAK033949	GO:0005515(protein binding);GO:0005737(cytoplasm);GO:0009408(response to heat);GO:0009644(response to high light intensity);GO:0010286(heat acclimation);GO:0042542(response to hydrogen peroxide)	04141(Protein processing in endoplasmic reticulum)	K13993	NA	HSP18.1A [Citrullus lanatus]	mrna	3.52296	3.50371	1.27402	2.35387	18.0265	6.86565	0.304657	-1.71474	0.00247988	0.0229563	down	yes
nbisL1-mrna-12749	nbisL1-mrna-12749		TEAK012749	GO:0005515(protein binding);GO:0005634(nucleus);GO:0080113(regulation of seed growth)	NA	NA	NA	transcription factor ILI3-like [Olea europaea var. sylvestris]	mrna	4.93431	2.82078	2.92479	6.12195	11.0959	9.7965	0.39534	-1.33883	0.00248251	0.0229563	down	yes
nbisL1-mrna-4022	nbisL1-mrna-4022		TEAK004022	GO:0004386(helicase activity);GO:0008150(biological_process)	NA	NA	NA	PREDICTED: uncharacterized protein LOC104880239 [Vitis vinifera]	mrna	1.22441	1.54975	2.07706	3.89637	2.48156	5.6744	0.402513	-1.31289	0.00248576	0.0229647	down	yes
nbisL1-mrna-7234	nbisL1-mrna-7234		TEAK007234	GO:0001228(transcriptional activator activity, RNA polymerase II transcription regulatory region sequence-specific DNA binding);GO:0003677(DNA binding);GO:0003700(DNA binding transcription factor activity);GO:0005634(nucleus);GO:0006355(regulation of transcription, DNA-templated)	04141(Protein processing in endoplasmic reticulum)	K04374	NA	Basic leucine zipper like [Actinidia chinensis var. chinensis]	mrna	0.485292	0.282168	0.30035	1.05508	1.69306	1.16027	0.273208	-1.87193	0.0024939	0.0230327	down	yes
nbisL1-mrna-38854	nbisL1-mrna-38854		TEAK038854	GO:0007165(signal transduction);GO:0016020(membrane)	NA	NA	NA	PREDICTED: ankyrin repeat-containing protein NPR4 isoform X5 [Beta vulgaris subsp. vulgaris]	mrna	0	0	0	0.219061	0.27663	0.091434	0.000510964	-10.9345	0.00251083	0.0231598	down	yes
nbisL1-mrna-14960	nbisL1-mrna-14960		TEAK014960	GO:0003674(molecular_function);GO:0008150(biological_process);GO:0009507(chloroplast)	NA	NA	NA	TLC domain-containing protein [Actinidia chinensis var. chinensis]	mrna	1.46863	3.18842	1.64833	6.57103	6.19928	2.72864	0.406826	-1.29752	0.00256438	0.0235004	down	yes
nbisL1-mrna-26354	nbisL1-mrna-26354		TEAK026354	GO:0005388(calcium-transporting ATPase activity);GO:0005887(integral component of plasma membrane);GO:0043231(intracellular membrane-bounded organelle)	NA	NA	NA	Calcium-transporting ATPase [Actinidia chinensis var. chinensis]	mrna	0.264758	0.267608	0.599588	1.0148	0.8371	0.905073	0.410578	-1.28427	0.0026642	0.0242315	down	yes
nbisL1-mrna-37352	nbisL1-mrna-37352		TEAK037352	GO:0016787(hydrolase activity)	00260(Glycine, serine and threonine metabolism)	K01079	EC:3.1.3.3	Lipid-phosphate phosphatase [Actinidia chinensis var. chinensis]	mrna	0.821385	1.08316	0.758023	1.87072	2.40851	2.57222	0.388615	-1.36359	0.00268725	0.024358	down	yes
nbisL1-mrna-40680	nbisL1-mrna-40680		TEAK040680	GO:0005509(calcium ion binding);GO:0009507(chloroplast);GO:0009543(chloroplast thylakoid lumen);GO:0009579(thylakoid);GO:0009654(photosystem II oxygen evolving complex);GO:0015979(photosynthesis);GO:0019898(extrinsic component of membrane);GO:0030095(chloroplast photosystem II);GO:0031977(thylakoid lumen)	00195(Photosynthesis)	K02717	NA	PsbP-like protein [Actinidia chinensis var. chinensis]	mrna	0.991777	0.685651	1.42175	0.725983	3.05538	3.25073	0.440719	-1.18207	0.00269041	0.0243792	down	yes
nbisL1-mrna-26548	nbisL1-mrna-26548		TEAK026548	GO:0003674(molecular_function);GO:0005634(nucleus);GO:0008150(biological_process)	NA	NA	NA	PREDICTED: uncharacterized protein LOC105124459 [Populus euphratica]	mrna	0.231414	0.110301	0	0.820243	0.824846	1.51467	0.108146	-3.20895	0.00269835	0.0244209	down	yes
nbisL1-mrna-105	nbisL1-mrna-105		TEAK000105	NA	NA	NA	NA	Regulatory protein [Actinidia chinensis var. chinensis]	mrna	2.65046	2.61287	0.454571	5.2939	4.36654	5.45473	0.378289	-1.40244	0.00281308	0.0252257	down	yes
nbisL1-mrna-35395	nbisL1-mrna-35395		TEAK035395	GO:0003674(molecular_function);GO:0005634(nucleus);GO:0008150(biological_process);GO:0016021(integral component of membrane)	NA	NA	NA	Swi5-dependent recombination DNA repair protein [Actinidia chinensis var. chinensis]	mrna	0.460591	0.43359	0.721358	1.00069	2.41358	0.654147	0.397092	-1.33245	0.00282609	0.0253037	down	yes
nbisL1-mrna-32253	nbisL1-mrna-32253		TEAK032253	GO:0003674(molecular_function);GO:0005576(extracellular region);GO:0051707(response to other organism)	03440(Homologous recombination)	K12173	NA	pathogenesis-related protein 5-like [Spinacia oleracea]	mrna	0.58119	0.412599	0.693463	1.36349	3.64577	3.38221	0.201068	-2.31425	0.00301422	0.0266866	down	yes
nbisL1-mrna-36491	nbisL1-mrna-36491		TEAK036491	GO:0003735(structural constituent of ribosome);GO:0006412(translation)	NA	NA	NA	Mitoferrin like [Actinidia chinensis var. chinensis]	mrna	4.65064	4.75635	7.18655	18.163	11.2054	4.03962	0.496693	-1.00957	0.00304809	0.0269355	down	yes
nbisL1-mrna-19768	nbisL1-mrna-19768		TEAK019768	GO:0005249(voltage-gated potassium channel activity);GO:0005887(integral component of plasma membrane);GO:0042391(regulation of membrane potential)	04626(Plant-pathogen interaction)	K05391	NA	Cyclic nucleotide-gated ion channel like [Actinidia chinensis var. chinensis]	mrna	0.46554	1.03001	1.0715	2.16785	1.50701	1.60462	0.486232	-1.04028	0.00316356	0.0276402	down	yes
nbisL1-mrna-17681	nbisL1-mrna-17681		TEAK017681	GO:0004553(hydrolase activity, hydrolyzing O-glycosyl compounds);GO:0030247(polysaccharide binding);GO:0046658(anchored component of plasma membrane)	00500(Starch and sucrose metabolism)	K19892	EC:3.2.1.39	Glucan endo-1,3-beta-glucosidase [Actinidia chinensis var. chinensis]	mrna	1.41484	1.49944	1.34787	4.51573	2.68609	2.17307	0.454635	-1.13722	0.00320716	0.0279227	down	yes
nbisL1-mrna-9434	nbisL1-mrna-9434		TEAK009434	GO:0000977(RNA polymerase II regulatory region sequence-specific DNA binding);GO:0001085(RNA polymerase II transcription factor binding);GO:0001228(transcriptional activator activity, RNA polymerase II transcription regulatory region sequence-specific DNA binding);GO:0003682(chromatin binding);GO:0005634(nucleus);GO:0005667(transcription factor complex);GO:0030154(cell differentiation)	NA	NA	NA	PREDICTED: GATA transcription factor 18 [Vitis vinifera]	mrna	1.18709	0.441168	0.150249	2.85195	2.26566	2.06184	0.247721	-2.01321	0.00328237	0.0284255	down	yes
nbisL1-mrna-8463	nbisL1-mrna-8463		TEAK008463	GO:0005575(cellular_component);GO:0016567(protein ubiquitination);GO:0016740(transferase activity);GO:0046872(metal ion binding)	NA	NA	NA	PREDICTED: RING-H2 zinc finger protein RHA4a-like [Nicotiana tabacum]	mrna	2.6548	2.43712	1.40526	3.83466	6.05875	4.87096	0.440058	-1.18423	0.00328896	0.0284574	down	yes
nbisL1-mrna-23995	nbisL1-mrna-23995		TEAK023995	GO:0003729(mRNA binding);GO:0016301(kinase activity);GO:0016310(phosphorylation);GO:0046872(metal ion binding)	NA	NA	NA	TATA-binding protein-associated factor 2N-like [Durio zibethinus]	mrna	0.797334	0.974752	0.621728	1.69384	2.37284	5.66361	0.246017	-2.02317	0.00331971	0.028639	down	yes
nbisL1-mrna-32766	nbisL1-mrna-32766		TEAK032766	GO:0005634(nucleus)	NA	NA	NA	PREDICTED: transcription factor bHLH94 [Vitis vinifera]	mrna	2.0031	1.15943	1.88331	2.66174	3.85016	4.09161	0.475864	-1.07138	0.00333748	0.02875	down	yes
nbisL1-mrna-22073	nbisL1-mrna-22073		TEAK022073	NA	NA	NA	NA	Zinc finger CCCH domain-containing protein [Actinidia chinensis var. chinensis]	mrna	1.84729	2.27719	1.93241	4.41596	4.40637	6.87939	0.385747	-1.37427	0.00338956	0.0291131	down	yes
nbisL1-mrna-3892	nbisL1-mrna-3892		TEAK003892	GO:0003954(NADH dehydrogenase activity);GO:0005886(plasma membrane);GO:0008150(biological_process);GO:0016021(integral component of membrane);GO:0051536(iron-sulfur cluster binding)	NA	NA	NA	CASP-like protein [Actinidia chinensis var. chinensis]	mrna	0	0.532441	0	1.49448	2.27586	1.0511	0.110432	-3.17877	0.00352932	0.02999	down	yes
nbisL1-mrna-7418	nbisL1-mrna-7418		TEAK007418	GO:0003674(molecular_function);GO:0010087(phloem or xylem histogenesis);GO:0010305(leaf vascular tissue pattern formation);GO:0010588(cotyledon vascular tissue pattern formation);GO:0016021(integral component of membrane);GO:0048825(cotyledon development)	NA	NA	NA	PREDICTED: uncharacterized protein LOC100246598 [Vitis vinifera]	mrna	0	0.587435	0	2.36424	1.64992	1.83636	0.100407	-3.31607	0.00370567	0.0311083	down	yes
nbisL1-mrna-4739	nbisL1-mrna-4739		TEAK004739	GO:0005783(endoplasmic reticulum);GO:0009686(gibberellin biosynthetic process);GO:0009707(chloroplast outer membrane);GO:0009740(gibberellic acid mediated signaling pathway);GO:0010241(ent-kaurene oxidation to kaurenoic acid);GO:0016709(oxidoreductase activity, acting on paired donors, with incorporation or reduction of molecular oxygen, NAD(P)H as one donor, and incorporation of one atom of oxyg…	00904(Diterpenoid biosynthesis)	K04122	EC:1.14.14.86	ent-kaurene oxidase [Camellia sinensis]	mrna	0	0	0.169872	0.614089	1.01244	0.291338	0.0885733	-3.49698	0.0038168	0.0317955	down	yes
nbisL1-mrna-37792	nbisL1-mrna-37792		TEAK037792	GO:0003700(DNA binding transcription factor activity);GO:0005515(protein binding);GO:0005634(nucleus);GO:0006351(transcription, DNA-templated);GO:0006355(regulation of transcription, DNA-templated);GO:0043565(sequence-specific DNA binding);GO:0046982(protein heterodimerization activity)	NA	NA	NA	nuclear transcription factor Y subunit B-3-like [Coffea eugenioides]	mrna	4.04292	2.39988	2.46773	5.81123	3.5708	9.71232	0.466658	-1.09956	0.00390519	0.0323851	down	yes
nbisL1-mrna-177	nbisL1-mrna-177		TEAK000177	NA	NA	NA	NA		mrna	0	0.375968	0	0.568881	0.6836	5.51441	0.0555599	-4.16981	0.00394099	0.0325985	down	yes
nbisL1-mrna-10156	nbisL1-mrna-10156		TEAK010156	GO:0005634(nucleus);GO:0008150(biological_process)	NA	NA	NA	Extensin like [Actinidia chinensis var. chinensis]	mrna	3.8118	2.60656	0.968447	4.33341	4.32866	8.42945	0.432191	-1.21026	0.00406922	0.0334047	down	yes
nbisL1-mrna-26905	nbisL1-mrna-26905		TEAK026905	GO:0005576(extracellular region);GO:0016042(lipid catabolic process);GO:0016298(lipase activity);GO:0052689(carboxylic ester hydrolase activity)	00561(Glycerolipid metabolism)	K00679	EC:2.3.1.158	GDSL esterase/lipase [Actinidia chinensis var. chinensis]	mrna	0	0	0	0.266144	0	0.692221	0.000313033	-11.6414	0.00419737	0.0341697	down	yes
nbisL1-mrna-8542	nbisL1-mrna-8542		TEAK008542	NA	NA	NA	NA	caseinolytic peptidase B protein [Dorcoceras hygrometricum]	mrna	0.777117	0.85789	0.804099	1.81936	2.66264	2.26752	0.361375	-1.46843	0.00424576	0.0344299	down	yes
nbisL1-mrna-38140	nbisL1-mrna-38140		TEAK038140	GO:0003674(molecular_function);GO:0005886(plasma membrane);GO:0008150(biological_process);GO:0016021(integral component of membrane)	NA	NA	NA	UPF0481 protein [Actinidia chinensis var. chinensis]	mrna	0.30805	0.581922	0.317832	1.04652	1.33025	1.52417	0.309619	-1.69143	0.00426601	0.0345559	down	yes
nbisL1-mrna-8752	nbisL1-mrna-8752		TEAK008752	GO:0005507(copper ion binding);GO:0005524(ATP binding);GO:0005739(mitochondrion);GO:0005759(mitochondrial matrix);GO:0005774(vacuolar membrane);GO:0005794(Golgi apparatus);GO:0005829(cytosol);GO:0006458('de novo' protein folding);GO:0007005(mitochondrion organization);GO:0009408(response to heat);GO:0022626(cytosolic ribosome);GO:0042026(protein refolding);GO:0044183(protein binding involved in p…	03018(RNA degradation)	K04077	NA	hypothetical protein GOBAR_DD30920 [Gossypium barbadense]	mrna	0	0	0	0	0.413992	0.181364	0.0005039	-10.9546	0.00426937	0.034569	down	yes
nbisL1-mrna-29643	nbisL1-mrna-29643		TEAK029643	GO:0003677(DNA binding);GO:0003700(DNA binding transcription factor activity);GO:0005634(nucleus);GO:0006351(transcription, DNA-templated);GO:0006355(regulation of transcription, DNA-templated)	04075(Plant hormone signal transduction)	K14491	NA	transcription factor HHO3-like [Olea europaea var. sylvestris]	mrna	1.29455	1.86596	3.63371	4.51611	7.02754	3.03046	0.466185	-1.10103	0.00427293	0.034571	down	yes
nbisL1-mrna-30457	nbisL1-mrna-30457		TEAK030457	NA	NA	NA	NA	Cell migration-inducing and hyaluronan-binding protein [Actinidia chinensis var. chinensis]	mrna	0	0	0	0.857889	0.187268	0.210991	0.000238825	-12.0318	0.00446943	0.0358015	down	yes
nbisL1-mrna-4233	nbisL1-mrna-4233		TEAK004233	GO:0005515(protein binding);GO:0005524(ATP binding);GO:0005634(nucleus);GO:0006351(transcription, DNA-templated);GO:0006355(regulation of transcription, DNA-templated);GO:0048366(leaf development)	NA	NA	NA	Growth-regulating factor 1 [Vitis vinifera]	mrna	0.258909	0.364671	0.645726	0.954125	1.35501	1.70979	0.315832	-1.66277	0.00456554	0.0363776	down	yes
nbisL1-mrna-28564	nbisL1-mrna-28564		TEAK028564	GO:0004674(protein serine/threonine kinase activity);GO:0005634(nucleus);GO:0005737(cytoplasm);GO:0005886(plasma membrane);GO:0035556(intracellular signal transduction)	NA	NA	NA	Serine/threonine-protein kinase [Actinidia chinensis var. chinensis]	mrna	0.223516	0.387914	0.367772	0.811827	1.05686	1.03238	0.337532	-1.5669	0.00456614	0.0363776	down	yes
nbisL1-mrna-36564	nbisL1-mrna-36564		TEAK036564	GO:0005215(transporter activity);GO:0005315(inorganic phosphate transmembrane transporter activity);GO:0005524(ATP binding);GO:0005774(vacuolar membrane);GO:0005886(plasma membrane);GO:0016887(ATPase activity);GO:0035435(phosphate ion transmembrane transport)	02010(ABC transporters)	K05658	EC:3.6.3.44	ABC transporter I family member 17 like [Actinidia chinensis var. chinensis]	mrna	0.710967	1.87408	0.456955	0.883012	6.36392	2.82124	0.30214	-1.72671	0.00471356	0.0372248	down	yes
nbisL1-mrna-8358	nbisL1-mrna-8358		TEAK008358	GO:0004497(monooxygenase activity)	NA	NA	NA	11-oxo-beta-amyrin 30-oxidase [Actinidia chinensis var. chinensis]	mrna	0.122724	0.063298	0.568668	0.698337	0.898732	1.43341	0.249033	-2.00559	0.00479418	0.0377091	down	yes
nbisL1-mrna-21930	nbisL1-mrna-21930		TEAK021930	GO:0003676(nucleic acid binding);GO:0003700(DNA binding transcription factor activity);GO:0005634(nucleus);GO:0006351(transcription, DNA-templated);GO:0006355(regulation of transcription, DNA-templated);GO:0007275(multicellular organism development);GO:0008270(zinc ion binding);GO:0009735(response to cytokinin);GO:0009736(cytokinin-activated signaling pathway);GO:0009739(response to gibberellin);…	00970(Aminoacyl-tRNA biosynthesis)	K01870	EC:6.1.1.5	Zinc finger protein [Actinidia chinensis var. chinensis]	mrna	0	0	0.17208	0.975938	0.803181	1.03259	0.0612012	-4.0303	0.00486041	0.0381074	down	yes
nbisL1-mrna-24899	nbisL1-mrna-24899		TEAK024899	GO:0055085(transmembrane transport)	02010(ABC transporters)	K05665	NA	ABC transporter C family member 5-like isoform X1 [Hevea brasiliensis]	mrna	0	0	0	0	0	1.76216	0.000170246	-12.5201	0.00490315	0.0383605	down	yes
nbisL1-mrna-5182	nbisL1-mrna-5182		TEAK005182	GO:0005515(protein binding);GO:0005634(nucleus);GO:0009740(gibberellic acid mediated signaling pathway);GO:0009937(regulation of gibberellic acid mediated signaling pathway);GO:0016567(protein ubiquitination);GO:0019005(SCF ubiquitin ligase complex);GO:0043161(proteasome-mediated ubiquitin-dependent protein catabolic process);GO:0048831(regulation of shoot system development)	04075(Plant hormone signal transduction)	K14495	NA	F-box protein like [Actinidia chinensis var. chinensis]	mrna	1.30039	1.83892	0.185794	5.21197	2.06217	4.62384	0.279468	-1.83925	0.00500829	0.0390052	down	yes
nbisL1-mrna-5065	nbisL1-mrna-5065		TEAK005065	GO:0003756(protein disulfide isomerase activity);GO:0005515(protein binding);GO:0005634(nucleus);GO:0005737(cytoplasm);GO:0009055(electron transfer activity);GO:0015035(protein disulfide oxidoreductase activity);GO:0015036(disulfide oxidoreductase activity);GO:0045454(cell redox homeostasis);GO:0045892(negative regulation of transcription, DNA-templated);GO:0048441(petal development);GO:0048448(s…	NA	NA	NA	PREDICTED: glutaredoxin-C1 [Juglans regia]	mrna	2.49826	2.96855	1.49449	6.2041	6.57688	3.92952	0.416582	-1.26333	0.00501559	0.0390319	down	yes
nbisL1-mrna-11634	nbisL1-mrna-11634		TEAK011634	GO:0000139(Golgi membrane);GO:0005768(endosome);GO:0005794(Golgi apparatus);GO:0005802(trans-Golgi network);GO:0016021(integral component of membrane);GO:0016051(carbohydrate biosynthetic process);GO:0016757(transferase activity, transferring glycosyl groups);GO:0016758(transferase activity, transferring hexosyl groups);GO:0045489(pectin biosynthetic process);GO:0047262(polygalacturonate 4-alpha-…	00520(Amino sugar and nucleotide sugar metabolism)	K13648	EC:2.4.1.43	Galacturonosyltransferase [Actinidia chinensis var. chinensis]	mrna	0.427636	0.459749	0.126355	1.06523	0.719941	1.17362	0.342619	-1.54532	0.00508577	0.0394315	down	yes
nbisL1-mrna-35705	nbisL1-mrna-35705		TEAK035705	GO:0010223(secondary shoot formation);GO:0016787(hydrolase activity);GO:1901601(strigolactone biosynthetic process)	NA	NA	NA	probable strigolactone esterase DAD2 [Quercus suber]	mrna	0.749701	0.743732	0.442045	2.86194	1.5145	2.43923	0.283975	-1.81617	0.00519586	0.0400521	down	yes
nbisL1-mrna-19751	nbisL1-mrna-19751		TEAK019751	GO:0003674(molecular_function);GO:0005739(mitochondrion);GO:0008150(biological_process);GO:0016021(integral component of membrane)	NA	NA	NA	unnamed protein product, partial [Vitis vinifera]	mrna	0.96583	1.29668	2.78195	3.49024	2.77848	4.44219	0.470965	-1.08631	0.00520079	0.0400796	down	yes
nbisL1-mrna-25091	nbisL1-mrna-25091		TEAK025091	GO:0003689(DNA clamp loader activity);GO:0005663(DNA replication factor C complex);GO:0006261(DNA-dependent DNA replication)	03030(DNA replication);03420(Nucleotide excision repair);03430(Mismatch repair)	K10756	NA	PREDICTED: replication factor C subunit 5 [Gossypium raimondii]	mrna	0.810495	0.878174	1.87036	2.67545	2.40614	2.07847	0.497067	-1.00849	0.00538683	0.0411885	down	yes
nbisL1-mrna-29616	nbisL1-mrna-29616		TEAK029616	GO:0051213(dioxygenase activity)	00270(Cysteine and methionine metabolism)	K05933	EC:1.14.17.4	Codeine O-demethylase [Actinidia chinensis var. chinensis]	mrna	0	0	0	0	1.29179	0.143735	0.000208983	-12.2243	0.00539429	0.0412348	down	yes
nbisL1-mrna-19997	nbisL1-mrna-19997		TEAK019997	GO:0005576(extracellular region);GO:0005768(endosome);GO:0005794(Golgi apparatus);GO:0005802(trans-Golgi network);GO:0006950(response to stress);GO:0009269(response to desiccation);GO:0009651(response to salt stress);GO:0009737(response to abscisic acid);GO:0045735(nutrient reservoir activity)	NA	NA	NA	RD22-like protein [Camellia sinensis]	mrna	0.096583	0.410106	0.095615	1.09632	2.94242	1.90844	0.101276	-3.30364	0.00540754	0.0413038	down	yes
nbisL1-mrna-40318	nbisL1-mrna-40318		TEAK040318	GO:0006817(phosphate ion transport);GO:0009705(plant-type vacuole membrane);GO:0016021(integral component of membrane);GO:0055085(transmembrane transport);GO:1905011(transmembrane phosphate ion transport from cytosol to vacuole)	NA	NA	NA	SPX domain-containing membrane protein [Actinidia chinensis var. chinensis]	mrna	0	0	0	0	0.370373	0.115197	0.000617831	-10.6605	0.00545314	0.0415439	down	yes
nbisL1-mrna-30435	nbisL1-mrna-30435		TEAK030435	NA	NA	NA	NA		mrna	0.986702	1.13256	0.11362	1.81378	2.80151	2.77207	0.302257	-1.72615	0.00567385	0.0427039	down	yes
nbisL1-mrna-18188	nbisL1-mrna-18188		TEAK018188	GO:0004674(protein serine/threonine kinase activity);GO:0004675(transmembrane receptor protein serine/threonine kinase activity);GO:0005524(ATP binding);GO:0005576(extracellular region);GO:0005886(plasma membrane);GO:0006468(protein phosphorylation);GO:0007166(cell surface receptor signaling pathway);GO:0007169(transmembrane receptor protein tyrosine kinase signaling pathway);GO:0016021(integral …	NA	NA	NA	Protein STRUBBELIG-RECEPTOR FAMILY 5 like [Actinidia chinensis var. chinensis]	mrna	0	0	0	0.269619	0.513944	0	0.000382866	-11.3509	0.00570933	0.0429159	down	yes
nbisL1-mrna-1871	nbisL1-mrna-1871		TEAK001871	GO:0000462(maturation of SSU-rRNA from tricistronic rRNA transcript (SSU-rRNA, 5.8S rRNA, LSU-rRNA));GO:0003735(structural constituent of ribosome);GO:0006412(translation);GO:0022627(cytosolic small ribosomal subunit)	03010(Ribosome)	K02960	NA	hypothetical protein DVH24_013272 [Malus domestica]	mrna	9.93013	9.5257	2.19634	9.49039	16.8743	21.8331	0.449235	-1.15446	0.00580472	0.0434699	down	yes
nbisL1-mrna-33876	nbisL1-mrna-33876		TEAK033876	GO:0003677(DNA binding);GO:0003700(DNA binding transcription factor activity);GO:0005634(nucleus);GO:0006351(transcription, DNA-templated);GO:0006355(regulation of transcription, DNA-templated);GO:0048830(adventitious root development)	NA	NA	NA	WUSCHEL-related homeobox 11-like [Hevea brasiliensis]	mrna	0	0.132625	0	1.21056	0.139486	0.753522	0.0630475	-3.98742	0.00582712	0.0435667	down	yes
nbisL1-mrna-20111	nbisL1-mrna-20111		TEAK020111	GO:0005515(protein binding);GO:0005524(ATP binding);GO:0005634(nucleus);GO:0006351(transcription, DNA-templated);GO:0006355(regulation of transcription, DNA-templated);GO:0008285(negative regulation of cell proliferation);GO:0009624(response to nematode);GO:0043565(sequence-specific DNA binding);GO:0044212(transcription regulatory region DNA binding);GO:0048364(root development);GO:0048366(leaf d…	NA	NA	NA	Growth-regulating factor like [Actinidia chinensis var. chinensis]	mrna	1.53873	0.641425	0.698568	2.83618	1.7059	2.04802	0.436825	-1.19487	0.00587867	0.0438181	down	yes
nbisL1-mrna-10384	nbisL1-mrna-10384		TEAK010384	GO:0003674(molecular_function);GO:0005634(nucleus);GO:0006865(amino acid transport);GO:0009615(response to virus);GO:0016021(integral component of membrane);GO:0019048(modulation by virus of host morphology or physiology);GO:0032940(secretion by cell);GO:0080143(regulation of amino acid export)	NA	NA	NA	Protein GLUTAMINE DUMPER 3 like [Actinidia chinensis var. chinensis]	mrna	0.922727	0.751424	0.105012	3.28747	1.92301	2.17475	0.240908	-2.05345	0.00603503	0.0446995	down	yes
nbisL1-mrna-6808	nbisL1-mrna-6808		TEAK006808	GO:0005886(plasma membrane);GO:0015081(sodium ion transmembrane transporter activity);GO:0035725(sodium ion transmembrane transport)	NA	NA	NA	Cation transporter like [Actinidia chinensis var. chinensis]	mrna	1.72375	3.13567	0.597372	3.27226	2.77574	6.38961	0.438734	-1.18858	0.00610436	0.045065	down	yes
nbisL1-mrna-1643	nbisL1-mrna-1643		TEAK001643	GO:0005576(extracellular region);GO:0016021(integral component of membrane)	NA	NA	NA	hypothetical protein CK203_111219 [Vitis vinifera]	mrna	4.82874	1.15297	2.33446	6.87064	6.06859	8.95812	0.37978	-1.39676	0.00611422	0.0450975	down	yes
nbisL1-mrna-30626	nbisL1-mrna-30626		TEAK030626	GO:0003674(molecular_function);GO:0005634(nucleus);GO:0008150(biological_process)	NA	NA	NA	PREDICTED: uncharacterized protein LOC18599105 [Theobroma cacao]	mrna	0.33624	1.01403	0.927628	2.56541	2.16069	1.96435	0.34047	-1.5544	0.00614419	0.0452451	down	yes
nbisL1-mrna-4332	nbisL1-mrna-4332		TEAK004332	GO:0003677(DNA binding);GO:0005634(nucleus);GO:0006355(regulation of transcription, DNA-templated);GO:0007275(multicellular organism development);GO:0009299(mRNA transcription);GO:0009416(response to light stimulus)	04016(MAPK signaling pathway - plant);04075(Plant hormone signal transduction);04626(Plant-pathogen interaction)	K13413	EC:2.7.12.2	PREDICTED: protein LIGHT-DEPENDENT SHORT HYPOCOTYLS 10-like [Gossypium hirsutum]	mrna	2.32427	1.78399	1.78409	3.92758	3.49463	4.67638	0.487028	-1.03792	0.00631252	0.0462619	down	yes
nbisL1-mrna-15922	nbisL1-mrna-15922		TEAK015922	GO:0006952(defense response)	03013(RNA transport)	K03239	NA	Protein LURP-one-related like [Actinidia chinensis var. chinensis]	mrna	0.947525	1.13183	0.318047	2.11722	2.33742	2.10298	0.365591	-1.4517	0.00633156	0.0463456	down	yes
nbisL1-mrna-7579	nbisL1-mrna-7579		TEAK007579	GO:0005506(iron ion binding);GO:0009507(chloroplast);GO:0009611(response to wounding);GO:0009694(jasmonic acid metabolic process);GO:0016021(integral component of membrane);GO:0016705(oxidoreductase activity, acting on paired donors, with incorporation or reduction of molecular oxygen);GO:0019825(oxygen binding);GO:0020037(heme binding);GO:0052694(jasmonoyl-isoleucine-12-hydroxylase activity);GO:…	00073(Cutin, suberine and wax biosynthesis)	K20769	EC:1.14.-.-	Cytochrome P450 94A2 like [Actinidia chinensis var. chinensis]	mrna	0	0	0	0.791073	0.090828	0	0.000340174	-11.5214	0.00641032	0.046747	down	yes
nbisL1-mrna-15856	nbisL1-mrna-15856		TEAK015856	NA	NA	NA	NA	Tat-binding like [Actinidia chinensis var. chinensis]	mrna	0.982716	0.590706	0	3.39348	1.44916	2.66689	0.209523	-2.25482	0.00654726	0.04758	down	yes
nbisL1-mrna-10080	nbisL1-mrna-10080		TEAK010080	GO:0005618(cell wall);GO:0033609(oxalate metabolic process);GO:0046564(oxalate decarboxylase activity)	NA	NA	NA	PREDICTED: putative germin-like protein 2-1 [Prunus mume]	mrna	0	0	0	0.180058	0.346856	0.384694	0.000329089	-11.5692	0.00667501	0.0482572	down	yes
nbisL1-mrna-6568	nbisL1-mrna-6568		TEAK006568	GO:0003674(molecular_function);GO:0009507(chloroplast);GO:0009733(response to auxin)	04075(Plant hormone signal transduction)	K14488	NA	Auxin-responsive protein [Actinidia chinensis var. chinensis]	mrna	0.893298	0.920385	0.06636	3.00785	2.98668	1.58593	0.248012	-2.01152	0.00694495	0.0497306	down	yes
nbisL1-mrna-24996	nbisL1-mrna-24996		TEAK024996	GO:0004197(cysteine-type endopeptidase activity);GO:0005615(extracellular space);GO:0005764(lysosome);GO:0051603(proteolysis involved in cellular protein catabolic process)	NA	NA	NA	senescence-specific cysteine protease SAG12 [Jatropha curcas]	mrna	117.337	113.546	91.2194	5.67249	7.25694	5.55042	17.4299	4.1235	8.09089e-84	7.9083e-80	up	yes
nbisL1-mrna-13705	nbisL1-mrna-13705		TEAK013705	NA	NA	NA	NA		mrna	89.7189	90.5766	51.3443	1.97709	0.922919	1.40685	53.7839	5.7491	1.95015e-69	1.4296e-65	up	yes
nbisL1-mrna-7311	nbisL1-mrna-7311		TEAK007311	GO:0005507(copper ion binding);GO:0009809(lignin biosynthetic process);GO:0016722(oxidoreductase activity, oxidizing metal ions)	NA	NA	NA	laccase-15-like isoform X1 [Quercus suber]	mrna	139.024	153.068	170.627	23.9053	25.5365	22.091	6.46863	2.69346	1.25116e-60	5.2411e-57	up	yes
nbisL1-mrna-29284	nbisL1-mrna-29284		TEAK029284	GO:0004497(monooxygenase activity);GO:0055114(oxidation-reduction process)	NA	NA	NA	Flavin-containing monooxygenase [Actinidia chinensis var. chinensis]	mrna	12.1973	11.2677	12.9854	0.140611	0.11945	0.11785	96.4523	6.59174	8.19872e-59	3.00514e-55	up	yes
nbisL1-mrna-21071	nbisL1-mrna-21071		TEAK021071	GO:0005576(extracellular region);GO:0009651(response to salt stress);GO:0009816(defense response to bacterium, incompatible interaction);GO:0009817(defense response to fungus, incompatible interaction);GO:0051707(response to other organism)	NA	NA	NA	Thaumatin-like protein [Camellia sinensis]	mrna	554.589	517.133	450.311	57.7064	71.0702	69.8275	7.66365	2.93803	8.58512e-51	2.51741e-47	up	yes
nbisL1-mrna-871	nbisL1-mrna-871		TEAK000871	NA	NA	NA	NA	Pre-mRNA-splicing factor ATP-dependent RNA helicase [Actinidia chinensis var. chinensis]	mrna	213.156	219.316	224.462	41.6738	46.4314	34.9177	5.33992	2.41682	1.46478e-49	3.90471e-46	up	yes
nbisL1-mrna-32708	nbisL1-mrna-32708		TEAK032708	GO:0005618(cell wall);GO:0005773(vacuole);GO:0008810(cellulase activity);GO:0030247(polysaccharide binding);GO:0046658(anchored component of plasma membrane)	00500(Starch and sucrose metabolism)	K19891	EC:3.2.1.39	glucan endo-1,3-beta-glucosidase, basic isoform-like [Prunus persica]	mrna	700.688	806.136	916.911	147.643	140.21	152.386	5.50551	2.46088	1.09019e-43	2.45905e-40	up	yes
nbisL1-mrna-19006	nbisL1-mrna-19006		TEAK019006	GO:0004197(cysteine-type endopeptidase activity);GO:0005615(extracellular space);GO:0005764(lysosome);GO:0051603(proteolysis involved in cellular protein catabolic process)	NA	NA	NA	PREDICTED: senescence-specific cysteine protease SAG39-like [Populus euphratica]	mrna	118.912	126.687	111.673	5.41366	13.3671	8.0681	13.3068	3.73409	2.16617e-40	4.23458e-37	up	yes
nbisL1-mrna-31322	nbisL1-mrna-31322		TEAK031322	GO:0004197(cysteine-type endopeptidase activity);GO:0005615(extracellular space);GO:0005764(lysosome);GO:0051603(proteolysis involved in cellular protein catabolic process)	NA	NA	NA	senescence-specific cysteine protease SAG12 [Jatropha curcas]	mrna	69.7642	68.9985	59.0197	3.36265	6.70023	6.08465	12.2485	3.61453	1.75381e-38	2.70668e-35	up	yes
nbisL1-mrna-7313	nbisL1-mrna-7313		TEAK007313	GO:0005507(copper ion binding);GO:0009809(lignin biosynthetic process);GO:0016722(oxidoreductase activity, oxidizing metal ions)	NA	NA	NA	laccase-15-like isoform X1 [Quercus suber]	mrna	34.4288	39.569	39.5178	6.49574	5.29532	4.4957	6.9698	2.80112	9.49811e-38	1.39257e-34	up	yes
nbisL1-mrna-18995	nbisL1-mrna-18995		TEAK018995	GO:0004197(cysteine-type endopeptidase activity);GO:0005615(extracellular space);GO:0005764(lysosome);GO:0051603(proteolysis involved in cellular protein catabolic process)	04145(Phagosome)	K01365	EC:3.4.22.15	Senescence-specific cysteine protease [Actinidia chinensis var. chinensis]	mrna	22.1584	23.1252	18.5787	0.53606	0.989592	1.03618	24.9283	4.63971	2.00445e-36	2.79888e-33	up	yes
nbisL1-mrna-22076	nbisL1-mrna-22076		TEAK022076	GO:0004838(L-tyrosine:2-oxoglutarate aminotransferase activity);GO:0005737(cytoplasm);GO:0005829(cytosol);GO:0006572(tyrosine catabolic process);GO:0008483(transaminase activity);GO:0009058(biosynthetic process);GO:0010189(vitamin E biosynthetic process);GO:0030170(pyridoxal phosphate binding)	00270(Cysteine and methionine metabolism);00350(Tyrosine metabolism);00360(Phenylalanine metabolism);00400(Phenylalanine, tyrosine and tryptophan biosynthesis);00130(Ubiquinone and other terpenoid-quinone biosynthesis);00950(Isoquinoline alkaloid biosynthesis);00960(Tropane, piperidine and pyridine alkaloid biosynthesis)	K00815	EC:2.6.1.5	aromatic amino acid aminotransferase 2 [Camellia sinensis]	mrna	65.8436	74.7514	75.955	6.53484	11.6159	5.19695	9.27502	3.21335	1.93491e-35	2.36405e-32	up	yes
nbisL1-mrna-11122	nbisL1-mrna-11122		TEAK011122	GO:0004190(aspartic-type endopeptidase activity);GO:0006508(proteolysis);GO:0030163(protein catabolic process)	NA	NA	NA	Aspartyl protease family protein [Actinidia chinensis var. chinensis]	mrna	101.909	111.156	118.239	25.026	22.1778	20.6773	4.88066	2.28708	6.33581e-35	7.4314e-32	up	yes
nbisL1-mrna-24023	nbisL1-mrna-24023		TEAK024023	GO:0003674(molecular_function);GO:0005576(extracellular region);GO:0071456(cellular response to hypoxia)	NA	NA	NA	PREDICTED: EG45-like domain containing protein [Juglans regia]	mrna	1971.44	1804.95	2168.61	277.296	220.623	346.439	7.04086	2.81575	6.1258e-34	6.90872e-31	up	yes
nbisL1-mrna-831	nbisL1-mrna-831		TEAK000831	GO:0000139(Golgi membrane);GO:0000271(polysaccharide biosynthetic process);GO:0000977(RNA polymerase II regulatory region sequence-specific DNA binding);GO:0005794(Golgi apparatus);GO:0005886(plasma membrane);GO:0009833(plant-type primary cell wall biogenesis);GO:0016021(integral component of membrane);GO:0016740(transferase activity);GO:0016757(transferase activity, transferring glycosyl groups)…	NA	NA	NA	Cellulose synthase-like protein [Actinidia chinensis var. chinensis]	mrna	44.0715	54.4479	51.3836	11.761	11.341	9.79998	4.55605	2.18778	6.29941e-33	6.15725e-30	up	yes
nbisL1-mrna-368	nbisL1-mrna-368		TEAK000368	GO:0005576(extracellular region);GO:0006952(defense response)	NA	NA	NA	Basic secretory protease [Actinidia chinensis var. chinensis]	mrna	624.5	614.562	960.845	139.032	136.409	97.2511	5.90274	2.56138	8.33175e-31	7.4034e-28	up	yes
nbisL1-mrna-6195	nbisL1-mrna-6195		TEAK006195	GO:0004601(peroxidase activity);GO:0005515(protein binding);GO:0005576(extracellular region);GO:0005618(cell wall);GO:0005794(Golgi apparatus);GO:0005829(cytosol);GO:0006979(response to oxidative stress);GO:0009809(lignin biosynthetic process);GO:0010089(xylem development);GO:0020037(heme binding);GO:0042744(hydrogen peroxide catabolic process);GO:0046872(metal ion binding);GO:0048046(apoplast);G…	00940(Phenylpropanoid biosynthesis)	K00430	EC:1.11.1.7	PREDICTED: peroxidase 70-like [Nicotiana attenuata]	mrna	47.4254	47.9356	52.2058	10.5228	10.3766	10.9457	4.6339	2.21223	2.73095e-29	2.22444e-26	up	yes
nbisL1-mrna-4456	nbisL1-mrna-4456		TEAK004456	GO:0005507(copper ion binding);GO:0009505(plant-type cell wall);GO:0009506(plasmodesma);GO:0016722(oxidoreductase activity, oxidizing metal ions)	NA	NA	NA	hypothetical protein DVH24_010059 [Malus domestica]	mrna	9.04801	9.98641	12.9488	1.24987	1.71754	1.12963	7.80642	2.96466	1.44792e-28	1.1173e-25	up	yes
nbisL1-mrna-22159	nbisL1-mrna-22159		TEAK022159	GO:0003674(molecular_function);GO:0005886(plasma membrane);GO:0008150(biological_process);GO:0009941(chloroplast envelope);GO:0016021(integral component of membrane)	NA	NA	NA	Pre-mRNA-splicing factor ATP-dependent RNA helicase [Actinidia chinensis var. chinensis]	mrna	256.401	307.353	257.563	68.6908	75.0451	68.9325	3.86196	1.94933	3.8204e-28	2.87245e-25	up	yes
nbisL1-mrna-23224	nbisL1-mrna-23224		TEAK023224	GO:0005215(transporter activity);GO:0005886(plasma membrane);GO:0006857(oligopeptide transport);GO:0009506(plasmodesma);GO:0016020(membrane);GO:0016021(integral component of membrane);GO:0055085(transmembrane transport);GO:0080167(response to karrikin);GO:0090448(glucosinolate:proton symporter activity);GO:0090449(phloem glucosinolate loading);GO:1901349(glucosinolate transport)	NA	NA	NA	protein NRT1/ PTR FAMILY 2.11-like [Quercus suber]	mrna	54.4786	55.2248	61.433	14.3394	16.2584	14.0368	3.83416	1.93891	7.57955e-28	5.42086e-25	up	yes
nbisL1-mrna-17004	nbisL1-mrna-17004		TEAK017004	GO:0004601(peroxidase activity);GO:0020037(heme binding)	00940(Phenylpropanoid biosynthesis)	K00430	EC:1.11.1.7	hypothetical protein DVH24_042051 [Malus domestica]	mrna	35.9549	41.1194	31.0962	6.6119	7.03721	4.80713	5.86092	2.55113	6.10418e-26	4.06802e-23	up	yes
nbisL1-mrna-29227	nbisL1-mrna-29227		TEAK029227	GO:0005515(protein binding);GO:0005737(cytoplasm);GO:0009693(ethylene biosynthetic process);GO:0009835(fruit ripening);GO:0016847(1-aminocyclopropane-1-carboxylate synthase activity);GO:0030170(pyridoxal phosphate binding);GO:0042218(1-aminocyclopropane-1-carboxylate biosynthetic process)	00270(Cysteine and methionine metabolism);04016(MAPK signaling pathway - plant)	K20772	EC:4.4.1.14	1-aminocyclopropane-1-carboxylate synthase [Actinidia chinensis var. chinensis]	mrna	7.67786	9.32	9.12505	0.07057	0.071841	0.403683	47.8359	5.58002	1.20754e-25	7.69757e-23	up	yes
nbisL1-mrna-17521	nbisL1-mrna-17521		TEAK017521	GO:0009693(ethylene biosynthetic process);GO:0051213(dioxygenase activity)	00270(Cysteine and methionine metabolism)	K05933	EC:1.14.17.4	ACC oxidase 5 [Actinidia deliciosa]	mrna	165.75	194.698	215.56	26.6146	41.2161	17.1952	6.7745	2.76011	1.70056e-25	1.06097e-22	up	yes
nbisL1-mrna-26826	nbisL1-mrna-26826		TEAK026826	GO:0003674(molecular_function);GO:0008150(biological_process)	NA	NA	NA	PAR1 protein [Actinidia chinensis var. chinensis]	mrna	182.891	166.962	155.664	23.4757	38.1125	34.0652	5.28488	2.40187	4.8707e-24	2.85647e-21	up	yes
nbisL1-mrna-20108	nbisL1-mrna-20108		TEAK020108	NA	NA	NA	NA	hypothetical protein SETIT_8G131800v2 [Setaria italica]	mrna	44.9667	51.4967	48.1595	0	0	0	482076	18.8789	3.58751e-23	1.94808e-20	up	yes
nbisL1-mrna-12126	nbisL1-mrna-12126		TEAK012126	NA	NA	NA	NA	kiwellin [Actinidia arguta]	mrna	34.2896	27.2464	18.1253	1.90865	2.25869	2.56007	11.8413	3.56575	5.53391e-23	2.95038e-20	up	yes
nbisL1-mrna-38395	nbisL1-mrna-38395		TEAK038395	GO:0005576(extracellular region);GO:0008150(biological_process);GO:0016874(ligase activity)	NA	NA	NA	Formate dehydrogenase subunit alpha like [Actinidia chinensis var. chinensis]	mrna	435.051	521.899	413.891	123.333	144.321	120.8	3.52896	1.81924	1.4719e-22	7.57202e-20	up	yes
nbisL1-mrna-38867	nbisL1-mrna-38867		TEAK038867	GO:0004784(superoxide dismutase activity);GO:0005507(copper ion binding);GO:0005737(cytoplasm);GO:0008270(zinc ion binding);GO:0019430(removal of superoxide radicals)	04146(Peroxisome)	K04565	EC:1.15.1.1	hypothetical protein CRG98_011488 [Punica granatum]	mrna	233.709	238.751	249.983	64.2391	74.1161	47.8422	3.87999	1.95605	2.03249e-22	1.02756e-19	up	yes
nbisL1-mrna-28137	nbisL1-mrna-28137		TEAK028137	GO:0005794(Golgi apparatus);GO:0016413(O-acetyltransferase activity);GO:0071554(cell wall organization or biogenesis)	NA	NA	NA	Protein trichome birefringence-like [Actinidia chinensis var. chinensis]	mrna	101.465	116.559	123.515	34.4611	29.8788	32.073	3.54245	1.82475	2.21292e-22	1.09982e-19	up	yes
nbisL1-mrna-2102	nbisL1-mrna-2102		TEAK002102	GO:0005737(cytoplasm)	04016(MAPK signaling pathway - plant)	K20716	NA	Mitogen-activated protein kinase kinase [Actinidia chinensis var. chinensis]	mrna	42.9393	44.0229	46.7854	9.13429	10.1414	7.10459	5.06998	2.34198	1.81077e-21	7.6963e-19	up	yes
nbisL1-mrna-8196	nbisL1-mrna-8196		TEAK008196	NA	NA	NA	NA		mrna	9828.76	6053.34	7340.86	1548.71	1622.79	1840.42	4.63354	2.21211	1.33109e-20	5.34677e-18	up	yes
nbisL1-mrna-658	nbisL1-mrna-658		TEAK000658	GO:0004497(monooxygenase activity)	00905(Brassinosteroid biosynthesis)	K15639	EC:1.14.-.-	cytochrome P450 CYP749A22-like [Quercus suber]	mrna	36.4743	45.142	46.8369	4.38685	7.46186	5.07068	7.59207	2.92449	2.68563e-20	1.00963e-17	up	yes
nbisL1-mrna-40479	nbisL1-mrna-40479		TEAK040479	GO:0004197(cysteine-type endopeptidase activity);GO:0005615(extracellular space);GO:0005764(lysosome);GO:0051603(proteolysis involved in cellular protein catabolic process)	NA	NA	NA	Peptidase_C1 domain-containing protein/Inhibitor_I29 domain-containing protein [Cephalotus follicularis]	mrna	11.0859	12.012	11.7705	1.15763	0.591246	1.03638	12.5189	3.64604	2.86491e-20	1.06339e-17	up	yes
nbisL1-mrna-8129	nbisL1-mrna-8129		TEAK008129	GO:0003674(molecular_function);GO:0005634(nucleus);GO:0008150(biological_process)	NA	NA	NA	6-methylsalicylic acid synthase [Actinidia chinensis var. chinensis]	mrna	12.7522	14.1008	15.9901	2.46744	2.48314	2.53318	5.72481	2.51723	1.21676e-19	4.24752e-17	up	yes
nbisL1-mrna-18687	nbisL1-mrna-18687		TEAK018687	GO:0003674(molecular_function);GO:0008150(biological_process);GO:0009507(chloroplast)	NA	NA	NA	Zinc finger protein [Actinidia chinensis var. chinensis]	mrna	65.794	72.3991	72.3715	6.81498	10.091	14.8363	6.63357	2.72979	1.34499e-19	4.63989e-17	up	yes
nbisL1-mrna-11503	nbisL1-mrna-11503		TEAK011503	GO:0005739(mitochondrion);GO:0005777(peroxisome);GO:0016208(AMP binding)	NA	NA	NA	Acyl-activating enzyme 1, peroxisomal like [Actinidia chinensis var. chinensis]	mrna	7.91361	8.97511	9.29241	1.18265	0.772006	0.354635	11.3373	3.50301	1.8747e-19	6.39206e-17	up	yes
nbisL1-mrna-7338	nbisL1-mrna-7338		TEAK007338	GO:0003677(DNA binding);GO:0003700(DNA binding transcription factor activity);GO:0005634(nucleus);GO:0006351(transcription, DNA-templated);GO:0006355(regulation of transcription, DNA-templated);GO:0007275(multicellular organism development);GO:0009414(response to water deprivation);GO:0009737(response to abscisic acid);GO:0043565(sequence-specific DNA binding);GO:0045893(positive regulation of tr…	NA	NA	NA	NAC072 [Vaccinium corymbosum]	mrna	77.0808	106.786	121.324	28.9272	27.131	21.7877	3.92045	1.97102	6.03925e-19	1.92488e-16	up	yes
nbisL1-mrna-2774	nbisL1-mrna-2774		TEAK002774	NA	NA	NA	NA	NRR repressor like [Actinidia chinensis var. chinensis]	mrna	54.8673	54.4645	53.2906	10.0255	13.0789	10.602	4.82467	2.27043	1.48184e-18	4.57389e-16	up	yes
nbisL1-mrna-31012	nbisL1-mrna-31012		TEAK031012	GO:0005887(integral component of plasma membrane);GO:0015179(L-amino acid transmembrane transporter activity);GO:0015203(polyamine transmembrane transporter activity);GO:0015297(antiporter activity)	03015(mRNA surveillance pathway)	K11584	NA	probable polyamine transporter At3g13620 [Sesamum indicum]	mrna	11.6669	12.5179	16.3553	2.06397	2.55251	2.55219	5.65517	2.49957	1.66295e-18	5.02708e-16	up	yes
nbisL1-mrna-17310	nbisL1-mrna-17310		TEAK017310	GO:0005634(nucleus);GO:0005777(peroxisome);GO:0005829(cytosol);GO:0008891(glycolate oxidase activity);GO:0009506(plasmodesma);GO:0009507(chloroplast);GO:0009570(chloroplast stroma);GO:0009735(response to cytokinin);GO:0009854(oxidative photosynthetic carbon pathway);GO:0010181(FMN binding);GO:0016020(membrane);GO:0016491(oxidoreductase activity);GO:0022626(cytosolic ribosome);GO:0042742(defense r…	00630(Glyoxylate and dicarboxylate metabolism);04146(Peroxisome)	K11517	EC:1.1.3.15	FMN-dependent dehydrogenase [Corchorus capsularis]	mrna	24.5004	28.6476	28.6077	5.75875	5.40973	7.04752	4.48812	2.16611	1.84927e-18	5.53328e-16	up	yes
nbisL1-mrna-22459	nbisL1-mrna-22459		TEAK022459	GO:0003954(NADH dehydrogenase activity);GO:0005739(mitochondrion);GO:0005777(peroxisome);GO:0031304(intrinsic component of mitochondrial inner membrane);GO:0071482(cellular response to light stimulus)	NA	NA	NA	Internal alternative NAD(P)H-ubiquinone oxidoreductase [Actinidia chinensis var. chinensis]	mrna	14.8274	14.1558	13.4159	3.05462	2.31655	1.25528	6.39846	2.67772	3.07697e-18	8.84567e-16	up	yes
nbisL1-mrna-27880	nbisL1-mrna-27880		TEAK027880	GO:0004568(chitinase activity);GO:0005576(extracellular region);GO:0006032(chitin catabolic process);GO:0008061(chitin binding)	00520(Amino sugar and nucleotide sugar metabolism)	K01183	EC:3.2.1.14	basic endochitinase-like [Coffea arabica]	mrna	34.4594	46.6016	56.9225	8.97921	9.91974	9.40453	4.87515	2.28545	7.05844e-18	1.97119e-15	up	yes
nbisL1-mrna-21070	nbisL1-mrna-21070		TEAK021070	GO:0005576(extracellular region);GO:0009651(response to salt stress);GO:0009816(defense response to bacterium, incompatible interaction);GO:0009817(defense response to fungus, incompatible interaction);GO:0051707(response to other organism)	NA	NA	NA	Thaumatin-like protein [Camellia sinensis]	mrna	197.894	186.398	182.676	52.7084	30.4283	42.4857	4.51327	2.17417	1.13136e-17	3.10045e-15	up	yes
nbisL1-mrna-35439	nbisL1-mrna-35439		TEAK035439	GO:0003677(DNA binding);GO:0003700(DNA binding transcription factor activity);GO:0005634(nucleus);GO:0006351(transcription, DNA-templated);GO:0006355(regulation of transcription, DNA-templated);GO:0046983(protein dimerization activity)	04016(MAPK signaling pathway - plant);04075(Plant hormone signal transduction)	K13422	NA	Transcription factor bHLH25 like [Actinidia chinensis var. chinensis]	mrna	23.996	23.8717	23.0791	5.1689	6.94402	4.69321	4.22148	2.07775	1.16925e-17	3.16206e-15	up	yes
nbisL1-mrna-369	nbisL1-mrna-369		TEAK000369	GO:0005576(extracellular region);GO:0006952(defense response)	NA	NA	NA	Basic secretory protease [Actinidia chinensis var. chinensis]	mrna	147.467	125.454	114.646	39.7819	36.3273	31.4944	3.60181	1.84872	1.25184e-17	3.33706e-15	up	yes
nbisL1-mrna-22160	nbisL1-mrna-22160		TEAK022160	NA	NA	NA	NA	uncharacterized protein LOC110417156 [Herrania umbratica]	mrna	119.345	148.271	122.136	21.9959	34.7077	21.2162	5.00198	2.3225	1.27152e-17	3.359e-15	up	yes
nbisL1-mrna-21701	nbisL1-mrna-21701		TEAK021701	GO:0004497(monooxygenase activity)	NA	NA	NA	PREDICTED: cytochrome P450 CYP72A219 [Vitis vinifera]	mrna	11.129	11.2229	13.3765	0.750114	2.20145	0.843434	9.4146	3.2349	1.89653e-17	4.92141e-15	up	yes
nbisL1-mrna-8365	nbisL1-mrna-8365		TEAK008365	GO:0016985(mannan endo-1,4-beta-mannosidase activity);GO:0046355(mannan catabolic process)	00051(Fructose and mannose metabolism)	K19355	EC:3.2.1.78	Mannan endo-1,4-beta-mannosidase [Actinidia chinensis var. chinensis]	mrna	41.0446	42.8631	51.4653	12.962	15.1157	10.6068	3.49942	1.80712	3.36162e-17	8.35364e-15	up	yes
nbisL1-mrna-33837	nbisL1-mrna-33837		TEAK033837	GO:0004004(ATP-dependent RNA helicase activity);GO:0005634(nucleus);GO:0005737(cytoplasm);GO:0006396(RNA processing)	NA	NA	NA	hypothetical protein MIMGU_mgv1a000675mg [Erythranthe guttata]	mrna	17.2183	18.6324	20.8042	2.41919	2.7097	4.0652	6.16209	2.62342	1.57443e-16	3.66406e-14	up	yes
nbisL1-mrna-22157	nbisL1-mrna-22157		TEAK022157	GO:0004497(monooxygenase activity);GO:0006952(defense response);GO:0009535(chloroplast thylakoid membrane);GO:0009695(jasmonic acid biosynthetic process);GO:0009941(chloroplast envelope);GO:0016125(sterol metabolic process)	00592(alpha-Linolenic acid metabolism)	K01723	EC:4.2.1.92	allene oxide synthase [Camellia sinensis]	mrna	2.84421	3.83203	5.40076	0.194749	0.134162	0	36.7181	5.19842	2.39088e-16	5.43472e-14	up	yes
nbisL1-mrna-18109	nbisL1-mrna-18109		TEAK018109	NA	NA	NA	NA	Protein tweety-2 like [Actinidia chinensis var. chinensis]	mrna	4.57758	3.81851	6.43515	0.497754	0.559869	0.388727	10.2543	3.35815	3.65136e-16	8.05029e-14	up	yes
nbisL1-mrna-14496	nbisL1-mrna-14496		TEAK014496	GO:0004553(hydrolase activity, hydrolyzing O-glycosyl compounds);GO:0030247(polysaccharide binding);GO:0046658(anchored component of plasma membrane)	00500(Starch and sucrose metabolism)	K19891	EC:3.2.1.39	Glucan endo-1,3-beta-glucosidase [Actinidia chinensis var. chinensis]	mrna	11.6156	13.4888	12.393	1.91021	0.764884	0.591929	11.4775	3.52074	4.05313e-16	8.86941e-14	up	yes
nbisL1-mrna-33517	nbisL1-mrna-33517		TEAK033517	NA	NA	NA	NA		mrna	6404.44	4377.48	6478.65	1736.75	1760.78	1133.4	3.72723	1.89811	4.50811e-16	9.79195e-14	up	yes
nbisL1-mrna-18341	nbisL1-mrna-18341		TEAK018341	GO:0003714(transcription corepressor activity);GO:0005634(nucleus);GO:0009611(response to wounding);GO:0031347(regulation of defense response);GO:1903507(negative regulation of nucleic acid-templated transcription);GO:2000022(regulation of jasmonic acid mediated signaling pathway)	04075(Plant hormone signal transduction)	K13464	NA	jasmonate-zim-domain protein [Camellia sinensis]	mrna	171.509	200.893	157.257	48.5616	64.608	50.7847	3.23052	1.69177	6.10297e-16	1.27827e-13	up	yes
nbisL1-mrna-29897	nbisL1-mrna-29897		TEAK029897	GO:0010334(sesquiterpene synthase activity);GO:0051762(sesquiterpene biosynthetic process)	00909(Sesquiterpenoid and triterpenoid biosynthesis)	K14173	EC:4.2.3.46	alpha-farnesene synthase [Camellia sinensis]	mrna	50.9303	62.1735	53.5753	8.95284	18.0326	11.1722	4.36817	2.12703	7.0455e-16	1.4549e-13	up	yes
nbisL1-mrna-40567	nbisL1-mrna-40567		TEAK040567	GO:0003674(molecular_function)	NA	NA	NA	GMP synthase [Actinidia chinensis var. chinensis]	mrna	31.4961	30.9316	26.5479	6.16313	9.18705	8.2158	3.7756	1.9167	1.65302e-15	3.31998e-13	up	yes
nbisL1-mrna-334	nbisL1-mrna-334		TEAK000334	GO:0005623(cell);GO:0009507(chloroplast);GO:0009570(chloroplast stroma);GO:0045454(cell redox homeostasis)	00906(Carotenoid biosynthesis)	K14595	EC:2.4.1.263	CBS domain-containing protein [Actinidia chinensis var. chinensis]	mrna	22.1479	22.2844	21.545	3.58945	4.72745	6.14445	4.56231	2.18977	1.71166e-15	3.39129e-13	up	yes
nbisL1-mrna-36044	nbisL1-mrna-36044		TEAK036044	GO:0005507(copper ion binding);GO:0005794(Golgi apparatus);GO:0005829(cytosol);GO:0008150(biological_process);GO:0008270(zinc ion binding);GO:0009506(plasmodesma);GO:0045735(nutrient reservoir activity)	00630(Glyoxylate and dicarboxylate metabolism)	K01569	EC:4.1.1.2	PREDICTED: glutelin type-A 3 isoform X1 [Vitis vinifera]	mrna	347.057	356.42	396.012	146.444	135.661	135.986	2.62979	1.39495	1.92085e-15	3.7802e-13	up	yes
nbisL1-mrna-8255	nbisL1-mrna-8255		TEAK008255	GO:0000981(RNA polymerase II transcription factor activity, sequence-specific DNA binding);GO:0001135(transcription factor activity, RNA polymerase II transcription factor recruiting);GO:0003677(DNA binding);GO:0003700(DNA binding transcription factor activity);GO:0005634(nucleus);GO:0006351(transcription, DNA-templated);GO:0006355(regulation of transcription, DNA-templated);GO:0006357(regulation…	NA	NA	NA	Transcription factor like [Actinidia chinensis var. chinensis]	mrna	64.849	61.7636	77.9077	17.6078	24.534	14.048	3.63981	1.86386	2.05094e-15	4.00932e-13	up	yes
nbisL1-mrna-14297	nbisL1-mrna-14297		TEAK014297	GO:0009807(lignan biosynthetic process);GO:0010283(pinoresinol reductase activity);GO:0010284(lariciresinol reductase activity);GO:1902125((+)-pinoresinol catabolic process);GO:1902128((-)-lariciresinol catabolic process);GO:1902132((+)-lariciresinol biosynthetic process);GO:1902135((+)-secoisolariciresinol biosynthetic process)	NA	NA	NA	Isoflavone reductase [Actinidia chinensis var. chinensis]	mrna	306.959	350.57	345.54	132.782	114.708	112.421	2.78699	1.47871	2.63416e-15	4.98333e-13	up	yes
nbisL1-mrna-2398	nbisL1-mrna-2398		TEAK002398	GO:0004497(monooxygenase activity)	NA	NA	NA	Cytochrome P450 isoform 1 [Theobroma cacao]	mrna	72.6718	84.2898	114.698	27.2317	30.9465	22.5275	3.36606	1.75106	2.85163e-15	5.36016e-13	up	yes
nbisL1-mrna-24353	nbisL1-mrna-24353		TEAK024353	GO:0004784(superoxide dismutase activity);GO:0005507(copper ion binding);GO:0005737(cytoplasm);GO:0008270(zinc ion binding);GO:0019430(removal of superoxide radicals)	04146(Peroxisome)	K04565	EC:1.15.1.1	copper/zinc-superoxide dismutase 1b [Camellia sinensis]	mrna	186.436	162.029	185.228	44.6401	62.7638	29.1718	3.90767	1.96631	7.22797e-15	1.28452e-12	up	yes
nbisL1-mrna-16736	nbisL1-mrna-16736		TEAK016736	GO:0004497(monooxygenase activity);GO:0005783(endoplasmic reticulum);GO:0007275(multicellular organism development);GO:0010268(brassinosteroid homeostasis);GO:0016125(sterol metabolic process);GO:0016132(brassinosteroid biosynthetic process)	NA	NA	NA	Cytochrome P450 87A3 like [Actinidia chinensis var. chinensis]	mrna	15.988	19.4863	17.5675	3.18042	4.78986	4.25348	4.33923	2.11744	7.27768e-15	1.28556e-12	up	yes
nbisL1-mrna-33151	nbisL1-mrna-33151		TEAK033151	GO:0005576(extracellular region);GO:0005773(vacuole);GO:0005774(vacuolar membrane);GO:0005783(endoplasmic reticulum);GO:0005789(endoplasmic reticulum membrane);GO:0005794(Golgi apparatus);GO:0005886(plasma membrane);GO:0008150(biological_process);GO:0009535(chloroplast thylakoid membrane);GO:0016021(integral component of membrane)	04141(Protein processing in endoplasmic reticulum)	K13249	NA	hypothetical protein TanjilG_16405 [Lupinus angustifolius]	mrna	107.741	132.02	227.81	22.3491	42.5251	18.1722	5.63024	2.4932	9.80847e-15	1.70186e-12	up	yes
nbisL1-mrna-15991	nbisL1-mrna-15991		TEAK015991	GO:0005886(plasma membrane)	04016(MAPK signaling pathway - plant);04626(Plant-pathogen interaction)	K13447	EC:1.6.3.-;EC:1.11.1.-	Respiratory burst oxidase protein like [Actinidia chinensis var. chinensis]	mrna	11.3157	11.2119	11.9432	3.462	4.20645	3.16894	3.18073	1.66936	1.44989e-14	2.4434e-12	up	yes
nbisL1-mrna-15902	nbisL1-mrna-15902		TEAK015902	GO:0005515(protein binding)	NA	NA	NA	thaumatin-like protein [Actinidia chinensis]	mrna	862.895	882.817	722.385	297.331	190.543	212.319	3.52488	1.81757	1.61075e-14	2.68364e-12	up	yes
nbisL1-mrna-16084	nbisL1-mrna-16084		TEAK016084	GO:0004601(peroxidase activity);GO:0009505(plant-type cell wall);GO:0009664(plant-type cell wall organization)	00940(Phenylpropanoid biosynthesis)	K00430	EC:1.11.1.7	PREDICTED: peroxidase 43 [Gossypium arboreum]	mrna	30.5775	32.4273	22.512	3.46447	6.98564	5.30294	5.42858	2.44058	1.75386e-14	2.90556e-12	up	yes
nbisL1-mrna-40401	nbisL1-mrna-40401		TEAK040401	NA	NA	NA	NA	Stimulated by retinoic acid protein [Actinidia chinensis var. chinensis]	mrna	162.734	123.865	147.244	36.1298	41.4942	45.5717	3.52157	1.81622	1.91963e-14	3.14466e-12	up	yes
nbisL1-mrna-2996	nbisL1-mrna-2996		TEAK002996	GO:0003333(amino acid transmembrane transport);GO:0005886(plasma membrane);GO:0015171(amino acid transmembrane transporter activity)	NA	NA	NA	amino acid permease 7 [Camellia sinensis]	mrna	22.1775	23.6315	18.6701	4.00633	4.97055	5.91005	4.33126	2.11479	3.25345e-14	5.24181e-12	up	yes
nbisL1-mrna-35487	nbisL1-mrna-35487		TEAK035487	GO:0005388(calcium-transporting ATPase activity);GO:0005887(integral component of plasma membrane);GO:0043231(intracellular membrane-bounded organelle)	NA	NA	NA	Calcium-transporting ATPase [Actinidia chinensis var. chinensis]	mrna	1.91476	1.47403	1.66915	0.075478	0.230963	0.049439	14.2125	3.82909	3.54234e-14	5.64522e-12	up	yes
nbisL1-mrna-35834	nbisL1-mrna-35834		TEAK035834	GO:0004497(monooxygenase activity);GO:0007275(multicellular organism development);GO:0010268(brassinosteroid homeostasis);GO:0016125(sterol metabolic process);GO:0016132(brassinosteroid biosynthetic process)	NA	NA	NA	PREDICTED: cytochrome P450 87A3-like [Juglans regia]	mrna	9.76978	12.4723	12.4648	2.04078	1.78719	2.65996	5.34945	2.41939	3.91625e-14	6.20736e-12	up	yes
nbisL1-mrna-39780	nbisL1-mrna-39780		TEAK039780	GO:0004497(monooxygenase activity);GO:0007275(multicellular organism development);GO:0010268(brassinosteroid homeostasis);GO:0016125(sterol metabolic process);GO:0016132(brassinosteroid biosynthetic process)	00905(Brassinosteroid biosynthesis)	K09588	EC:1.14.-.-	cytochrome P450 87A3 [Populus trichocarpa]	mrna	48.0641	68.7022	58.407	15.5793	19.4305	18.3671	3.28182	1.7145	7.78844e-14	1.18948e-11	up	yes
nbisL1-mrna-9003	nbisL1-mrna-9003		TEAK009003	GO:0004497(monooxygenase activity);GO:0007275(multicellular organism development);GO:0010268(brassinosteroid homeostasis);GO:0016125(sterol metabolic process);GO:0016132(brassinosteroid biosynthetic process)	NA	NA	NA	Cytochrome P [Trema orientale]	mrna	11.5535	12.8424	14.5862	2.9134	1.67108	1.44312	6.46727	2.69316	8.08445e-14	1.22829e-11	up	yes
nbisL1-mrna-5049	nbisL1-mrna-5049		TEAK005049	GO:0004601(peroxidase activity);GO:0005737(cytoplasm);GO:0005829(cytosol);GO:0005886(plasma membrane);GO:0009507(chloroplast);GO:0016020(membrane);GO:0016209(antioxidant activity);GO:0045454(cell redox homeostasis);GO:0046686(response to cadmium ion);GO:0051920(peroxiredoxin activity);GO:0055114(oxidation-reduction process)	NA	NA	NA	MADS-box domain protein [Camellia sinensis]	mrna	21.5642	25.733	23.6522	3.05861	6.41681	3.94165	5.28799	2.40272	1.52931e-13	2.27634e-11	up	yes
nbisL1-mrna-2522	nbisL1-mrna-2522		TEAK002522	GO:0003674(molecular_function);GO:0005634(nucleus);GO:0005886(plasma membrane)	NA	NA	NA	putative glucose-6-phosphate/phosphate translocator [Camellia sinensis]	mrna	268.337	250.472	228.225	90.1005	74.9163	85.5574	2.98129	1.57593	1.8675e-13	2.75179e-11	up	yes
nbisL1-mrna-2400	nbisL1-mrna-2400		TEAK002400	GO:0004497(monooxygenase activity)	NA	NA	NA	cytochrome P450 714C2-like [Durio zibethinus]	mrna	78.8689	77.2291	102.251	31.8513	26.9611	18.6275	3.33613	1.73817	1.94885e-13	2.8573e-11	up	yes
nbisL1-mrna-32518	nbisL1-mrna-32518		TEAK032518	GO:0009813(flavonoid biosynthetic process);GO:0043231(intracellular membrane-bounded organelle);GO:0052696(flavonoid glucuronidation);GO:0080043(quercetin 3-O-glucosyltransferase activity);GO:0080044(quercetin 7-O-glucosyltransferase activity)	NA	NA	NA	UDP-glycosyltransferase, partial [Actinidia chinensis var. chinensis]	mrna	8.22822	7.90117	10.6475	0.24154	1.19976	0.348524	14.9606	3.90309	2.57524e-13	3.71989e-11	up	yes
nbisL1-mrna-12526	nbisL1-mrna-12526		TEAK012526	GO:0003677(DNA binding);GO:0003700(DNA binding transcription factor activity);GO:0005515(protein binding);GO:0005634(nucleus);GO:0006351(transcription, DNA-templated);GO:0006355(regulation of transcription, DNA-templated);GO:0043565(sequence-specific DNA binding);GO:0046983(protein dimerization activity)	NA	NA	NA	Transcription factor like [Actinidia chinensis var. chinensis]	mrna	25.8848	26.8437	30.1473	8.44983	9.98787	9.74219	2.94095	1.55628	3.17348e-13	4.53932e-11	up	yes
nbisL1-mrna-2399	nbisL1-mrna-2399		TEAK002399	GO:0004497(monooxygenase activity)	NA	NA	NA	cytochrome P450 714C2-like [Durio zibethinus]	mrna	52.1782	58.747	89.6182	21.0769	21.2782	16.9882	3.37938	1.75676	3.81018e-13	5.33765e-11	up	yes
nbisL1-mrna-6276	nbisL1-mrna-6276		TEAK006276	GO:0051213(dioxygenase activity)	00941(Flavonoid biosynthesis)	K05277	EC:1.14.20.4	probable 2-oxoglutarate-dependent dioxygenase At3g111800 [Coffea arabica]	mrna	2.60594	4.5276	3.17033	0.162858	0	0.104539	38.5339	5.26806	7.2133e-13	9.88391e-11	up	yes
nbisL1-mrna-31448	nbisL1-mrna-31448		TEAK031448	GO:0004722(protein serine/threonine phosphatase activity);GO:0005886(plasma membrane);GO:0006470(protein dephosphorylation);GO:0046872(metal ion binding)	04016(MAPK signaling pathway - plant);04075(Plant hormone signal transduction)	K14497	EC:3.1.3.16	Protein like [Actinidia chinensis var. chinensis]	mrna	10.7607	10.8758	8.92212	1.80571	1.27301	0.444699	8.67302	3.11653	7.96577e-13	1.08642e-10	up	yes
nbisL1-mrna-26822	nbisL1-mrna-26822		TEAK026822	GO:0003674(molecular_function);GO:0008150(biological_process)	00100(Steroid biosynthesis);00909(Sesquiterpenoid and triterpenoid biosynthesis)	K00801	EC:2.5.1.21	PAR1 protein [Actinidia chinensis var. chinensis]	mrna	27.6758	32.3243	25.1856	4.4896	5.07787	8.02316	4.84267	2.2758	8.08512e-13	1.09759e-10	up	yes
nbisL1-mrna-39916	nbisL1-mrna-39916		TEAK039916	GO:0005509(calcium ion binding)	04016(MAPK signaling pathway - plant);04070(Phosphatidylinositol signaling system);04626(Plant-pathogen interaction)	K02183	NA	Calcium-binding protein CML47 [Actinidia chinensis var. chinensis]	mrna	18.0416	17.837	14.2299	3.00906	3.59569	2.97993	5.22799	2.38626	8.1473e-13	1.09841e-10	up	yes
nbisL1-mrna-846	nbisL1-mrna-846		TEAK000846	GO:0009693(ethylene biosynthetic process);GO:0051213(dioxygenase activity)	00270(Cysteine and methionine metabolism)	K05933	EC:1.14.17.4	ACC oxidase [Camellia sinensis]	mrna	1516.87	1588.09	1864.22	453.579	670.28	309.323	3.46724	1.79379	8.16607e-13	1.09841e-10	up	yes
nbisL1-mrna-7288	nbisL1-mrna-7288		TEAK007288	GO:0004674(protein serine/threonine kinase activity);GO:0005634(nucleus);GO:0005737(cytoplasm);GO:0006468(protein phosphorylation);GO:0035556(intracellular signal transduction)	NA	NA	NA	CBL-interacting serine/threonine-protein kinase [Actinidia chinensis var. chinensis]	mrna	40.7285	47.4734	41.9509	16.6688	16.4649	13.734	2.77703	1.47354	1.44525e-12	1.89192e-10	up	yes
nbisL1-mrna-40530	nbisL1-mrna-40530		TEAK040530	GO:0004857(enzyme inhibitor activity)	00040(Pentose and glucuronate interconversions)	K01051	EC:3.1.1.11	Pectinesterase inhibitor domain protein [Actinidia chinensis var. chinensis]	mrna	31.2582	37.1981	31.9458	9.72672	8.57551	9.21196	3.6491	1.86754	1.57701e-12	2.04613e-10	up	yes
nbisL1-mrna-650	nbisL1-mrna-650		TEAK000650	NA	NA	NA	NA		mrna	10.3149	9.24555	7.32735	0	0	0	89626.2	16.4516	2.7048e-12	3.41865e-10	up	yes
nbisL1-mrna-6426	nbisL1-mrna-6426		TEAK006426	GO:0003677(DNA binding);GO:0003700(DNA binding transcription factor activity);GO:0005634(nucleus);GO:0006351(transcription, DNA-templated);GO:0006355(regulation of transcription, DNA-templated);GO:0046983(protein dimerization activity)	NA	NA	NA	Transcription factor bHLH35 like [Actinidia chinensis var. chinensis]	mrna	127.858	142.22	115.076	45.0513	53.2261	44.5967	2.69576	1.43069	3.03949e-12	3.80884e-10	up	yes
nbisL1-mrna-33405	nbisL1-mrna-33405		TEAK033405	GO:0008422(beta-glucosidase activity);GO:1901657(glycosyl compound metabolic process)	00500(Starch and sucrose metabolism);00460(Cyanoamino acid metabolism);00940(Phenylpropanoid biosynthesis)	K05350	EC:3.2.1.21	beta-glucosidase 3 [Actinidia deliciosa]	mrna	11.2428	12.498	13.8638	2.56072	3.57681	3.29404	3.9871	1.99534	5.15368e-12	6.2706e-10	up	yes
nbisL1-mrna-23461	nbisL1-mrna-23461		TEAK023461	GO:0004364(glutathione transferase activity);GO:0005737(cytoplasm);GO:0006749(glutathione metabolic process)	00480(Glutathione metabolism)	K00799	EC:2.5.1.18	hypothetical protein CCACVL1_22281 [Corchorus capsularis]	mrna	291.731	289.217	287.124	99.9753	122.278	120.989	2.52903	1.33859	5.81509e-12	7.01711e-10	up	yes
nbisL1-mrna-3744	nbisL1-mrna-3744		TEAK003744	GO:0004601(peroxidase activity);GO:0005515(protein binding);GO:0005576(extracellular region);GO:0005618(cell wall);GO:0005794(Golgi apparatus);GO:0005829(cytosol);GO:0006979(response to oxidative stress);GO:0009809(lignin biosynthetic process);GO:0010089(xylem development);GO:0020037(heme binding);GO:0042744(hydrogen peroxide catabolic process);GO:0046872(metal ion binding);GO:0048046(apoplast);G…	00940(Phenylpropanoid biosynthesis)	K00430	EC:1.11.1.7	Peroxidase [Actinidia chinensis var. chinensis]	mrna	64.8811	73.9172	58.2084	21.3825	23.8635	23.9811	2.8458	1.50883	6.50543e-12	7.78607e-10	up	yes
nbisL1-mrna-31005	nbisL1-mrna-31005		TEAK031005	GO:0004103(choline kinase activity);GO:0005524(ATP binding);GO:0005737(cytoplasm);GO:0016310(phosphorylation)	00564(Glycerophospholipid metabolism)	K14156	EC:2.7.1.32;EC:2.7.1.82	Choline kinase [Actinidia chinensis var. chinensis]	mrna	15.2798	14.2933	18.3381	4.89088	3.87844	3.29032	3.97285	1.99017	6.7412e-12	8.03546e-10	up	yes
nbisL1-mrna-22479	nbisL1-mrna-22479		TEAK022479	GO:0004185(serine-type carboxypeptidase activity);GO:0005773(vacuole);GO:0005777(peroxisome);GO:0016747(transferase activity, transferring acyl groups other than amino-acyl groups);GO:0019748(secondary metabolic process);GO:0051603(proteolysis involved in cellular protein catabolic process)	NA	NA	NA	serine carboxypeptidase 1 [Artemisia annua]	mrna	9.45027	9.44739	7.59866	1.85955	2.2593	1.08069	5.09589	2.34934	6.97104e-12	8.27578e-10	up	yes
nbisL1-mrna-23443	nbisL1-mrna-23443		TEAK023443	GO:0015079(potassium ion transmembrane transporter activity);GO:0016020(membrane)	NA	NA	NA	Potassium transporter like [Actinidia chinensis var. chinensis]	mrna	39.5214	40.0429	40.8625	13.3593	18.0999	14.3021	2.63163	1.39596	9.79933e-12	1.13128e-09	up	yes
nbisL1-mrna-26533	nbisL1-mrna-26533		TEAK026533	GO:0009813(flavonoid biosynthetic process);GO:0043231(intracellular membrane-bounded organelle);GO:0052696(flavonoid glucuronidation);GO:0080043(quercetin 3-O-glucosyltransferase activity);GO:0080044(quercetin 7-O-glucosyltransferase activity)	NA	NA	NA	UDP-glycosyltransferase 85K11 [Camellia sinensis]	mrna	9.03593	11.1218	10.3886	1.61025	2.91851	2.51701	4.33541	2.11617	1.53615e-11	1.73248e-09	up	yes
nbisL1-mrna-27882	nbisL1-mrna-27882		TEAK027882	GO:0004568(chitinase activity);GO:0006032(chitin catabolic process);GO:0050832(defense response to fungus)	00520(Amino sugar and nucleotide sugar metabolism)	K01183	EC:3.2.1.14	acidic endochitinase-like [Citrus sinensis]	mrna	11.1102	12.304	13.0979	3.06353	1.81241	2.49704	4.95215	2.30806	1.91994e-11	2.11648e-09	up	yes
nbisL1-mrna-3509	nbisL1-mrna-3509		TEAK003509	NA	NA	NA	NA	tryptophan aminotransferase-related protein 4-like [Chenopodium quinoa]	mrna	2.31661	2.63996	3.25747	0.261097	0.192117	0.225625	12.1001	3.59695	2.14727e-11	2.34942e-09	up	yes
nbisL1-mrna-11500	nbisL1-mrna-11500		TEAK011500	GO:0004568(chitinase activity);GO:0050832(defense response to fungus)	00520(Amino sugar and nucleotide sugar metabolism);04016(MAPK signaling pathway - plant)	K20547	EC:3.2.1.14	chitinase [Camellia sinensis]	mrna	105.345	117.691	204.764	46.771	24.1857	23.8151	4.51399	2.1744	2.15691e-11	2.35119e-09	up	yes
nbisL1-mrna-23080	nbisL1-mrna-23080		TEAK023080	GO:0006631(fatty acid metabolic process);GO:0009247(glycolipid biosynthetic process);GO:0009507(chloroplast);GO:0009707(chloroplast outer membrane);GO:0016036(cellular response to phosphate starvation);GO:0016757(transferase activity, transferring glycosyl groups);GO:0019374(galactolipid metabolic process);GO:0019375(galactolipid biosynthetic process);GO:0035250(UDP-galactosyltransferase activity…	00561(Glycerolipid metabolism)	K03715	EC:2.4.1.46	Monogalactosyldiacylglycerol synthase [Actinidia chinensis var. chinensis]	mrna	14.8574	19.5385	20.5318	7.11775	6.03677	5.18802	2.99455	1.58234	2.31263e-11	2.49313e-09	up	yes
nbisL1-mrna-24324	nbisL1-mrna-24324		TEAK024324	GO:0005737(cytoplasm);GO:0030001(metal ion transport);GO:0046914(transition metal ion binding);GO:0046916(cellular transition metal ion homeostasis)	NA	NA	NA	Heavy metal-associated isoprenylated plant protein, partial [Actinidia chinensis var. chinensis]	mrna	31.3173	19.0897	22.4849	4.11459	7.93808	3.39944	4.71728	2.23796	2.55135e-11	2.71062e-09	up	yes
nbisL1-mrna-23622	nbisL1-mrna-23622		TEAK023622	GO:0016165(linoleate 13S-lipoxygenase activity)	00591(Linoleic acid metabolism);00592(alpha-Linolenic acid metabolism)	K00454	EC:1.13.11.12	lipoxygenase [Camellia sinensis]	mrna	74.206	73.1867	102.374	25.8803	32.0829	15.4012	3.40447	1.76743	2.87846e-11	3.02527e-09	up	yes
nbisL1-mrna-18103	nbisL1-mrna-18103		TEAK018103	GO:0000272(polysaccharide catabolic process);GO:0004568(chitinase activity);GO:0005576(extracellular region);GO:0005618(cell wall);GO:0006032(chitin catabolic process);GO:0006952(defense response);GO:0008061(chitin binding);GO:0009611(response to wounding);GO:0009617(response to bacterium);GO:0009626(plant-type hypersensitive response);GO:0010262(somatic embryogenesis);GO:0016998(cell wall macrom…	00520(Amino sugar and nucleotide sugar metabolism)	K01183	EC:3.2.1.14	chitinase [Camellia fraterna]	mrna	91.5436	97.5751	116.919	31.582	37.5993	40.5671	2.78854	1.47951	3.01906e-11	3.16171e-09	up	yes
nbisL1-mrna-24233	nbisL1-mrna-24233		TEAK024233	GO:0003677(DNA binding);GO:0003700(DNA binding transcription factor activity);GO:0005515(protein binding);GO:0005634(nucleus);GO:0006351(transcription, DNA-templated);GO:0006355(regulation of transcription, DNA-templated);GO:0007165(signal transduction);GO:0010067(procambium histogenesis);GO:0010087(phloem or xylem histogenesis);GO:0051301(cell division)	03013(RNA transport)	K14292	EC:2.1.1.-	PREDICTED: WUSCHEL-related homeobox 4 [Vitis vinifera]	mrna	8.40965	8.68406	8.50632	1.83037	1.82936	1.3397	5.12059	2.35631	4.09664e-11	4.18556e-09	up	yes
nbisL1-mrna-23334	nbisL1-mrna-23334		TEAK023334	GO:0016020(membrane);GO:0016709(oxidoreductase activity, acting on paired donors, with incorporation or reduction of molecular oxygen, NAD(P)H as one donor, and incorporation of one atom of oxygen);GO:0044550(secondary metabolite biosynthetic process)	00590(Arachidonic acid metabolism);00591(Linoleic acid metabolism)	K07418	EC:1.14.14.1;EC:1.14.14.73	cytochrome P450 71A6-like [Olea europaea var. sylvestris]	mrna	23.5328	21.717	22.4159	3.68102	1.44215	4.63169	6.93662	2.79423	4.72643e-11	4.76265e-09	up	yes
nbisL1-mrna-14245	nbisL1-mrna-14245		TEAK014245	GO:0005739(mitochondrion);GO:0005743(mitochondrial inner membrane);GO:0009409(response to cold);GO:0009916(alternative oxidase activity);GO:0016021(integral component of membrane);GO:0031930(mitochondria-nucleus signaling pathway);GO:0045333(cellular respiration);GO:0046872(metal ion binding);GO:0055114(oxidation-reduction process);GO:0070469(respiratory chain);GO:0102721(ubiquinol:oxygen oxidore…	NA	NA	NA	mitochondrial alternative oxidase 1d [Camellia sinensis]	mrna	73.0194	75.5344	55.7357	23.7243	19.3553	23.7448	3.05711	1.61217	5.5224e-11	5.52674e-09	up	yes
nbisL1-mrna-31764	nbisL1-mrna-31764		TEAK031764	GO:0009044(xylan 1,4-beta-xylosidase activity);GO:0009505(plant-type cell wall);GO:0031222(arabinan catabolic process);GO:0045493(xylan catabolic process);GO:0046556(alpha-L-arabinofuranosidase activity)	00520(Amino sugar and nucleotide sugar metabolism)	K15920	EC:3.2.1.37	Beta-D-xylosidase [Actinidia chinensis var. chinensis]	mrna	3.97063	3.17371	3.68914	0.366961	0.852706	0.475238	6.39179	2.67622	9.97779e-11	9.53026e-09	up	yes
nbisL1-mrna-3941	nbisL1-mrna-3941		TEAK003941	GO:0003855(3-dehydroquinate dehydratase activity);GO:0004764(shikimate 3-dehydrogenase (NADP+) activity);GO:0005829(cytosol);GO:0009073(aromatic amino acid family biosynthetic process);GO:0009423(chorismate biosynthetic process);GO:0009507(chloroplast);GO:0009570(chloroplast stroma);GO:0009793(embryo development ending in seed dormancy);GO:0019632(shikimate metabolic process);GO:0050661(NADP bind…	00400(Phenylalanine, tyrosine and tryptophan biosynthesis)	K13832	EC:4.2.1.10;EC:1.1.1.25	3-dehydroquinate dehydratase/shikimate dehydrogenase [Camellia sinensis]	mrna	107.577	127.771	152.73	53.2276	50.2257	49.4552	2.53797	1.34368	1.17587e-10	1.10513e-08	up	yes
nbisL1-mrna-11184	nbisL1-mrna-11184		TEAK011184	GO:0002237(response to molecule of bacterial origin);GO:0003700(DNA binding transcription factor activity);GO:0005515(protein binding);GO:0005634(nucleus);GO:0006351(transcription, DNA-templated);GO:0006355(regulation of transcription, DNA-templated);GO:0009611(response to wounding);GO:0009751(response to salicylic acid);GO:0010200(response to chitin);GO:0031347(regulation of defense response);GO…	04626(Plant-pathogen interaction)	K18834	NA	WRKY transcription factor 40 [Actinidia chinensis var. chinensis]	mrna	26.4321	23.8928	32.5737	5.09928	10.526	5.89819	3.85153	1.94543	1.26616e-10	1.18473e-08	up	yes
nbisL1-mrna-17190	nbisL1-mrna-17190		TEAK017190	GO:0005507(copper ion binding);GO:0016722(oxidoreductase activity, oxidizing metal ions)	NA	NA	NA	PREDICTED: laccase-7 [Vitis vinifera]	mrna	18.525	23.3888	21.5792	6.66378	8.27748	7.17896	2.87036	1.52123	1.29024e-10	1.19727e-08	up	yes
nbisL1-mrna-18102	nbisL1-mrna-18102		TEAK018102	GO:0004568(chitinase activity)	00520(Amino sugar and nucleotide sugar metabolism)	K01183	EC:3.2.1.14	chitinase [Camellia fraterna]	mrna	1265.69	1237.84	1677.5	522.699	504.737	576.502	2.60673	1.38224	1.45514e-10	1.33341e-08	up	yes
nbisL1-mrna-28438	nbisL1-mrna-28438		TEAK028438	GO:0010345(suberin biosynthetic process);GO:0035336(long-chain fatty-acyl-CoA metabolic process);GO:0043231(intracellular membrane-bounded organelle);GO:0080019(fatty-acyl-CoA reductase (alcohol-forming) activity)	00073(Cutin, suberine and wax biosynthesis);04146(Peroxisome)	K13356	EC:1.2.1.84	Alcohol-forming fatty acyl-CoA reductase [Actinidia chinensis var. chinensis]	mrna	7.54371	9.60727	7.07025	1.3339	2.36551	1.54558	4.61798	2.20726	1.55258e-10	1.41826e-08	up	yes
nbisL1-mrna-28054	nbisL1-mrna-28054		TEAK028054	GO:0004674(protein serine/threonine kinase activity);GO:0005634(nucleus);GO:0005737(cytoplasm);GO:0006468(protein phosphorylation);GO:0035556(intracellular signal transduction)	NA	NA	NA	PREDICTED: CBL-interacting serine/threonine-protein kinase 23-like isoform X4 [Nelumbo nucifera]	mrna	59.2753	71.4722	66.6503	24.9243	31.2983	20.0091	2.58944	1.37264	2.00815e-10	1.80629e-08	up	yes
nbisL1-mrna-13598	nbisL1-mrna-13598		TEAK013598	GO:0003677(DNA binding);GO:0003700(DNA binding transcription factor activity);GO:0005515(protein binding);GO:0005634(nucleus);GO:0006351(transcription, DNA-templated);GO:0006355(regulation of transcription, DNA-templated);GO:0009555(pollen development);GO:0009793(embryo development ending in seed dormancy);GO:0010262(somatic embryogenesis);GO:0016602(CCAAT-binding factor complex);GO:0045892(negat…	NA	NA	NA	Nuclear transcription factor Y subunit A-1 like [Actinidia chinensis var. chinensis]	mrna	33.8739	35.5146	42.3028	14.889	16.6468	11.9714	2.56719	1.36019	2.2439e-10	1.99994e-08	up	yes
nbisL1-mrna-6738	nbisL1-mrna-6738		TEAK006738	NA	NA	NA	NA	Late embryogenesis abundant protein [Actinidia chinensis var. chinensis]	mrna	9.23947	10.9405	8.54166	1.41785	1.56919	1.59497	6.26836	2.64809	2.70603e-10	2.38285e-08	up	yes
nbisL1-mrna-1323	nbisL1-mrna-1323		TEAK001323	GO:0003677(DNA binding);GO:0003700(DNA binding transcription factor activity);GO:0005634(nucleus);GO:0006351(transcription, DNA-templated);GO:0006355(regulation of transcription, DNA-templated);GO:0007275(multicellular organism development);GO:0009793(embryo development ending in seed dormancy);GO:0009825(multidimensional cell growth);GO:0009835(fruit ripening);GO:0009908(flower development);GO:0…	03013(RNA transport);03015(mRNA surveillance pathway);03018(RNA degradation)	K13126	NA	NAC transcription factor [Actinidia chinensis var. chinensis]	mrna	138.833	146.517	162.507	70.8136	53.5173	45.8356	2.63188	1.39609	4.32037e-10	3.66145e-08	up	yes
nbisL1-mrna-5192	nbisL1-mrna-5192		TEAK005192	GO:0005886(plasma membrane);GO:0016020(membrane);GO:0016021(integral component of membrane);GO:0046872(metal ion binding);GO:0055114(oxidation-reduction process)	NA	NA	NA	Cytochrome b561 and DOMON domain-containing protein [Actinidia chinensis var. chinensis]	mrna	34.8178	42.2889	28.8631	12.3611	13.286	11.6699	2.83972	1.50575	4.36021e-10	3.68457e-08	up	yes
nbisL1-mrna-18727	nbisL1-mrna-18727		TEAK018727	GO:0003674(molecular_function);GO:0005737(cytoplasm)	NA	NA	NA	Myosin-10 like [Actinidia chinensis var. chinensis]	mrna	8.60395	9.21241	10.8451	2.54483	3.9823	1.72551	3.47301	1.79618	4.47909e-10	3.77415e-08	up	yes
nbisL1-mrna-9338	nbisL1-mrna-9338		TEAK009338	GO:0005886(plasma membrane);GO:0016021(integral component of membrane);GO:0042626(ATPase activity, coupled to transmembrane movement of substances)	02010(ABC transporters)	K05681	NA	ABC transporter G family member 6-like [Hevea brasiliensis]	mrna	1.27639	1.1292	2.01735	0.075129	0.116142	0.028205	20.1523	4.33287	4.68233e-10	3.92286e-08	up	yes
nbisL1-mrna-9508	nbisL1-mrna-9508		TEAK009508	GO:0003677(DNA binding);GO:0003700(DNA binding transcription factor activity);GO:0005515(protein binding);GO:0005634(nucleus);GO:0005730(nucleolus);GO:0006351(transcription, DNA-templated);GO:0006355(regulation of transcription, DNA-templated);GO:0009723(response to ethylene);GO:0042803(protein homodimerization activity);GO:0043565(sequence-specific DNA binding)	NA	NA	NA	Protein BASIC like, partial [Actinidia chinensis var. chinensis]	mrna	49.542	56.1717	66.1502	22.4217	23.4446	16.4927	2.75604	1.4626	4.91396e-10	4.10298e-08	up	yes
nbisL1-mrna-20255	nbisL1-mrna-20255		TEAK020255	GO:0004674(protein serine/threonine kinase activity);GO:0005886(plasma membrane);GO:0006468(protein phosphorylation);GO:0006952(defense response);GO:0009506(plasmodesma)	00520(Amino sugar and nucleotide sugar metabolism)	K01183	EC:3.2.1.14	cysteine-rich receptor-like protein kinase 10 [Coffea arabica]	mrna	13.5674	17.7993	10.4282	3.768	3.83912	2.24339	4.24292	2.08506	4.92531e-10	4.10298e-08	up	yes
nbisL1-mrna-33906	nbisL1-mrna-33906		TEAK033906	GO:0005886(plasma membrane);GO:0006952(defense response);GO:0007165(signal transduction);GO:0016021(integral component of membrane);GO:0016301(kinase activity)	03022(Basal transcription factors)	K03131	NA	receptor-like protein 12 [Quercus suber]	mrna	19.9923	16.5328	19.0826	5.15017	4.3368	6.25286	3.53293	1.82086	4.99065e-10	4.14563e-08	up	yes
nbisL1-mrna-38599	nbisL1-mrna-38599		TEAK038599	GO:0003959(NADPH dehydrogenase activity);GO:0005622(intracellular);GO:0055114(oxidation-reduction process)	00592(alpha-Linolenic acid metabolism)	K05894	EC:1.3.1.42	PREDICTED: putative 12-oxophytodienoate reductase 11 [Ipomoea nil]	mrna	54.5118	56.522	50.6589	21.1646	23.2953	21.5463	2.44966	1.29258	5.20553e-10	4.28155e-08	up	yes
nbisL1-mrna-34708	nbisL1-mrna-34708		TEAK034708	GO:0003674(molecular_function);GO:0005739(mitochondrion);GO:0005783(endoplasmic reticulum);GO:0005789(endoplasmic reticulum membrane);GO:0016021(integral component of membrane);GO:0090693(plant organ senescence)	NA	NA	NA	Uncharacterized protein TCM_006175 [Theobroma cacao]	mrna	6.40232	8.17198	11.6847	1.04995	1.56328	0.598376	8.17627	3.03144	5.41493e-10	4.4229e-08	up	yes
nbisL1-mrna-37798	nbisL1-mrna-37798		TEAK037798	GO:0005576(extracellular region);GO:0005886(plasma membrane);GO:0006751(glutathione catabolic process);GO:0016756(glutathione gamma-glutamylcysteinyltransferase activity);GO:0034775(glutathione transmembrane transport);GO:0036374(glutathione hydrolase activity);GO:0048046(apoplast);GO:0102953(hypoglycin A gamma-glutamyl transpeptidase activity)	00590(Arachidonic acid metabolism);00430(Taurine and hypotaurine metabolism);00460(Cyanoamino acid metabolism);00480(Glutathione metabolism)	K18592	EC:2.3.2.2;EC:3.4.19.13	G_glu_transpept domain-containing protein, partial [Cephalotus follicularis]	mrna	34.6044	47.7494	45.1751	17.9714	17.1707	12.5098	2.67626	1.42022	5.82299e-10	4.72984e-08	up	yes
nbisL1-mrna-12520	nbisL1-mrna-12520		TEAK012520	GO:0009699(phenylpropanoid biosynthetic process);GO:0042349(guiding stereospecific synthesis activity)	00970(Aminoacyl-tRNA biosynthesis)	K01870	EC:6.1.1.5	Dirigent protein [Actinidia chinensis var. chinensis]	mrna	20.881	17.2262	28.3528	5.29159	5.75459	4.48338	4.27958	2.09747	5.9663e-10	4.79504e-08	up	yes
nbisL1-mrna-37731	nbisL1-mrna-37731		TEAK037731	GO:0004373(glycogen (starch) synthase activity);GO:0005515(protein binding);GO:0009011(starch synthase activity);GO:0009507(chloroplast);GO:0009569(chloroplast starch grain);GO:0016757(transferase activity, transferring glycosyl groups);GO:0019252(starch biosynthetic process);GO:0102502(ADP-glucose-starch glucosyltransferase activity)	00500(Starch and sucrose metabolism)	K13679	EC:2.4.1.242	granule-bound starch synthase 1, chloroplastic/amyloplastic-like [Durio zibethinus]	mrna	500.202	511.939	714.173	230.972	194.552	108.351	3.23356	1.69312	5.98239e-10	4.79504e-08	up	yes
nbisL1-mrna-861	nbisL1-mrna-861		TEAK000861	GO:0005576(extracellular region);GO:0016042(lipid catabolic process);GO:0016788(hydrolase activity, acting on ester bonds);GO:0052689(carboxylic ester hydrolase activity)	NA	NA	NA	GDSL esterase/lipase [Actinidia chinensis var. chinensis]	mrna	216.571	255.753	186.201	61.7337	95.4986	77.2007	2.80901	1.49006	5.98501e-10	4.79504e-08	up	yes
nbisL1-mrna-4458	nbisL1-mrna-4458		TEAK004458	GO:0003700(DNA binding transcription factor activity);GO:0005634(nucleus);GO:0007275(multicellular organism development);GO:0009965(leaf morphogenesis);GO:0010200(response to chitin);GO:0045792(negative regulation of cell size);GO:0048281(inflorescence morphogenesis)	03013(RNA transport);03015(mRNA surveillance pathway);03018(RNA degradation)	K13126	NA	NAC domain-containing protein [Actinidia chinensis var. chinensis]	mrna	18.5422	17.7828	26.4766	4.67912	7.93067	4.5133	3.66766	1.87486	6.1334e-10	4.90054e-08	up	yes
nbisL1-mrna-36554	nbisL1-mrna-36554		TEAK036554	GO:0005524(ATP binding);GO:0009507(chloroplast);GO:0009570(chloroplast stroma);GO:0009941(chloroplast envelope);GO:0016887(ATPase activity);GO:0019538(protein metabolic process);GO:0034214(protein hexamerization);GO:0042803(protein homodimerization activity)	NA	NA	NA	Chaperone protein like [Actinidia chinensis var. chinensis]	mrna	23.1447	26.2637	26.5017	11.8641	9.36387	7.70011	2.62409	1.39182	6.93384e-10	5.51005e-08	up	yes
nbisL1-mrna-35766	nbisL1-mrna-35766		TEAK035766	GO:0016165(linoleate 13S-lipoxygenase activity)	00591(Linoleic acid metabolism)	K15718	EC:1.13.11.58	lipoxygenase [Camellia sinensis]	mrna	11.0113	10.0092	11.1684	3.06251	4.13444	2.70635	3.25032	1.70058	7.30438e-10	5.78882e-08	up	yes
nbisL1-mrna-5012	nbisL1-mrna-5012		TEAK005012	GO:0003333(amino acid transmembrane transport);GO:0005886(plasma membrane);GO:0015171(amino acid transmembrane transporter activity)	NA	NA	NA	hypothetical protein TSUD_165640, partial [Trifolium subterraneum]	mrna	7.89941	9.00279	9.56832	2.57053	3.08067	2.56743	3.22079	1.68742	7.54289e-10	5.96173e-08	up	yes
nbisL1-mrna-26125	nbisL1-mrna-26125		TEAK026125	GO:0005096(GTPase activator activity);GO:0005622(intracellular);GO:0006886(intracellular protein transport);GO:0012505(endomembrane system);GO:0017137(Rab GTPase binding);GO:0031338(regulation of vesicle fusion);GO:0090630(activation of GTPase activity)	NA	NA	NA	probable LRR receptor-like serine/threonine-protein kinase At4g36180 [Hevea brasiliensis]	mrna	2.20602	2.39921	2.02473	0.084116	0.156181	0.35495	11.1382	3.47744	7.88584e-10	6.21604e-08	up	yes
nbisL1-mrna-14466	nbisL1-mrna-14466		TEAK014466	GO:0003677(DNA binding);GO:0003700(DNA binding transcription factor activity);GO:0005634(nucleus);GO:0006351(transcription, DNA-templated);GO:0006355(regulation of transcription, DNA-templated);GO:0007275(multicellular organism development)	NA	NA	NA	NAC domain-containing protein [Actinidia chinensis var. chinensis]	mrna	11.5592	12.2604	13.1242	3.96801	4.45674	3.24234	3.1665	1.66289	9.13645e-10	7.16332e-08	up	yes
nbisL1-mrna-24028	nbisL1-mrna-24028		TEAK024028	GO:0003674(molecular_function);GO:0008150(biological_process);GO:0009507(chloroplast);GO:0016020(membrane);GO:0016021(integral component of membrane)	NA	NA	NA	hypothetical protein CEY00_Acc00739 [Actinidia chinensis var. chinensis]	mrna	5.77006	4.85289	6.18564	0.670002	0.268143	0.859623	9.3497	3.22492	1.03385e-09	7.95682e-08	up	yes
nbisL1-mrna-22442	nbisL1-mrna-22442		TEAK022442	GO:0003677(DNA binding);GO:0005516(calmodulin binding);GO:0005634(nucleus);GO:0006351(transcription, DNA-templated);GO:0006355(regulation of transcription, DNA-templated);GO:0006950(response to stress)	NA	NA	NA	Calmodulin-binding protein 60 B like [Actinidia chinensis var. chinensis]	mrna	12.1641	14.083	12.8205	5.19073	5.33732	4.92328	2.52843	1.33824	1.07331e-09	8.21742e-08	up	yes
nbisL1-mrna-40299	nbisL1-mrna-40299		TEAK040299	GO:0004385(guanylate kinase activity);GO:0005524(ATP binding);GO:0005737(cytoplasm);GO:0005829(cytosol);GO:0009117(nucleotide metabolic process);GO:0016310(phosphorylation);GO:0048229(gametophyte development);GO:0048638(regulation of developmental growth)	00230(Purine metabolism)	K00942	EC:2.7.4.8	Guanylate kinase, partial [Actinidia chinensis var. chinensis]	mrna	41.8636	46.1298	51.4456	19.6853	21.5093	18.9612	2.31797	1.21286	1.0912e-09	8.33259e-08	up	yes
nbisL1-mrna-8193	nbisL1-mrna-8193		TEAK008193	NA	NA	NA	NA	metallothionein-like protein [Camellia sinensis]	mrna	213.562	165.003	96.9084	40.4813	37.7405	46.0098	3.82731	1.93633	1.12564e-09	8.55108e-08	up	yes
nbisL1-mrna-7131	nbisL1-mrna-7131		TEAK007131	GO:0000305(response to oxygen radical);GO:0004362(glutathione-disulfide reductase activity);GO:0004791(thioredoxin-disulfide reductase activity);GO:0005737(cytoplasm);GO:0005777(peroxisome);GO:0005829(cytosol);GO:0006749(glutathione metabolic process);GO:0009055(electron transfer activity);GO:0045454(cell redox homeostasis);GO:0050660(flavin adenine dinucleotide binding);GO:0050661(NADP binding)	00480(Glutathione metabolism)	K00383	EC:1.8.1.7	glutathione reductase cytosolic-like protein [Camellia sinensis]	mrna	77.8785	87.1116	98.4391	40.4291	41.7721	35.5601	2.23698	1.16155	1.16731e-09	8.82188e-08	up	yes
nbisL1-mrna-7825	nbisL1-mrna-7825		TEAK007825	GO:0000024(maltose biosynthetic process);GO:0005983(starch catabolic process);GO:0009409(response to cold);GO:0009507(chloroplast);GO:0009570(chloroplast stroma);GO:0016161(beta-amylase activity);GO:0102229(amylopectin maltohydrolase activity)	00500(Starch and sucrose metabolism)	K01177	EC:3.2.1.2	chloroplast beta-amylase 3 [Camellia sinensis]	mrna	82.9587	86.479	121.406	34.5352	42.8058	24.1376	2.86605	1.51907	1.19935e-09	9.01757e-08	up	yes
nbisL1-mrna-21515	nbisL1-mrna-21515		TEAK021515	GO:0003677(DNA binding);GO:0003700(DNA binding transcription factor activity);GO:0005634(nucleus);GO:0006351(transcription, DNA-templated);GO:0006355(regulation of transcription, DNA-templated);GO:0007275(multicellular organism development)	NA	NA	NA	PREDICTED: WUSCHEL-related homeobox 8 [Vitis vinifera]	mrna	46.5042	44.0999	52.4973	17.6823	20.6387	13.5987	2.7562	1.46268	1.27706e-09	9.57731e-08	up	yes
nbisL1-mrna-27502	nbisL1-mrna-27502		TEAK027502	GO:0005737(cytoplasm);GO:0005829(cytosol);GO:0005886(plasma membrane);GO:0016311(dephosphorylation);GO:0016787(hydrolase activity);GO:0046872(metal ion binding);GO:0050308(sugar-phosphatase activity)	NA	NA	NA	Haloacid dehalogenase-like hydrolase domain-containing protein Sgpp [Actinidia chinensis var. chinensis]	mrna	13.8035	14.6946	10.8889	2.22273	2.63376	3.69877	4.60384	2.20284	1.29464e-09	9.68436e-08	up	yes
nbisL1-mrna-4630	nbisL1-mrna-4630		TEAK004630	GO:0009852(auxin catabolic process);GO:0051213(dioxygenase activity)	00904(Diterpenoid biosynthesis)	K04124	EC:1.14.11.15	2-oxoglutarate-dependent dioxygenase [Actinidia chinensis var. chinensis]	mrna	76.1793	81.8617	92.8259	36.3492	37.099	35.7369	2.29763	1.20015	1.32824e-09	9.9104e-08	up	yes
nbisL1-mrna-21661	nbisL1-mrna-21661		TEAK021661	GO:0003677(DNA binding);GO:0003700(DNA binding transcription factor activity);GO:0005634(nucleus);GO:0006351(transcription, DNA-templated);GO:0006355(regulation of transcription, DNA-templated);GO:0007275(multicellular organism development);GO:0009611(response to wounding);GO:0009788(negative regulation of abscisic acid-activated signaling pathway)	NA	NA	NA	NAC domain-containing protein [Actinidia chinensis var. chinensis]	mrna	36.1435	43.6639	56.7445	15.3849	17.5109	9.35206	3.23216	1.6925	1.42547e-09	1.06089e-07	up	yes
nbisL1-mrna-24869	nbisL1-mrna-24869		TEAK024869	GO:0004144(diacylglycerol O-acyltransferase activity);GO:0005886(plasma membrane);GO:0019432(triglyceride biosynthetic process);GO:0047196(long-chain-alcohol O-fatty-acyltransferase activity)	00073(Cutin, suberine and wax biosynthesis)	K15406	EC:2.3.1.75;EC:2.3.1.20	O-acyltransferase [Actinidia chinensis var. chinensis]	mrna	1899.66	2181.3	2022.52	825.808	1068.73	848.172	2.22535	1.15403	1.76855e-09	1.29648e-07	up	yes
nbisL1-mrna-13730	nbisL1-mrna-13730		TEAK013730	GO:0003682(chromatin binding);GO:0005515(protein binding);GO:0005634(nucleus);GO:0005829(cytosol);GO:0006338(chromatin remodeling);GO:0009651(response to salt stress);GO:0042393(histone binding);GO:0045892(negative regulation of transcription, DNA-templated);GO:2000779(regulation of double-strand break repair)	NA	NA	NA	Protein DEK like [Actinidia chinensis var. chinensis]	mrna	91.6483	98.7129	164.283	34.1011	42.8688	16.5087	3.79385	1.92366	1.80852e-09	1.31918e-07	up	yes
nbisL1-mrna-14217	nbisL1-mrna-14217		TEAK014217	GO:0004565(beta-galactosidase activity);GO:0005618(cell wall);GO:0005773(vacuole)	00052(Galactose metabolism);00600(Sphingolipid metabolism);00531(Glycosaminoglycan degradation);00604(Glycosphingolipid biosynthesis - ganglio series);00511(Other glycan degradation)	K12309	EC:3.2.1.23	Beta-galactosidase [Actinidia chinensis var. chinensis]	mrna	7.72737	9.60479	9.0296	2.41368	3.36709	1.96847	3.40185	1.76632	1.85015e-09	1.34412e-07	up	yes
nbisL1-mrna-32445	nbisL1-mrna-32445		TEAK032445	GO:0000981(RNA polymerase II transcription factor activity, sequence-specific DNA binding);GO:0001135(transcription factor activity, RNA polymerase II transcription factor recruiting);GO:0003677(DNA binding);GO:0003700(DNA binding transcription factor activity);GO:0005634(nucleus);GO:0006355(regulation of transcription, DNA-templated);GO:0006357(regulation of transcription by RNA polymerase II);G…	NA	NA	NA	MYB [Camellia sinensis]	mrna	10.223	12.3788	9.61186	2.42524	2.3109	2.08785	4.72066	2.23899	2.14561e-09	1.53187e-07	up	yes
nbisL1-mrna-3463	nbisL1-mrna-3463		TEAK003463	NA	NA	NA	NA	BTB/POZ domain-containing protein [Actinidia chinensis var. chinensis]	mrna	6.77737	6.29803	2.9177	0	0	0	53310.3	15.7021	2.22726e-09	1.58135e-07	up	yes
nbisL1-mrna-20713	nbisL1-mrna-20713		TEAK020713	GO:0051213(dioxygenase activity)	00940(Phenylpropanoid biosynthesis)	K06892	EC:1.14.11.-	PREDICTED: 1-aminocyclopropane-1-carboxylate oxidase homolog 1-like [Daucus carota subsp. sativus]	mrna	28.0713	26.3277	34.6614	8.69033	12.3338	6.87387	3.19236	1.67462	2.2788e-09	1.61015e-07	up	yes
nbisL1-mrna-15245	nbisL1-mrna-15245		TEAK015245	GO:0005515(protein binding);GO:0005737(cytoplasm);GO:0006559(L-phenylalanine catabolic process);GO:0006952(defense response);GO:0006979(response to oxidative stress);GO:0009555(pollen development);GO:0009611(response to wounding);GO:0009699(phenylpropanoid biosynthetic process);GO:0009800(cinnamic acid biosynthetic process);GO:0009819(drought recovery);GO:0010224(response to UV-B);GO:0045548(phen…	00360(Phenylalanine metabolism);00940(Phenylpropanoid biosynthesis)	K10775	EC:4.3.1.24	RecName: Full=Phenylalanine ammonia-lyase	mrna	28.1004	22.7944	29.8438	11.2424	10.2308	8.1056	2.7296	1.44869	2.35272e-09	1.65045e-07	up	yes
nbisL1-mrna-22338	nbisL1-mrna-22338		TEAK022338	GO:0005737(cytoplasm);GO:0016491(oxidoreductase activity);GO:0055114(oxidation-reduction process)	00590(Arachidonic acid metabolism);00790(Folate biosynthesis)	K00079	EC:1.1.1.184;EC:1.1.1.189	(+)-neomenthol dehydrogenase [Actinidia chinensis var. chinensis]	mrna	6.66061	7.39947	6.96902	1.46833	1.89654	1.66208	4.18327	2.06463	2.84411e-09	1.97625e-07	up	yes
nbisL1-mrna-25568	nbisL1-mrna-25568		TEAK025568	GO:0004067(asparaginase activity);GO:0005737(cytoplasm);GO:0006508(proteolysis);GO:0006516(glycoprotein catabolic process);GO:0008798(beta-aspartyl-peptidase activity)	NA	NA	NA	Isoaspartyl peptidase/L-asparaginase 2 subunit beta like [Actinidia chinensis var. chinensis]	mrna	21.5068	26.7403	38.2236	10.7878	8.33288	6.78764	3.33757	1.7388	3.01855e-09	2.08517e-07	up	yes
nbisL1-mrna-23893	nbisL1-mrna-23893		TEAK023893	GO:0004806(triglyceride lipase activity);GO:0005737(cytoplasm);GO:0006629(lipid metabolic process);GO:0008970(phosphatidylcholine 1-acylhydrolase activity);GO:0010187(negative regulation of seed germination);GO:0019915(lipid storage);GO:0046340(diacylglycerol catabolic process);GO:0047372(acylglycerol lipase activity);GO:0052651(monoacylglycerol catabolic process)	00220(Arginine biosynthesis)	K00145	EC:1.2.1.38	phospholipase A1-IIgamma [Ziziphus jujuba]	mrna	3.58466	4.2667	4.2086	0.505204	0.708987	0.485001	7.09747	2.8273	3.0222e-09	2.08517e-07	up	yes
nbisL1-mrna-39344	nbisL1-mrna-39344		TEAK039344	NA	NA	NA	NA	Sigma factor binding protein [Actinidia chinensis var. chinensis]	mrna	52.4747	44.8645	55.3507	12.3389	17.6249	16.7903	3.26581	1.70744	3.14032e-09	2.16159e-07	up	yes
nbisL1-mrna-4936	nbisL1-mrna-4936		TEAK004936	GO:0044255(cellular lipid metabolic process);GO:0052689(carboxylic ester hydrolase activity)	00040(Pentose and glucuronate interconversions);00051(Fructose and mannose metabolism)	K01805	EC:5.3.1.5	Lipase [Actinidia chinensis var. chinensis]	mrna	8.65849	10.7474	12.3567	2.27764	3.7284	2.18542	3.87752	1.95513	3.1878e-09	2.18913e-07	up	yes
nbisL1-mrna-38929	nbisL1-mrna-38929		TEAK038929	GO:0005886(plasma membrane);GO:0006952(defense response)	NA	NA	NA	MLO-like protein [Actinidia chinensis var. chinensis]	mrna	4.20324	4.44397	3.81397	0.70366	1.10408	0.769569	4.83495	2.2735	3.21087e-09	2.19469e-07	up	yes
nbisL1-mrna-9632	nbisL1-mrna-9632		TEAK009632	GO:0005215(transporter activity);GO:0005515(protein binding);GO:0005886(plasma membrane);GO:0006821(chloride transport);GO:0006873(cellular ion homeostasis);GO:0008308(voltage-gated anion channel activity);GO:0009414(response to water deprivation);GO:0009651(response to salt stress);GO:0016021(integral component of membrane)	00040(Pentose and glucuronate interconversions);00052(Galactose metabolism);00053(Ascorbate and aldarate metabolism);00520(Amino sugar and nucleotide sugar metabolism)	K12447	EC:2.7.7.64	S-type anion channel like [Actinidia chinensis var. chinensis]	mrna	29.397	35.2939	35.57	15.5885	16.7164	13.7388	2.17752	1.12268	3.30048e-09	2.24548e-07	up	yes
nbisL1-mrna-10134	nbisL1-mrna-10134		TEAK010134	GO:0005886(plasma membrane);GO:0051015(actin filament binding)	NA	NA	NA	Protein NETWORKED 1D like [Actinidia chinensis var. chinensis]	mrna	17.9854	21.5329	19.1492	6.31855	9.19647	4.46563	2.93622	1.55396	3.33288e-09	2.26227e-07	up	yes
nbisL1-mrna-7376	nbisL1-mrna-7376		TEAK007376	GO:0004674(protein serine/threonine kinase activity);GO:0005886(plasma membrane);GO:0006468(protein phosphorylation);GO:0006952(defense response);GO:0009506(plasmodesma)	NA	NA	NA	G-type lectin S-receptor-like serine/threonine-protein kinase [Actinidia chinensis var. chinensis]	mrna	8.86588	10.7819	7.93093	2.30805	2.37994	2.32237	3.93399	1.97599	3.44454e-09	2.33266e-07	up	yes
nbisL1-mrna-23324	nbisL1-mrna-23324		TEAK023324	GO:0016020(membrane);GO:0016709(oxidoreductase activity, acting on paired donors, with incorporation or reduction of molecular oxygen, NAD(P)H as one donor, and incorporation of one atom of oxygen);GO:0044550(secondary metabolite biosynthetic process)	NA	NA	NA	cytochrome P450 71A4-like [Olea europaea var. sylvestris]	mrna	28.7335	31.9315	30.122	0.152385	0.518264	1.53007	41.2533	5.36644	3.54815e-09	2.38629e-07	up	yes
nbisL1-mrna-36775	nbisL1-mrna-36775		TEAK036775	GO:0004674(protein serine/threonine kinase activity);GO:0005886(plasma membrane);GO:0006468(protein phosphorylation)	NA	NA	NA	G-type lectin S-receptor-like serine/threonine-protein kinase [Actinidia chinensis var. chinensis]	mrna	3.31672	4.20317	9.05144	0.86007	0.582098	0.631309	7.99205	2.99857	3.78124e-09	2.52892e-07	up	yes
nbisL1-mrna-6197	nbisL1-mrna-6197		TEAK006197	GO:0004601(peroxidase activity);GO:0005515(protein binding);GO:0005576(extracellular region);GO:0005618(cell wall);GO:0005794(Golgi apparatus);GO:0005829(cytosol);GO:0006979(response to oxidative stress);GO:0009809(lignin biosynthetic process);GO:0010089(xylem development);GO:0020037(heme binding);GO:0042744(hydrogen peroxide catabolic process);GO:0046872(metal ion binding);GO:0048046(apoplast);G…	00940(Phenylpropanoid biosynthesis)	K00430	EC:1.11.1.7	Cationic peroxidase [Actinidia chinensis var. chinensis]	mrna	20.3202	24.384	35.3922	5.20786	8.17163	8.39237	3.67889	1.87927	3.7861e-09	2.52892e-07	up	yes
nbisL1-mrna-31152	nbisL1-mrna-31152		TEAK031152	GO:0003993(acid phosphatase activity);GO:0005615(extracellular space);GO:0030145(manganese ion binding);GO:0046872(metal ion binding)	NA	NA	NA	Purple acid phosphatase [Actinidia chinensis var. chinensis]	mrna	48.9991	55.6782	62.8893	24.0841	27.0515	23.9994	2.23021	1.15718	4.23695e-09	2.7982e-07	up	yes
nbisL1-mrna-26052	nbisL1-mrna-26052		TEAK026052	GO:0003674(molecular_function);GO:0005615(extracellular space);GO:0005618(cell wall);GO:0005794(Golgi apparatus);GO:0005829(cytosol);GO:0008150(biological_process);GO:0009505(plant-type cell wall);GO:0009506(plasmodesma);GO:0009507(chloroplast);GO:0048046(apoplast)	NA	NA	NA	Protein EXORDIUM-like [Actinidia chinensis var. chinensis]	mrna	151.546	158.745	228.739	72.9092	75.7109	66.469	2.50608	1.32543	4.2755e-09	2.81731e-07	up	yes
nbisL1-mrna-16569	nbisL1-mrna-16569		TEAK016569	GO:0001046(core promoter sequence-specific DNA binding);GO:0001228(transcriptional activator activity, RNA polymerase II transcription regulatory region sequence-specific DNA binding);GO:0005634(nucleus);GO:0006366(transcription by RNA polymerase II)	NA	NA	NA	Transcription factor bHLH123 like [Actinidia chinensis var. chinensis]	mrna	7.23902	3.44385	4.51951	0.21625	0	0.397949	24.7516	4.62945	4.59858e-09	3.01665e-07	up	yes
nbisL1-mrna-13268	nbisL1-mrna-13268		TEAK013268	GO:0005634(nucleus);GO:0005737(cytoplasm);GO:0008150(biological_process);GO:0008289(lipid binding);GO:0016021(integral component of membrane)	NA	NA	NA	uncharacterized protein LOC17878309 [Capsella rubella]	mrna	11.761	13.2974	11.1401	4.6384	4.43581	4.77808	2.61318	1.3858	4.79164e-09	3.13628e-07	up	yes
nbisL1-mrna-2256	nbisL1-mrna-2256		TEAK002256	GO:0003677(DNA binding);GO:0003700(DNA binding transcription factor activity);GO:0005515(protein binding);GO:0005634(nucleus);GO:0006351(transcription, DNA-templated);GO:0006355(regulation of transcription, DNA-templated);GO:0007275(multicellular organism development);GO:0009873(ethylene-activated signaling pathway);GO:0043565(sequence-specific DNA binding);GO:0050832(defense response to fungus)	NA	NA	NA	ethylene responsive element binding factor [Camellia sinensis]	mrna	212.603	238.232	219.585	87.8073	112.429	97.3562	2.25281	1.17172	4.90393e-09	3.20263e-07	up	yes
nbisL1-mrna-26218	nbisL1-mrna-26218		TEAK026218	GO:0004612(phosphoenolpyruvate carboxykinase (ATP) activity);GO:0005829(cytosol);GO:0006094(gluconeogenesis)	00010(Glycolysis / Gluconeogenesis);00020(Citrate cycle (TCA cycle));00620(Pyruvate metabolism);00710(Carbon fixation in photosynthetic organisms)	K01610	EC:4.1.1.49	Phosphoenolpyruvate carboxykinase [Actinidia chinensis var. chinensis]	mrna	123.942	130.454	147.457	53.3032	69.8949	41.695	2.43706	1.28514	5.65452e-09	3.65214e-07	up	yes
nbisL1-mrna-14779	nbisL1-mrna-14779		TEAK014779	GO:0004674(protein serine/threonine kinase activity);GO:0005634(nucleus);GO:0005737(cytoplasm);GO:0006468(protein phosphorylation);GO:0035556(intracellular signal transduction)	NA	NA	NA	CBL-interacting serine/threonine-protein kinase [Actinidia chinensis var. chinensis]	mrna	16.5768	18.2339	19.6774	6.60641	8.21809	6.64117	2.53839	1.34391	5.81712e-09	3.74891e-07	up	yes
nbisL1-mrna-34886	nbisL1-mrna-34886		TEAK034886	GO:0005576(extracellular region);GO:0005618(cell wall);GO:0016787(hydrolase activity);GO:0052689(carboxylic ester hydrolase activity);GO:0071555(cell wall organization)	NA	NA	NA	Pectin acetylesterase [Actinidia chinensis var. chinensis]	mrna	41.6302	56.8451	60.2867	20.388	21.0974	20.5719	2.55832	1.35519	6.63207e-09	4.23686e-07	up	yes
nbisL1-mrna-2672	nbisL1-mrna-2672		TEAK002672	GO:0004373(glycogen (starch) synthase activity);GO:0005515(protein binding);GO:0009011(starch synthase activity);GO:0009507(chloroplast);GO:0009569(chloroplast starch grain);GO:0016757(transferase activity, transferring glycosyl groups);GO:0019252(starch biosynthetic process);GO:0102502(ADP-glucose-starch glucosyltransferase activity)	00500(Starch and sucrose metabolism)	K13679	EC:2.4.1.242	hypothetical protein CDL15_Pgr023090 [Punica granatum]	mrna	31.4103	0	0	0	0	0	104701	16.6759	7.12047e-09	4.52914e-07	up	yes
nbisL1-mrna-12913	nbisL1-mrna-12913		TEAK012913	GO:0005887(integral component of plasma membrane);GO:0015204(urea transmembrane transporter activity);GO:0015293(symporter activity)	NA	NA	NA	Urea-proton symporter like [Actinidia chinensis var. chinensis]	mrna	10.3705	10.7154	10.1344	3.56872	4.77142	3.14476	2.71838	1.44275	7.27389e-09	4.61671e-07	up	yes
nbisL1-mrna-36610	nbisL1-mrna-36610		TEAK036610	NA	NA	NA	NA	heat stress transcription factor B-3-like isoform X1 [Quercus suber]	mrna	26.2874	27.0321	30.46	5.19817	7.03111	8.47107	4.04725	2.01694	7.4079e-09	4.69161e-07	up	yes
nbisL1-mrna-22650	nbisL1-mrna-22650		TEAK022650	GO:0000783(nuclear telomere cap complex);GO:0003691(double-stranded telomeric DNA binding);GO:0031627(telomeric loop formation)	NA	NA	NA	Telomere repeat-binding protein [Actinidia chinensis var. chinensis]	mrna	3.34459	3.80161	3.82018	1.09291	0.859136	1.03066	3.67665	1.87839	7.66192e-09	4.83162e-07	up	yes
nbisL1-mrna-20915	nbisL1-mrna-20915		TEAK020915	GO:0004812(aminoacyl-tRNA ligase activity);GO:0004816(asparagine-tRNA ligase activity);GO:0005524(ATP binding);GO:0005737(cytoplasm);GO:0005739(mitochondrion);GO:0005829(cytosol);GO:0006418(tRNA aminoacylation for protein translation);GO:0006421(asparaginyl-tRNA aminoacylation);GO:0009507(chloroplast)	00970(Aminoacyl-tRNA biosynthesis)	K01893	EC:6.1.1.22	Asparagine--tRNA ligase [Actinidia chinensis var. chinensis]	mrna	3.50398	4.60533	4.73973	0.662829	1.46028	0.694809	4.55976	2.18896	7.79958e-09	4.90787e-07	up	yes
nbisL1-mrna-36683	nbisL1-mrna-36683		TEAK036683	NA	NA	NA	NA	R2R3-MYB transcription factor anthocyanin 2 [Camellia sinensis]	mrna	45.4092	43.2902	54.8456	12.8688	18.5994	15.3663	3.06494	1.61586	8.52746e-09	5.34297e-07	up	yes
nbisL1-mrna-21642	nbisL1-mrna-21642		TEAK021642	GO:0005618(cell wall);GO:0033609(oxalate metabolic process);GO:0046564(oxalate decarboxylase activity)	00450(Selenocompound metabolism)	K00384	EC:1.8.1.9	germin-like protein [Camellia sinensis]	mrna	66.3415	51.8926	36.5683	14.4689	15.5211	16.7437	3.31243	1.72789	8.70981e-09	5.44558e-07	up	yes
nbisL1-mrna-34197	nbisL1-mrna-34197		TEAK034197	GO:0004022(alcohol dehydrogenase (NAD) activity);GO:0005829(cytosol);GO:0006561(proline biosynthetic process);GO:0009408(response to heat);GO:0009414(response to water deprivation);GO:0009688(abscisic acid biosynthetic process);GO:0009750(response to fructose);GO:0010115(regulation of abscisic acid biosynthetic process);GO:0010182(sugar mediated signaling pathway);GO:0010301(xanthoxin dehydrogena…	00906(Carotenoid biosynthesis)	K09841	EC:1.1.1.288	secoisolariciresinol dehydrogenase-like [Quercus suber]	mrna	165.337	185.825	202.886	90.5945	70.2501	69.6781	2.40344	1.2651	8.89778e-09	5.53948e-07	up	yes
nbisL1-mrna-9152	nbisL1-mrna-9152		TEAK009152	GO:0000977(RNA polymerase II regulatory region sequence-specific DNA binding);GO:0003700(DNA binding transcription factor activity);GO:0006357(regulation of transcription by RNA polymerase II);GO:0090575(RNA polymerase II transcription factor complex)	NA	NA	NA	PREDICTED: uncharacterized protein LOC100253569 isoform X1 [Vitis vinifera]	mrna	16.9813	17.1802	11.8108	4.98224	4.71747	4.57142	3.22134	1.68766	1.18096e-08	7.14008e-07	up	yes
nbisL1-mrna-34443	nbisL1-mrna-34443		TEAK034443	GO:0005351(carbohydrate:proton symporter activity);GO:0005355(glucose transmembrane transporter activity);GO:0005887(integral component of plasma membrane);GO:0046323(glucose import)	NA	NA	NA	Sugar transporter ERD6-like [Actinidia chinensis var. chinensis]	mrna	5.9497	8.48908	9.88052	1.61536	2.78185	1.781	3.9363	1.97684	1.21859e-08	7.3373e-07	up	yes
nbisL1-mrna-21606	nbisL1-mrna-21606		TEAK021606	GO:0005737(cytoplasm);GO:0005886(plasma membrane);GO:0006979(response to oxidative stress);GO:0016491(oxidoreductase activity);GO:0046686(response to cadmium ion);GO:0055114(oxidation-reduction process)	NA	NA	NA	isoeugenol synthase 1 [Jatropha curcas]	mrna	86.3832	84.9416	97.994	43.0911	40.4175	39.3507	2.19209	1.13231	1.34186e-08	8.0465e-07	up	yes
nbisL1-mrna-17340	nbisL1-mrna-17340		TEAK017340	GO:0019745(pentacyclic triterpenoid biosynthetic process);GO:0042300(beta-amyrin synthase activity)	00909(Sesquiterpenoid and triterpenoid biosynthesis)	K15813	EC:5.4.99.39	Dammarenediol II synthase [Actinidia chinensis var. chinensis]	mrna	27.353	30.4249	42.2701	12.8264	14.0379	7.87964	2.87958	1.52586	1.43431e-08	8.54843e-07	up	yes
nbisL1-mrna-27826	nbisL1-mrna-27826		TEAK027826	NA	NA	NA	NA	hypothetical protein MANES_12G100300 [Manihot esculenta]	mrna	6.96778	7.21837	2.11534	0	0	0	54338.3	15.7297	1.5e-08	8.90372e-07	up	yes
nbisL1-mrna-17232	nbisL1-mrna-17232		TEAK017232	GO:0004674(protein serine/threonine kinase activity);GO:0005829(cytosol);GO:0006355(regulation of transcription, DNA-templated);GO:0006468(protein phosphorylation);GO:0035556(intracellular signal transduction)	NA	NA	NA	Transcription factor LHW like [Actinidia chinensis var. chinensis]	mrna	36.6584	36.7311	45.206	19.1822	17.4319	14.5001	2.32021	1.21425	1.65431e-08	9.7213e-07	up	yes
nbisL1-mrna-25953	nbisL1-mrna-25953		TEAK025953	GO:0000325(plant-type vacuole);GO:0005524(ATP binding);GO:0005773(vacuole);GO:0005774(vacuolar membrane);GO:0005886(plasma membrane);GO:0008559(xenobiotic transmembrane transporting ATPase activity);GO:0009506(plasmodesma);GO:0010290(chlorophyll catabolite transmembrane transporter activity);GO:0015431(glutathione S-conjugate-exporting ATPase activity);GO:0016021(integral component of membrane);G…	02010(ABC transporters)	K05665	NA	ABC transporter C family member 9 like [Actinidia chinensis var. chinensis]	mrna	17.2413	19.2704	17.1347	6.74484	8.47008	4.42776	2.73111	1.44949	1.68947e-08	9.90805e-07	up	yes
nbisL1-mrna-14088	nbisL1-mrna-14088		TEAK014088	GO:0003674(molecular_function);GO:0005768(endosome);GO:0005794(Golgi apparatus);GO:0005802(trans-Golgi network);GO:0008150(biological_process);GO:0009507(chloroplast);GO:0016021(integral component of membrane)	NA	NA	NA	ATP-binding cassette sub-family A member like [Actinidia chinensis var. chinensis]	mrna	31.8566	28.4904	27.1138	9.8235	11.4641	11.9246	2.6334	1.39693	1.73896e-08	1.01779e-06	up	yes
nbisL1-mrna-35579	nbisL1-mrna-35579		TEAK035579	GO:0005618(cell wall);GO:0033609(oxalate metabolic process);GO:0046564(oxalate decarboxylase activity)	00450(Selenocompound metabolism)	K00384	EC:1.8.1.9	germin-like protein [Camellia sinensis]	mrna	111.843	107.867	105.609	17.8294	33.1947	41.9059	3.50069	1.80764	1.87649e-08	1.0961e-06	up	yes
nbisL1-mrna-18300	nbisL1-mrna-18300		TEAK018300	GO:0005576(extracellular region);GO:0005615(extracellular space);GO:0009620(response to fungus);GO:0009627(systemic acquired resistance);GO:0009751(response to salicylic acid);GO:0009817(defense response to fungus, incompatible interaction);GO:0009866(induced systemic resistance, ethylene mediated signaling pathway);GO:0009871(jasmonic acid and ethylene-dependent systemic resistance, ethylene med…	00901(Indole alkaloid biosynthesis)	K21026	EC:3.1.1.80	unnamed protein product, partial [Vitis vinifera]	mrna	123.785	135.205	141.594	61.9456	72.4511	51.1589	2.15884	1.11025	1.9261e-08	1.11179e-06	up	yes
nbisL1-mrna-15345	nbisL1-mrna-15345		TEAK015345	GO:0005274(allantoin:proton symporter activity);GO:0005524(ATP binding);GO:0005886(plasma membrane);GO:0015210(uracil transmembrane transporter activity);GO:0015505(uracil:cation symporter activity);GO:0015720(allantoin transport);GO:0015857(uracil transport);GO:0016021(integral component of membrane);GO:0022857(transmembrane transporter activity);GO:0043100(pyrimidine nucleobase salvage);GO:0071…	NA	NA	NA	Ureide permease [Actinidia chinensis var. chinensis]	mrna	6.86234	7.21914	6.8695	2.33324	3.11464	2.39109	2.67267	1.41828	2.02169e-08	1.16239e-06	up	yes
nbisL1-mrna-1965	nbisL1-mrna-1965		TEAK001965	GO:0000981(RNA polymerase II transcription factor activity, sequence-specific DNA binding);GO:0001135(transcription factor activity, RNA polymerase II transcription factor recruiting);GO:0003677(DNA binding);GO:0003700(DNA binding transcription factor activity);GO:0005634(nucleus);GO:0006351(transcription, DNA-templated);GO:0006355(regulation of transcription, DNA-templated);GO:0006357(regulation…	NA	NA	NA	PREDICTED: transcription factor MYB59 [Vitis vinifera]	mrna	49.7201	44.6972	56.8108	18.2157	24.4758	16.7976	2.54212	1.34603	2.15141e-08	1.23214e-06	up	yes
nbisL1-mrna-23715	nbisL1-mrna-23715		TEAK023715	GO:0004674(protein serine/threonine kinase activity);GO:0005886(plasma membrane);GO:0006468(protein phosphorylation);GO:0006952(defense response);GO:0009506(plasmodesma)	NA	NA	NA	hypothetical protein DVH24_037251 [Malus domestica]	mrna	28.9967	29.6794	33.3198	13.7306	10.5324	11.1052	2.6011	1.37912	2.2503e-08	1.27879e-06	up	yes
nbisL1-mrna-8337	nbisL1-mrna-8337		TEAK008337	GO:0016787(hydrolase activity)	00590(Arachidonic acid metabolism);04146(Peroxisome)	K08726	EC:3.3.2.10;EC:3.1.3.76	uncharacterized protein LOC105163107 [Sesamum indicum]	mrna	43.707	47.1371	42.0906	17.4897	15.8784	12.6776	2.88702	1.52958	2.26158e-08	1.28271e-06	up	yes
nbisL1-mrna-600	nbisL1-mrna-600		TEAK000600	GO:0005634(nucleus);GO:0005737(cytoplasm)	NA	NA	NA	U-box domain-containing protein [Actinidia chinensis var. chinensis]	mrna	1.66411	2.84548	2.1006	0.271843	0.622195	0.26755	5.69064	2.50859	2.53631e-08	1.43576e-06	up	yes
nbisL1-mrna-29862	nbisL1-mrna-29862		TEAK029862	GO:0003674(molecular_function);GO:0005575(cellular_component);GO:0008150(biological_process)	NA	NA	NA	Wound-induced protein [Actinidia chinensis var. chinensis]	mrna	68.8734	48.9477	47.0799	18.8225	7.48112	11.8833	4.31826	2.11045	2.56307e-08	1.44687e-06	up	yes
nbisL1-mrna-14294	nbisL1-mrna-14294		TEAK014294	GO:0005737(cytoplasm);GO:0009807(lignan biosynthetic process);GO:0010283(pinoresinol reductase activity);GO:0055114(oxidation-reduction process)	NA	NA	NA	isoflavone reductase homolog [Quercus suber]	mrna	76.4305	74.292	81.5605	28.792	39.5484	32.3102	2.30782	1.20653	2.80703e-08	1.55003e-06	up	yes
nbisL1-mrna-26888	nbisL1-mrna-26888		TEAK026888	GO:0005886(plasma membrane);GO:0008150(biological_process);GO:0016021(integral component of membrane)	NA	NA	NA	UPF0481 protein [Actinidia chinensis var. chinensis]	mrna	6.63087	8.4744	10.7287	1.74054	2.4157	2.65757	3.79141	1.92274	2.90311e-08	1.59117e-06	up	yes
nbisL1-mrna-29516	nbisL1-mrna-29516		TEAK029516	GO:0003729(mRNA binding);GO:0005685(U1 snRNP);GO:0006376(mRNA splice site selection);GO:0071004(U2-type prespliceosome)	NA	NA	NA	Arginine/serine-rich coiled-coil protein [Actinidia chinensis var. chinensis]	mrna	14.8583	15.0514	17.3507	6.49448	7.02162	4.8741	2.56987	1.3617	2.97731e-08	1.62577e-06	up	yes
nbisL1-mrna-40198	nbisL1-mrna-40198		TEAK040198	GO:0007165(signal transduction);GO:0016020(membrane)	NA	NA	NA	Ankyrin repeat-containing protein [Actinidia chinensis var. chinensis]	mrna	10.5844	14.85	13.2691	5.25235	5.1278	4.90249	2.53252	1.34057	2.99811e-08	1.63408e-06	up	yes
nbisL1-mrna-36313	nbisL1-mrna-36313		TEAK036313	GO:0005507(copper ion binding);GO:0016722(oxidoreductase activity, oxidizing metal ions)	NA	NA	NA	Laccase-12 like [Actinidia chinensis var. chinensis]	mrna	6.37119	8.4324	6.73327	2.49303	1.79154	1.37589	3.80479	1.92782	3.11313e-08	1.69251e-06	up	yes
nbisL1-mrna-11761	nbisL1-mrna-11761		TEAK011761	GO:0044373(cytokinin binding);GO:0080037(negative regulation of cytokinin-activated signaling pathway)	NA	NA	NA	Legume lectin domain protein [Actinidia chinensis var. chinensis]	mrna	18.3788	22.2307	22.4971	7.84752	7.24059	6.95856	2.86241	1.51723	3.11686e-08	1.69251e-06	up	yes
nbisL1-mrna-18072	nbisL1-mrna-18072		TEAK018072	GO:0005249(voltage-gated potassium channel activity);GO:0005887(integral component of plasma membrane);GO:0042391(regulation of membrane potential)	NA	NA	NA	Potassium channel like [Actinidia chinensis var. chinensis]	mrna	14.7316	15.9096	14.1883	5.80951	7.00237	4.08517	2.65309	1.40767	3.29015e-08	1.77022e-06	up	yes
nbisL1-mrna-32514	nbisL1-mrna-32514		TEAK032514	GO:0009813(flavonoid biosynthetic process);GO:0043231(intracellular membrane-bounded organelle);GO:0052696(flavonoid glucuronidation);GO:0080043(quercetin 3-O-glucosyltransferase activity);GO:0080044(quercetin 7-O-glucosyltransferase activity)	NA	NA	NA	UDP-glycosyltransferase [Actinidia chinensis var. chinensis]	mrna	21.202	20.5499	23.9062	9.2657	7.4094	4.46367	3.10605	1.63508	3.55079e-08	1.87942e-06	up	yes
nbisL1-mrna-4180	nbisL1-mrna-4180		TEAK004180	GO:0004553(hydrolase activity, hydrolyzing O-glycosyl compounds);GO:0004564(beta-fructofuranosidase activity);GO:0004575(sucrose alpha-glucosidase activity);GO:0005515(protein binding);GO:0005576(extracellular region);GO:0005618(cell wall);GO:0005886(plasma membrane);GO:0005975(carbohydrate metabolic process);GO:0009611(response to wounding);GO:0048046(apoplast);GO:0050832(defense response to fun…	00052(Galactose metabolism);00500(Starch and sucrose metabolism)	K01193	EC:3.2.1.26	invertase 6 [Camellia sinensis]	mrna	5.90254	4.73836	6.1359	1.82127	1.10219	0.652399	4.69168	2.23011	3.74567e-08	1.979e-06	up	yes
nbisL1-mrna-36687	nbisL1-mrna-36687		TEAK036687	GO:0000981(RNA polymerase II transcription factor activity, sequence-specific DNA binding);GO:0001135(transcription factor activity, RNA polymerase II transcription factor recruiting);GO:0003677(DNA binding);GO:0003700(DNA binding transcription factor activity);GO:0005515(protein binding);GO:0005634(nucleus);GO:0006351(transcription, DNA-templated);GO:0006355(regulation of transcription, DNA-temp…	NA	NA	NA	R2R3-MYB transcription factor anthocyanin 2 [Camellia sinensis]	mrna	35.9099	29.9481	38.4291	9.56355	10.9116	11.7961	3.23157	1.69224	3.75581e-08	1.98079e-06	up	yes
nbisL1-mrna-27790	nbisL1-mrna-27790		TEAK027790	GO:0005983(starch catabolic process);GO:0005987(sucrose catabolic process)	00500(Starch and sucrose metabolism)	K01176	EC:3.2.1.1	alpha-amylase 1 [Camellia sinensis]	mrna	17.2724	21.1513	24.3076	7.1243	5.21316	7.90243	3.09939	1.63198	3.76385e-08	1.98146e-06	up	yes
nbisL1-mrna-5286	nbisL1-mrna-5286		TEAK005286	GO:0005634(nucleus);GO:0005737(cytoplasm)	NA	NA	NA	protein CELLULOSE SYNTHASE INTERACTIVE 3 [Carica papaya]	mrna	25.6645	26.8327	29.0127	11.1831	13.1609	8.05891	2.51551	1.33085	3.79407e-08	1.99379e-06	up	yes
nbisL1-mrna-515	nbisL1-mrna-515		TEAK000515	NA	04626(Plant-pathogen interaction)	K13465	EC:3.2.1.8	LRR receptor-like serine/threonine-protein kinase [Actinidia chinensis var. chinensis]	mrna	3.07524	3.79726	3.005	0.769976	0.835209	0.750173	4.19363	2.0682	4.19876e-08	2.19349e-06	up	yes
nbisL1-mrna-34888	nbisL1-mrna-34888		TEAK034888	NA	NA	NA	NA	Serine/threonine-protein kinase kinX [Actinidia chinensis var. chinensis]	mrna	91.0851	95.8672	110.705	30.3857	47.6243	17.7702	3.10771	1.63585	4.2211e-08	2.1985e-06	up	yes
nbisL1-mrna-4969	nbisL1-mrna-4969		TEAK004969	NA	NA	NA	NA	Futsch light chain LC(f) like [Actinidia chinensis var. chinensis]	mrna	11.0551	10.6638	11.1657	3.5323	5.90883	3.63284	2.51527	1.33072	4.44085e-08	2.29259e-06	up	yes
nbisL1-mrna-2181	nbisL1-mrna-2181		TEAK002181	GO:0003674(molecular_function);GO:0005576(extracellular region);GO:0008150(biological_process)	NA	NA	NA	STS14 protein-like, partial [Trifolium pratense]	mrna	60.8473	48.9024	68.6758	25.4321	21.0275	18.7397	2.73662	1.45239	4.47116e-08	2.30418e-06	up	yes
nbisL1-mrna-17554	nbisL1-mrna-17554		TEAK017554	GO:0000139(Golgi membrane);GO:0000271(polysaccharide biosynthetic process);GO:0000977(RNA polymerase II regulatory region sequence-specific DNA binding);GO:0005794(Golgi apparatus);GO:0005886(plasma membrane);GO:0009833(plant-type primary cell wall biogenesis);GO:0016021(integral component of membrane);GO:0016740(transferase activity);GO:0016757(transferase activity, transferring glycosyl groups)…	NA	NA	NA	Cellulose synthase-like protein [Actinidia chinensis var. chinensis]	mrna	71.2449	77.3488	89.865	39.466	39.942	33.1659	2.11824	1.08287	4.48054e-08	2.30496e-06	up	yes
nbisL1-mrna-1359	nbisL1-mrna-1359		TEAK001359	GO:0003824(catalytic activity);GO:0005634(nucleus)	03410(Base excision repair)	K01246	EC:3.2.2.20	GMP synthase [Actinidia chinensis var. chinensis]	mrna	17.5972	18.5356	18.807	2.92645	5.30551	5.73792	3.93273	1.97553	4.58426e-08	2.35419e-06	up	yes
nbisL1-mrna-6745	nbisL1-mrna-6745		TEAK006745	NA	NA	NA	NA	Late embryogenesis abundant protein [Actinidia chinensis var. chinensis]	mrna	26.3947	27.6616	26.4948	9.1239	5.48599	7.56109	3.63317	1.86123	4.73084e-08	2.42098e-06	up	yes
nbisL1-mrna-21303	nbisL1-mrna-21303		TEAK021303	GO:0004674(protein serine/threonine kinase activity);GO:0005886(plasma membrane);GO:0006468(protein phosphorylation)	NA	NA	NA	G-type lectin S-receptor-like serine/threonine-protein kinase [Actinidia chinensis var. chinensis]	mrna	6.96521	8.31896	11.0918	2.37414	3.27246	2.10261	3.4037	1.7671	4.83338e-08	2.46485e-06	up	yes
nbisL1-mrna-14519	nbisL1-mrna-14519		TEAK014519	GO:0004866(endopeptidase inhibitor activity);GO:0005576(extracellular region);GO:0005618(cell wall);GO:0048046(apoplast)	NA	NA	NA	PREDICTED: miraculin-like [Fragaria vesca subsp. vesca]	mrna	8.62223	5.59269	8.38362	1.33016	1.23249	1.33489	5.79815	2.53559	5.11276e-08	2.5938e-06	up	yes
nbisL1-mrna-8195	nbisL1-mrna-8195		TEAK008195	NA	NA	NA	NA	metallothionein-like protein [Camellia sinensis]	mrna	866.369	588.001	617.607	264.002	211.766	282.237	2.73346	1.45073	5.52039e-08	2.79576e-06	up	yes
nbisL1-mrna-16462	nbisL1-mrna-16462		TEAK016462	GO:0005783(endoplasmic reticulum);GO:0005886(plasma membrane)	NA	NA	NA	ATP-binding cassette sub-family G member like [Actinidia chinensis var. chinensis]	mrna	32.1077	31.9426	38.8168	14.4946	16.5738	11.5108	2.41589	1.27256	5.56429e-08	2.81313e-06	up	yes
nbisL1-mrna-36745	nbisL1-mrna-36745		TEAK036745	GO:0008878(glucose-1-phosphate adenylyltransferase activity)	00500(Starch and sucrose metabolism);00520(Amino sugar and nucleotide sugar metabolism)	K00975	EC:2.7.7.27	PREDICTED: glucose-1-phosphate adenylyltransferase large subunit 1 [Vitis vinifera]	mrna	53.587	63.0197	69.6216	29.8155	28.8559	27.5551	2.15976	1.11087	5.95685e-08	2.9961e-06	up	yes
nbisL1-mrna-17450	nbisL1-mrna-17450		TEAK017450	GO:0000304(response to singlet oxygen);GO:0005524(ATP binding);GO:0005783(endoplasmic reticulum);GO:0005886(plasma membrane);GO:0009737(response to abscisic acid);GO:0016021(integral component of membrane);GO:0016787(hydrolase activity);GO:0016887(ATPase activity)	NA	NA	NA	AAA-ATPase [Actinidia chinensis var. chinensis]	mrna	25.1248	22.625	37.6911	8.5015	11.2735	6.18667	3.29103	1.71854	6.06467e-08	3.04511e-06	up	yes
nbisL1-mrna-38372	nbisL1-mrna-38372		TEAK038372	GO:0005524(ATP binding);GO:0006952(defense response);GO:0009506(plasmodesma);GO:0043531(ADP binding)	NA	NA	NA	Disease resistance protein [Actinidia chinensis var. chinensis]	mrna	4.27561	4.39721	5.13067	1.47391	1.68786	1.02958	3.29333	1.71955	6.45389e-08	3.21849e-06	up	yes
nbisL1-mrna-9693	nbisL1-mrna-9693		TEAK009693	GO:0005515(protein binding);GO:0008661(1-deoxy-D-xylulose-5-phosphate synthase activity);GO:0009228(thiamine biosynthetic process);GO:0009507(chloroplast);GO:0009570(chloroplast stroma);GO:0015995(chlorophyll biosynthetic process);GO:0016114(terpenoid biosynthetic process);GO:0019288(isopentenyl diphosphate biosynthetic process, methylerythritol 4-phosphate pathway);GO:0046872(metal ion binding);…	00730(Thiamine metabolism);00900(Terpenoid backbone biosynthesis)	K01662	EC:2.2.1.7	1-deoxy-D-xylulose-5-phosphate synthase [Camellia sinensis]	mrna	5.13029	5.10734	8.24235	1.35242	1.63551	1.27797	4.33203	2.11504	6.51112e-08	3.24152e-06	up	yes
nbisL1-mrna-28603	nbisL1-mrna-28603		TEAK028603	NA	NA	NA	NA	Forkhead box protein like [Actinidia chinensis var. chinensis]	mrna	18.4401	22.5975	13.741	3.14424	2.86519	3.02437	6.06374	2.60021	6.72812e-08	3.34384e-06	up	yes
nbisL1-mrna-39651	nbisL1-mrna-39651		TEAK039651	GO:0003677(DNA binding);GO:0003700(DNA binding transcription factor activity);GO:0005634(nucleus);GO:0006351(transcription, DNA-templated);GO:0006355(regulation of transcription, DNA-templated);GO:0007275(multicellular organism development);GO:0009611(response to wounding);GO:0009788(negative regulation of abscisic acid-activated signaling pathway)	NA	NA	NA	nam-like protein [Camellia sinensis]	mrna	20.8284	23.7923	33.3342	9.93362	10.0042	5.29101	3.08991	1.62757	7.04065e-08	3.48738e-06	up	yes
nbisL1-mrna-32751	nbisL1-mrna-32751		TEAK032751	GO:0004867(serine-type endopeptidase inhibitor activity);GO:0005576(extracellular region);GO:0005618(cell wall);GO:0006508(proteolysis);GO:0008233(peptidase activity);GO:0009611(response to wounding);GO:0050832(defense response to fungus)	NA	NA	NA	PREDICTED: glu S.griseus protease inhibitor-like [Malus domestica]	mrna	2.2525	2.61178	4.51613	0	0	0	31268.1	14.9324	7.06974e-08	3.49589e-06	up	yes
nbisL1-mrna-29369	nbisL1-mrna-29369		TEAK029369	GO:0005515(protein binding);GO:0009055(electron transfer activity);GO:0009414(response to water deprivation);GO:0009507(chloroplast);GO:0009534(chloroplast thylakoid);GO:0009535(chloroplast thylakoid membrane);GO:0009644(response to high light intensity);GO:0009773(photosynthetic electron transport in photosystem I);GO:0010117(photoprotection);GO:0071484(cellular response to light intensity)	NA	NA	NA	protein PROTON GRADIENT REGULATION 5, chloroplastic [Prunus avium]	mrna	771.634	867.529	772.387	346.932	401.265	391.58	2.11581	1.08121	7.71468e-08	3.7829e-06	up	yes
nbisL1-mrna-29315	nbisL1-mrna-29315		TEAK029315	GO:0006664(glycolipid metabolic process);GO:0012505(endomembrane system);GO:0046527(glucosyltransferase activity)	00514(Other types of O-glycan biosynthesis)	K13667	EC:2.4.1.-	unnamed protein product, partial [Vitis vinifera]	mrna	16.3504	20.1718	21.7801	6.66162	9.51588	6.57768	2.56216	1.35736	8.11802e-08	3.94114e-06	up	yes
nbisL1-mrna-36861	nbisL1-mrna-36861		TEAK036861	GO:0005773(vacuole);GO:0005774(vacuolar membrane);GO:0006508(proteolysis);GO:0006751(glutathione catabolic process);GO:0006805(xenobiotic metabolic process);GO:0009636(response to toxic substance);GO:0016021(integral component of membrane);GO:0016756(glutathione gamma-glutamylcysteinyltransferase activity);GO:0036374(glutathione hydrolase activity);GO:0102953(hypoglycin A gamma-glutamyl transpept…	00590(Arachidonic acid metabolism);00430(Taurine and hypotaurine metabolism);00460(Cyanoamino acid metabolism);00480(Glutathione metabolism)	K18592	EC:2.3.2.2;EC:3.4.19.13	Gamma-glutamyltranspeptidase [Actinidia chinensis var. chinensis]	mrna	21.8173	23.778	28.5296	12.0316	8.8163	8.78224	2.50167	1.32289	8.4376e-08	4.07604e-06	up	yes
nbisL1-mrna-32091	nbisL1-mrna-32091		TEAK032091	GO:0004364(glutathione transferase activity);GO:0005737(cytoplasm);GO:0006749(glutathione metabolic process);GO:0010731(protein glutathionylation)	00480(Glutathione metabolism)	K00799	EC:2.5.1.18	Protein IN2-1 B like, partial [Actinidia chinensis var. chinensis]	mrna	5.35207	0	0	0	0	0	17840.2	14.1228	8.48567e-08	4.09252e-06	up	yes
nbisL1-mrna-13263	nbisL1-mrna-13263		TEAK013263	GO:0004672(protein kinase activity);GO:0004842(ubiquitin-protein transferase activity);GO:0005524(ATP binding);GO:0005634(nucleus);GO:0005886(plasma membrane);GO:0006468(protein phosphorylation);GO:0016301(kinase activity);GO:0016567(protein ubiquitination)	NA	NA	NA	U-box domain-containing protein [Actinidia chinensis var. chinensis]	mrna	16.0194	17.6328	23.4255	7.42394	8.98423	6.08753	2.53727	1.34328	8.61734e-08	4.13996e-06	up	yes
nbisL1-mrna-9903	nbisL1-mrna-9903		TEAK009903	GO:0004674(protein serine/threonine kinase activity);GO:0005886(plasma membrane)	NA	NA	NA	hypothetical protein DVH24_026950 [Malus domestica]	mrna	6.00671	5.44726	6.31635	1.38517	1.73764	1.78961	3.61743	1.85496	8.63148e-08	4.13996e-06	up	yes
nbisL1-mrna-5826	nbisL1-mrna-5826		TEAK005826	GO:0005515(protein binding);GO:0005737(cytoplasm);GO:0005829(cytosol);GO:0006559(L-phenylalanine catabolic process);GO:0006952(defense response);GO:0006979(response to oxidative stress);GO:0009611(response to wounding);GO:0009699(phenylpropanoid biosynthetic process);GO:0009800(cinnamic acid biosynthetic process);GO:0045548(phenylalanine ammonia-lyase activity);GO:0080167(response to karrikin)	00360(Phenylalanine metabolism);00940(Phenylpropanoid biosynthesis)	K10775	EC:4.3.1.24	phenylalanine ammonia-lyase [Camellia sinensis]	mrna	47.3716	47.503	66.5709	23.8	23.8085	14.7451	2.5892	1.3725	8.70134e-08	4.16231e-06	up	yes
nbisL1-mrna-39777	nbisL1-mrna-39777		TEAK039777	GO:0004497(monooxygenase activity);GO:0007275(multicellular organism development);GO:0010268(brassinosteroid homeostasis);GO:0016125(sterol metabolic process);GO:0016132(brassinosteroid biosynthetic process)	NA	NA	NA	PREDICTED: cytochrome P450 87A3-like [Juglans regia]	mrna	32.5049	33.832	29.1611	11.2902	14.3703	13.4225	2.44347	1.28893	8.9048e-08	4.24578e-06	up	yes
nbisL1-mrna-23372	nbisL1-mrna-23372		TEAK023372	GO:0003674(molecular_function);GO:0005634(nucleus);GO:0008150(biological_process)	NA	NA	NA	uncharacterized protein CEY00_Acc16874 isoform 1 [Actinidia chinensis var. chinensis]	mrna	13.1222	15.4091	15.8658	6.81517	6.08154	3.6084	2.6899	1.42755	9.24511e-08	4.39375e-06	up	yes
nbisL1-mrna-6425	nbisL1-mrna-6425		TEAK006425	GO:0005576(extracellular region);GO:0009055(electron transfer activity);GO:0009507(chloroplast);GO:0016614(oxidoreductase activity, acting on CH-OH group of donors);GO:0050660(flavin adenine dinucleotide binding);GO:0055114(oxidation-reduction process)	00052(Galactose metabolism);00500(Starch and sucrose metabolism)	K01187	EC:3.2.1.20	Berberine bridge enzyme-like [Actinidia chinensis var. chinensis]	mrna	6.01482	7.86224	7.71383	2.66344	2.51956	2.0781	2.9735	1.57216	9.49511e-08	4.49073e-06	up	yes
nbisL1-mrna-3040	nbisL1-mrna-3040		TEAK003040	GO:0005215(transporter activity);GO:0005794(Golgi apparatus);GO:0006810(transport)	NA	NA	NA	PREDICTED: CRAL-TRIO domain-containing protein YKL091C-like isoform X2 [Pyrus x bretschneideri]	mrna	41.4932	44.4979	55.6188	20.0482	23.5373	18.7313	2.27242	1.18423	1.02246e-07	4.79066e-06	up	yes
nbisL1-mrna-10131	nbisL1-mrna-10131		TEAK010131	GO:0005887(integral component of plasma membrane);GO:0015116(sulfate transmembrane transporter activity)	NA	NA	NA	sulfate transporter 3.1 [Camellia sinensis]	mrna	5.31829	4.66656	7.19127	1.84008	1.39905	1.68399	3.48887	1.80276	1.05942e-07	4.93887e-06	up	yes
nbisL1-mrna-38551	nbisL1-mrna-38551		TEAK038551	GO:0004672(protein kinase activity);GO:0004674(protein serine/threonine kinase activity);GO:0005524(ATP binding);GO:0005829(cytosol);GO:0005886(plasma membrane);GO:0006468(protein phosphorylation);GO:0007169(transmembrane receptor protein tyrosine kinase signaling pathway);GO:0016021(integral component of membrane)	NA	NA	NA	hypothetical protein DM860_014140 [Cuscuta australis]	mrna	0.501553	0.927737	1.35019	0	0	0	9264.94	13.1776	1.08634e-07	5.05263e-06	up	yes
nbisL1-mrna-26825	nbisL1-mrna-26825		TEAK026825	GO:0003674(molecular_function);GO:0008150(biological_process)	NA	NA	NA	PAR1 protein [Actinidia chinensis var. chinensis]	mrna	13.5132	23.4137	24.7696	3.83932	4.53585	5.70715	4.38113	2.1313	1.11708e-07	5.17474e-06	up	yes
nbisL1-mrna-27885	nbisL1-mrna-27885		TEAK027885	GO:0004568(chitinase activity);GO:0006032(chitin catabolic process);GO:0050832(defense response to fungus)	00520(Amino sugar and nucleotide sugar metabolism)	K01183	EC:3.2.1.14	acidic endochitinase-like [Citrus sinensis]	mrna	3.23769	3.82942	4.49638	0.696837	0.550396	0.564338	6.38312	2.67426	1.27734e-07	5.80705e-06	up	yes
nbisL1-mrna-27618	nbisL1-mrna-27618		TEAK027618	GO:0003677(DNA binding);GO:0004365(glyceraldehyde-3-phosphate dehydrogenase (NAD+) (phosphorylating) activity);GO:0005507(copper ion binding);GO:0005515(protein binding);GO:0005634(nucleus);GO:0005737(cytoplasm);GO:0005739(mitochondrion);GO:0005740(mitochondrial envelope);GO:0005774(vacuolar membrane);GO:0005794(Golgi apparatus);GO:0005829(cytosol);GO:0005886(plasma membrane);GO:0006094(gluconeog…	00010(Glycolysis / Gluconeogenesis);00710(Carbon fixation in photosynthetic organisms)	K00134	EC:1.2.1.12	BnaC01g40210D [Brassica napus]	mrna	0	4.56608	0	0	0	0	15220.3	13.8937	1.2865e-07	5.83961e-06	up	yes
nbisL1-mrna-11899	nbisL1-mrna-11899		TEAK011899	GO:0003723(RNA binding);GO:0005634(nucleus);GO:0005737(cytoplasm);GO:0006364(rRNA processing)	03008(Ribosome biogenesis in eukaryotes)	K14574	NA	Ribosome maturation protein like [Actinidia chinensis var. chinensis]	mrna	2.3987	0	0	0	0	0	7995.66	12.965	1.31881e-07	5.97702e-06	up	yes
nbisL1-mrna-12964	nbisL1-mrna-12964		TEAK012964	GO:0005634(nucleus);GO:0005739(mitochondrion);GO:0008150(biological_process)	NA	NA	NA	hypothetical protein PHAVU_005G137300g [Phaseolus vulgaris]	mrna	16.9151	18.4095	25.3549	5.06963	8.74776	3.90812	3.42329	1.77538	1.35151e-07	6.11579e-06	up	yes
nbisL1-mrna-34258	nbisL1-mrna-34258		TEAK034258	GO:0004553(hydrolase activity, hydrolyzing O-glycosyl compounds);GO:0005576(extracellular region);GO:0005618(cell wall);GO:0010411(xyloglucan metabolic process);GO:0016762(xyloglucan:xyloglucosyl transferase activity);GO:0016798(hydrolase activity, acting on glycosyl bonds);GO:0042546(cell wall biogenesis);GO:0048046(apoplast);GO:0071555(cell wall organization)	NA	NA	NA	Xyloglucan endotransglucosylase/hydrolase protein [Actinidia chinensis var. chinensis]	mrna	0.736635	1.33114	2.68907	0	0	0	15856.1	13.9528	1.40956e-07	6.35924e-06	up	yes
nbisL1-mrna-20063	nbisL1-mrna-20063		TEAK020063	GO:0003824(catalytic activity);GO:0004553(hydrolase activity, hydrolyzing O-glycosyl compounds);GO:0005737(cytoplasm);GO:0006979(response to oxidative stress);GO:0009506(plasmodesma);GO:0034484(raffinose catabolic process);GO:0047274(galactinol-sucrose galactosyltransferase activity);GO:0052692(raffinose alpha-galactosidase activity);GO:0080167(response to karrikin)	00052(Galactose metabolism)	K06617	EC:2.4.1.82	raffinose synthase 1 [Camellia sinensis]	mrna	56.6614	43.7152	58.0704	23.7499	24.4474	22.1614	2.25199	1.1712	1.40965e-07	6.35924e-06	up	yes
nbisL1-mrna-19699	nbisL1-mrna-19699		TEAK019699	GO:0004089(carbonate dehydratase activity);GO:0006730(one-carbon metabolic process);GO:0008270(zinc ion binding);GO:0009507(chloroplast);GO:0009570(chloroplast stroma)	00910(Nitrogen metabolism)	K01674	EC:4.2.1.1	Alpha carbonic anhydrase [Actinidia chinensis var. chinensis]	mrna	7.13597	11.0078	7.41883	1.42349	1.72327	0.568241	6.88091	2.7826	1.43083e-07	6.42515e-06	up	yes
nbisL1-mrna-25311	nbisL1-mrna-25311		TEAK025311	GO:0006664(glycolipid metabolic process);GO:0012505(endomembrane system);GO:0046527(glucosyltransferase activity)	00514(Other types of O-glycan biosynthesis)	K13667	EC:2.4.1.-	hypothetical protein CK203_101274 [Vitis vinifera]	mrna	55.5941	70.1861	66.2801	31.3182	30.3337	20.8514	2.32791	1.21904	1.54916e-07	6.9247e-06	up	yes
nbisL1-mrna-20981	nbisL1-mrna-20981		TEAK020981	GO:0000226(microtubule cytoskeleton organization);GO:0000911(cytokinesis by cell plate formation);GO:0000922(spindle pole);GO:0005634(nucleus);GO:0005819(spindle);GO:0005874(microtubule);GO:0008017(microtubule binding);GO:0008283(cell proliferation);GO:0009524(phragmoplast);GO:0009574(preprophase band);GO:0048528(post-embryonic root development);GO:0055028(cortical microtubule);GO:0072686(mitotic…	NA	NA	NA	Microtubule-associated protein [Actinidia chinensis var. chinensis]	mrna	9.56508	9.11524	8.55562	3.43062	3.13877	2.89024	2.87917	1.52566	1.62428e-07	7.21647e-06	up	yes
nbisL1-mrna-17954	nbisL1-mrna-17954		TEAK017954	GO:0004601(peroxidase activity);GO:0009505(plant-type cell wall);GO:0009664(plant-type cell wall organization)	00940(Phenylpropanoid biosynthesis)	K00430	EC:1.11.1.7	hypothetical protein DCAR_009504 [Daucus carota subsp. sativus]	mrna	53.0395	63.8226	65.4693	19.5766	22.1999	28.3434	2.60028	1.37867	1.64547e-07	7.29403e-06	up	yes
nbisL1-mrna-36362	nbisL1-mrna-36362		TEAK036362	GO:0005634(nucleus);GO:0005829(cytosol);GO:0009691(cytokinin biosynthetic process);GO:0016799(hydrolase activity, hydrolyzing N-glycosyl compounds)	NA	NA	NA	Cytokinin riboside 5'-monophosphate phosphoribohydrolase [Actinidia chinensis var. chinensis]	mrna	60.936	66.1511	61.0788	25.4943	22.681	28.8162	2.44398	1.28923	1.70658e-07	7.52512e-06	up	yes
nbisL1-mrna-7848	nbisL1-mrna-7848		TEAK007848	GO:0005634(nucleus);GO:0016021(integral component of membrane);GO:0016301(kinase activity);GO:0016310(phosphorylation)	NA	NA	NA	Serine/arginine repetitive matrix protein [Actinidia chinensis var. chinensis]	mrna	5.54298	7.48681	9.61519	1.19116	2.61747	1.23538	4.48948	2.16655	1.73273e-07	7.6061e-06	up	yes
nbisL1-mrna-27829	nbisL1-mrna-27829		TEAK027829	GO:0003674(molecular_function);GO:0005886(plasma membrane);GO:0008150(biological_process);GO:0009507(chloroplast)	NA	NA	NA	Protein of unknown function DUF1645, plant protein [Actinidia chinensis var. chinensis]	mrna	31.183	37.5623	35.5771	14.3268	16.4119	9.52615	2.5909	1.37345	2.00113e-07	8.69322e-06	up	yes
nbisL1-mrna-6948	nbisL1-mrna-6948		TEAK006948	GO:0001653(peptide receptor activity);GO:0004383(guanylate cyclase activity);GO:0004672(protein kinase activity);GO:0004674(protein serine/threonine kinase activity);GO:0005515(protein binding);GO:0005524(ATP binding);GO:0005886(plasma membrane);GO:0006468(protein phosphorylation);GO:0007169(transmembrane receptor protein tyrosine kinase signaling pathway);GO:0009611(response to wounding);GO:0016…	NA	NA	NA	PREDICTED: phytosulfokine receptor 1-like [Pyrus x bretschneideri]	mrna	8.83637	12.443	7.50202	2.86013	2.60126	3.3542	3.26482	1.707	2.08811e-07	9.04426e-06	up	yes
nbisL1-mrna-11807	nbisL1-mrna-11807		TEAK011807	GO:0005887(integral component of plasma membrane);GO:0006857(oligopeptide transport);GO:0015031(protein transport);GO:0016020(membrane);GO:0035673(oligopeptide transmembrane transporter activity);GO:0080167(response to karrikin)	NA	NA	NA	Oligopeptide transporter like [Actinidia chinensis var. chinensis]	mrna	5.62434	5.96094	9.3734	1.66538	2.58283	1.63663	3.56148	1.83248	2.11022e-07	9.12654e-06	up	yes
nbisL1-mrna-18798	nbisL1-mrna-18798		TEAK018798	GO:0004674(protein serine/threonine kinase activity);GO:0005886(plasma membrane);GO:0006468(protein phosphorylation);GO:0006952(defense response);GO:0009506(plasmodesma)	NA	NA	NA	G-type lectin S-receptor-like serine/threonine-protein kinase [Actinidia chinensis var. chinensis]	mrna	62.1624	57.6665	73.0615	21.6755	29.1846	29.4537	2.40171	1.26406	2.11905e-07	9.13778e-06	up	yes
nbisL1-mrna-15723	nbisL1-mrna-15723		TEAK015723	GO:0000166(nucleotide binding);GO:0005515(protein binding);GO:0005524(ATP binding);GO:0005886(plasma membrane);GO:0006952(defense response);GO:0007165(signal transduction);GO:0009626(plant-type hypersensitive response);GO:0012505(endomembrane system);GO:0019897(extrinsic component of plasma membrane);GO:0043531(ADP binding)	04626(Plant-pathogen interaction)	K13457	NA	Disease resistance protein [Actinidia chinensis var. chinensis]	mrna	6.49929	7.94408	7.70111	1.88709	3.2178	2.43916	2.93536	1.55354	2.1506e-07	9.23438e-06	up	yes
nbisL1-mrna-22298	nbisL1-mrna-22298		TEAK022298	GO:0004514(nicotinate-nucleotide diphosphorylase (carboxylating) activity);GO:0005737(cytoplasm);GO:0009435(NAD biosynthetic process);GO:0034213(quinolinate catabolic process)	00760(Nicotinate and nicotinamide metabolism)	K00767	EC:2.4.2.19	Nicotinate-nucleotide pyrophosphorylase [Actinidia chinensis var. chinensis]	mrna	32.1486	31.0137	35.1726	16.4814	16.0342	12.1368	2.20223	1.13897	2.20318e-07	9.43121e-06	up	yes
nbisL1-mrna-10305	nbisL1-mrna-10305		TEAK010305	GO:0004674(protein serine/threonine kinase activity);GO:0005634(nucleus);GO:0005737(cytoplasm);GO:0006468(protein phosphorylation);GO:0035556(intracellular signal transduction)	04016(MAPK signaling pathway - plant);04075(Plant hormone signal transduction)	K14498	EC:2.7.11.1	sucrose non-fermenting-1-related protein kinase 2.8 [Camellia sinensis]	mrna	62.3362	64.5358	73.8804	26.8536	35.2142	25.9739	2.2802	1.18916	2.21493e-07	9.46771e-06	up	yes
nbisL1-mrna-5052	nbisL1-mrna-5052		TEAK005052	GO:0003677(DNA binding);GO:0003700(DNA binding transcription factor activity);GO:0005634(nucleus);GO:0006355(regulation of transcription, DNA-templated);GO:0048653(anther development)	NA	NA	NA	Squamosa promoter-binding-like protein [Actinidia chinensis var. chinensis]	mrna	6.91686	9.94929	9.36023	2.35698	3.1108	2.376	3.34359	1.7414	2.28081e-07	9.73511e-06	up	yes
nbisL1-mrna-27804	nbisL1-mrna-27804		TEAK027804	GO:0008195(phosphatidate phosphatase activity)	00561(Glycerolipid metabolism);00564(Glycerophospholipid metabolism)	K15728	EC:3.1.3.4	PREDICTED: phosphatidate phosphatase PAH2 isoform X2 [Vitis vinifera]	mrna	10.9756	14.3779	12.847	6.00135	5.0258	5.0828	2.37124	1.24564	2.33903e-07	9.95461e-06	up	yes
nbisL1-mrna-6850	nbisL1-mrna-6850		TEAK006850	GO:0009705(plant-type vacuole membrane);GO:0015140(malate transmembrane transporter activity)	NA	NA	NA	Aluminum-activated malate transporter like [Actinidia chinensis var. chinensis]	mrna	12.0433	16.012	15.7561	5.41725	6.83274	4.68357	2.58725	1.37142	2.4006e-07	1.01871e-05	up	yes
nbisL1-mrna-41044	nbisL1-mrna-41044		TEAK041044	NA	NA	NA	NA		mrna	96.5737	72.188	69.968	29.2134	28.7982	26.3843	2.82869	1.50013	2.50414e-07	1.05653e-05	up	yes
nbisL1-mrna-19877	nbisL1-mrna-19877		TEAK019877	GO:0000139(Golgi membrane);GO:0003824(catalytic activity);GO:0005794(Golgi apparatus);GO:0006486(protein glycosylation);GO:0016020(membrane);GO:0016021(integral component of membrane);GO:0016757(transferase activity, transferring glycosyl groups)	NA	NA	NA	probable xyloglucan galactosyltransferase GT11 [Hevea brasiliensis]	mrna	22.8042	25.7462	16.6241	7.43472	6.40417	8.29458	2.94461	1.55808	2.53229e-07	1.06687e-05	up	yes
nbisL1-mrna-11804	nbisL1-mrna-11804		TEAK011804	GO:0005887(integral component of plasma membrane);GO:0006857(oligopeptide transport);GO:0015031(protein transport);GO:0016020(membrane);GO:0035673(oligopeptide transmembrane transporter activity);GO:0080167(response to karrikin)	NA	NA	NA	Oligopeptide transporter like [Actinidia chinensis var. chinensis]	mrna	5.04931	5.45183	6.88669	1.67692	1.88824	1.94836	3.15367	1.65703	2.59736e-07	1.08803e-05	up	yes
nbisL1-mrna-4177	nbisL1-mrna-4177		TEAK004177	GO:0004553(hydrolase activity, hydrolyzing O-glycosyl compounds);GO:0004564(beta-fructofuranosidase activity);GO:0004575(sucrose alpha-glucosidase activity);GO:0005515(protein binding);GO:0005576(extracellular region);GO:0005618(cell wall);GO:0005886(plasma membrane);GO:0005975(carbohydrate metabolic process);GO:0009611(response to wounding);GO:0048046(apoplast);GO:0050832(defense response to fun…	00052(Galactose metabolism);00500(Starch and sucrose metabolism)	K01193	EC:3.2.1.26	cell wall invertase INV13 [Camellia sinensis]	mrna	1.97924	1.74362	2.18962	0.231591	0.390276	0.089023	8.31701	3.05606	2.72499e-07	1.13663e-05	up	yes
nbisL1-mrna-6693	nbisL1-mrna-6693		TEAK006693	GO:0002237(response to molecule of bacterial origin);GO:0005515(protein binding);GO:0005775(vacuolar lumen);GO:0005886(plasma membrane);GO:0006486(protein glycosylation);GO:0009877(nodulation);GO:1900150(regulation of defense response to fungus);GO:1902290(positive regulation of defense response to oomycetes)	NA	NA	NA	Serine/threonine receptor-like kinase NFP [Actinidia chinensis var. chinensis]	mrna	6.25306	4.57693	4.40837	1.36816	1.48297	0.617741	4.39289	2.13517	2.77953e-07	1.15119e-05	up	yes
nbisL1-mrna-41138	nbisL1-mrna-41138		TEAK041138	GO:0003989(acetyl-CoA carboxylase activity);GO:0004075(biotin carboxylase activity);GO:0005524(ATP binding);GO:0005737(cytoplasm);GO:0005829(cytosol);GO:0005886(plasma membrane);GO:0009631(cold acclimation);GO:0009735(response to cytokinin);GO:0009793(embryo development ending in seed dormancy);GO:0009933(meristem structural organization);GO:0010072(primary shoot apical meristem specification);GO…	00620(Pyruvate metabolism);00640(Propanoate metabolism);00061(Fatty acid biosynthesis);00254(Aflatoxin biosynthesis)	K11262	EC:6.4.1.2;EC:6.3.4.14	Biotin carboxylase [Actinidia chinensis var. chinensis]	mrna	28.6654	27.4498	24.8029	10.5875	15.0772	8.7315	2.35253	1.23421	2.89311e-07	1.18835e-05	up	yes
nbisL1-mrna-22986	nbisL1-mrna-22986		TEAK022986	GO:0003878(ATP citrate synthase activity);GO:0005524(ATP binding);GO:0005737(cytoplasm);GO:0005829(cytosol);GO:0006085(acetyl-CoA biosynthetic process);GO:0006633(fatty acid biosynthetic process);GO:0009346(citrate lyase complex)	00020(Citrate cycle (TCA cycle))	K01648	EC:2.3.3.8	ATP-citrate synthase alpha chain protein like [Actinidia chinensis var. chinensis]	mrna	131.196	149.845	155.391	69.8368	70.943	72.7852	2.04355	1.03108	3.35165e-07	1.36311e-05	up	yes
nbisL1-mrna-16414	nbisL1-mrna-16414		TEAK016414	GO:0005516(calmodulin binding);GO:0005634(nucleus);GO:0005737(cytoplasm)	NA	NA	NA	IQ domain-containing protein [Actinidia chinensis var. chinensis]	mrna	4.33447	5.43573	5.44139	0.717114	1.45233	1.34469	4.32868	2.11393	3.41433e-07	1.37904e-05	up	yes
nbisL1-mrna-4928	nbisL1-mrna-4928		TEAK004928	GO:0004129(cytochrome-c oxidase activity);GO:0005739(mitochondrion);GO:0005740(mitochondrial envelope);GO:0046872(metal ion binding)	00190(Oxidative phosphorylation)	K02265	NA	Cytochrome c oxidase subunit 5b-1 like [Actinidia chinensis var. chinensis]	mrna	54.6544	48.9922	46.7789	24.5644	23.7627	21.0877	2.16705	1.11573	3.46819e-07	1.39503e-05	up	yes
nbisL1-mrna-39956	nbisL1-mrna-39956		TEAK039956	GO:0006869(lipid transport);GO:0042626(ATPase activity, coupled to transmembrane movement of substances);GO:0043231(intracellular membrane-bounded organelle)	NA	NA	NA	ABC transporter A family member 2 like [Actinidia chinensis var. chinensis]	mrna	13.7686	18.5672	16.7154	7.30233	8.12671	4.94822	2.40715	1.26733	3.60633e-07	1.44861e-05	up	yes
nbisL1-mrna-38110	nbisL1-mrna-38110		TEAK038110	GO:0003677(DNA binding);GO:0009507(chloroplast);GO:0009570(chloroplast stroma);GO:0009941(chloroplast envelope)	NA	NA	NA	DNA-binding protein like [Actinidia chinensis var. chinensis]	mrna	7.81789	7.52183	8.13615	3.42945	3.70049	2.19617	2.51722	1.33183	3.69223e-07	1.47503e-05	up	yes
nbisL1-mrna-32121	nbisL1-mrna-32121		TEAK032121	GO:0003674(molecular_function);GO:0005739(mitochondrion);GO:0008150(biological_process);GO:0016021(integral component of membrane)	NA	NA	NA	F-box protein [Actinidia chinensis var. chinensis]	mrna	21.9443	26.302	24.2954	12.0337	11.8072	10.9113	2.0874	1.06171	4.4274e-07	1.75202e-05	up	yes
nbisL1-mrna-33052	nbisL1-mrna-33052		TEAK033052	GO:0004970(ionotropic glutamate receptor activity);GO:0005217(intracellular ligand-gated ion channel activity);GO:0005576(extracellular region);GO:0006811(ion transport);GO:0006874(cellular calcium ion homeostasis);GO:0006883(cellular sodium ion homeostasis);GO:0009416(response to light stimulus);GO:0016021(integral component of membrane);GO:0030007(cellular potassium ion homeostasis)	NA	NA	NA	Glutamate receptor 2.7 like [Actinidia chinensis var. chinensis]	mrna	8.03889	8.09277	10.941	1.63763	2.73114	1.93988	4.29137	2.10144	4.50031e-07	1.77847e-05	up	yes
nbisL1-mrna-20096	nbisL1-mrna-20096		TEAK020096	NA	NA	NA	NA	hypothetical protein POPTR_001G059800 [Populus trichocarpa]	mrna	6.19755	7.33014	5.45349	0.245789	0.808989	1.10603	8.78428	3.13492	4.51105e-07	1.7802e-05	up	yes
nbisL1-mrna-22628	nbisL1-mrna-22628		TEAK022628	GO:0003674(molecular_function);GO:0005634(nucleus);GO:0048235(pollen sperm cell differentiation)	NA	NA	NA	hypothetical protein CEY00_Acc32333 [Actinidia chinensis var. chinensis]	mrna	2.91677	3.51695	2.80684	0.829798	0.888291	0.897482	3.53291	1.82085	4.65146e-07	1.82835e-05	up	yes
nbisL1-mrna-40464	nbisL1-mrna-40464		TEAK040464	GO:0005886(plasma membrane);GO:0016021(integral component of membrane)	00040(Pentose and glucuronate interconversions)	K01184	EC:3.2.1.15	PREDICTED: ankyrin repeat-containing protein At5g02620-like [Pyrus x bretschneideri]	mrna	11.9381	14.3454	16.6637	4.99497	6.49369	2.94803	2.97486	1.57282	4.9622e-07	1.94527e-05	up	yes
nbisL1-mrna-19194	nbisL1-mrna-19194		TEAK019194	NA	NA	NA	NA	Helicase [Actinidia chinensis var. chinensis]	mrna	6.87626	8.77146	4.77165	1.39406	1.36497	1.02406	5.39753	2.4323	5.0306e-07	1.96421e-05	up	yes
nbisL1-mrna-19715	nbisL1-mrna-19715		TEAK019715	GO:0003333(amino acid transmembrane transport);GO:0015171(amino acid transmembrane transporter activity)	NA	NA	NA	vacuolar amino acid transporter 5 [Camellia sinensis]	mrna	34.3045	43.8697	42.5984	12.6595	13.9981	19.0458	2.64253	1.40192	5.17304e-07	2.01714e-05	up	yes
nbisL1-mrna-8636	nbisL1-mrna-8636		TEAK008636	NA	NA	NA	NA	hypothetical protein KK1_029996 [Cajanus cajan]	mrna	3.80745	1.23441	2.47075	0	0	0	25042	14.6121	5.37647e-07	2.0909e-05	up	yes
nbisL1-mrna-28829	nbisL1-mrna-28829		TEAK028829	GO:0005737(cytoplasm);GO:0005783(endoplasmic reticulum);GO:0005788(endoplasmic reticulum lumen);GO:0005886(plasma membrane);GO:0006457(protein folding);GO:0051082(unfolded protein binding);GO:0052033(pathogen-associated molecular pattern dependent induction by symbiont of host innate immune response)	04141(Protein processing in endoplasmic reticulum)	K09517	NA	dnaJ protein ERDJ3B [Coffea arabica]	mrna	9.53792	12.8193	14.3711	3.26163	5.002	4.27333	2.9296	1.5507	5.50614e-07	2.1385e-05	up	yes
nbisL1-mrna-14038	nbisL1-mrna-14038		TEAK014038	GO:0003674(molecular_function);GO:0008150(biological_process);GO:0009507(chloroplast)	NA	NA	NA	Protein FAM214A like [Actinidia chinensis var. chinensis]	mrna	12.3901	13.8365	13.2325	6.31619	5.35314	3.23119	2.64816	1.40499	5.67348e-07	2.19681e-05	up	yes
nbisL1-mrna-16969	nbisL1-mrna-16969		TEAK016969	GO:0005737(cytoplasm);GO:0005739(mitochondrion);GO:0005777(peroxisome);GO:0006631(fatty acid metabolic process);GO:0009850(auxin metabolic process);GO:0016874(ligase activity)	NA	NA	NA	Acyl-activating enzyme 18, peroxisomal like [Actinidia chinensis var. chinensis]	mrna	21.0008	21.2987	24.6733	9.7442	11.5532	7.10626	2.35789	1.2375	5.83508e-07	2.24838e-05	up	yes
nbisL1-mrna-14293	nbisL1-mrna-14293		TEAK014293	NA	NA	NA	NA	Myb family transcription factor [Actinidia chinensis var. chinensis]	mrna	34.4784	34.8358	39.6504	14.2925	19.1167	14.5583	2.27164	1.18373	5.9298e-07	2.27889e-05	up	yes
nbisL1-mrna-5229	nbisL1-mrna-5229		TEAK005229	GO:0003677(DNA binding);GO:0003700(DNA binding transcription factor activity);GO:0005515(protein binding);GO:0005634(nucleus);GO:0005829(cytosol);GO:0006355(regulation of transcription, DNA-templated);GO:0009416(response to light stimulus);GO:0009722(detection of cytokinin stimulus);GO:0071345(cellular response to cytokine stimulus)	NA	NA	NA	Homeobox protein like [Actinidia chinensis var. chinensis]	mrna	60.9373	64.3115	69.4156	28.2414	36.0402	20.9145	2.2849	1.19213	6.33448e-07	2.41696e-05	up	yes
nbisL1-mrna-25954	nbisL1-mrna-25954		TEAK025954	GO:0000325(plant-type vacuole);GO:0005524(ATP binding);GO:0005773(vacuole);GO:0005774(vacuolar membrane);GO:0005886(plasma membrane);GO:0008281(sulfonylurea receptor activity);GO:0008559(xenobiotic transmembrane transporting ATPase activity);GO:0009651(response to salt stress);GO:0016021(integral component of membrane);GO:0030007(cellular potassium ion homeostasis);GO:0042626(ATPase activity, cou…	02010(ABC transporters)	K05665	NA	ABC transporter C family member 9 like [Actinidia chinensis var. chinensis]	mrna	11.1882	12.6873	13.8287	5.35867	6.02681	2.95284	2.62961	1.39485	6.33852e-07	2.41696e-05	up	yes
nbisL1-mrna-14193	nbisL1-mrna-14193		TEAK014193	GO:0016020(membrane);GO:0016709(oxidoreductase activity, acting on paired donors, with incorporation or reduction of molecular oxygen, NAD(P)H as one donor, and incorporation of one atom of oxygen);GO:0044550(secondary metabolite biosynthetic process)	NA	NA	NA	Cytochrome P450 83B1 like, partial [Actinidia chinensis var. chinensis]	mrna	50.6735	57.3348	77.9088	27.8898	28.296	24.1322	2.31476	1.21087	6.45286e-07	2.45418e-05	up	yes
nbisL1-mrna-5140	nbisL1-mrna-5140		TEAK005140	GO:0005737(cytoplasm);GO:0030001(metal ion transport);GO:0046914(transition metal ion binding);GO:0046916(cellular transition metal ion homeostasis)	04626(Plant-pathogen interaction)	K13459	NA	Heavy metal-associated isoprenylated plant protein 46 [Vitis vinifera]	mrna	51.1525	48.9792	38.6102	22.2704	17.3501	15.2364	2.52916	1.33866	7.14896e-07	2.70141e-05	up	yes
nbisL1-mrna-30512	nbisL1-mrna-30512		TEAK030512	NA	04016(MAPK signaling pathway - plant);04626(Plant-pathogen interaction)	K13420	EC:2.7.11.1	hypothetical protein CQW23_09337 [Capsicum baccatum]	mrna	23.6259	30.4969	26.626	9.82736	12.6658	9.59936	2.51612	1.3312	7.28908e-07	2.74727e-05	up	yes
nbisL1-mrna-22874	nbisL1-mrna-22874		TEAK022874	GO:0003700(DNA binding transcription factor activity);GO:0005515(protein binding);GO:0005634(nucleus);GO:0006351(transcription, DNA-templated);GO:0006355(regulation of transcription, DNA-templated);GO:0009873(ethylene-activated signaling pathway);GO:0010200(response to chitin);GO:0016036(cellular response to phosphate starvation);GO:0043565(sequence-specific DNA binding);GO:0044212(transcription …	NA	NA	NA	DNA-binding WRKY [Corchorus olitorius]	mrna	37.7201	44.9323	61.5313	15.4329	21.7842	9.74809	3.07001	1.61825	8.15516e-07	3.05407e-05	up	yes
nbisL1-mrna-4749	nbisL1-mrna-4749		TEAK004749	GO:0005516(calmodulin binding);GO:0005634(nucleus);GO:0005886(plasma membrane);GO:0008150(biological_process)	NA	NA	NA	Protein of unknown function DUF1645, plant protein [Actinidia chinensis var. chinensis]	mrna	13.3202	13.9911	16.7271	4.62293	5.9459	2.79187	3.29611	1.72077	9.06474e-07	3.35682e-05	up	yes
nbisL1-mrna-9310	nbisL1-mrna-9310		TEAK009310	NA	04626(Plant-pathogen interaction)	K13433	NA	pathogenesis-related genes transcriptional activator PTI5 [Herrania umbratica]	mrna	7.8057	7.00676	8.13388	2.19879	1.09949	1.17997	5.12395	2.35726	9.28074e-07	3.43177e-05	up	yes
nbisL1-mrna-19545	nbisL1-mrna-19545		TEAK019545	GO:0008429(phosphatidylethanolamine binding)	04712(Circadian rhythm - plant)	K16223	NA	CEN-like protein 1 [Citrus clementina]	mrna	14.8266	15.1091	19.8423	3.24754	4.81593	4.77629	3.87687	1.95489	9.44491e-07	3.48369e-05	up	yes
nbisL1-mrna-2393	nbisL1-mrna-2393		TEAK002393	GO:0004497(monooxygenase activity)	NA	NA	NA	cytochrome P450 714C2-like [Durio zibethinus]	mrna	0.60706	0.846965	0.816971	0	0	0	7569.99	12.8861	9.47018e-07	3.48424e-05	up	yes
nbisL1-mrna-36404	nbisL1-mrna-36404		TEAK036404	GO:0003674(molecular_function);GO:0005576(extracellular region);GO:0008150(biological_process);GO:0009808(lignin metabolic process);GO:0016020(membrane);GO:0016021(integral component of membrane)	NA	NA	NA	Glutamate receptor 3.1 like [Actinidia chinensis var. chinensis]	mrna	21.5462	24.8251	23.8879	10.9408	12.226	9.02384	2.18259	1.12604	9.71059e-07	3.56375e-05	up	yes
nbisL1-mrna-13793	nbisL1-mrna-13793		TEAK013793	GO:0003700(DNA binding transcription factor activity);GO:0005515(protein binding);GO:0005634(nucleus);GO:0006351(transcription, DNA-templated);GO:0006355(regulation of transcription, DNA-templated);GO:0009555(pollen development);GO:0009942(longitudinal axis specification);GO:0030010(establishment of cell polarity);GO:0043565(sequence-specific DNA binding)	04626(Plant-pathogen interaction)	K18835	NA	WRKY transcription factor 2-1 [Camellia sinensis]	mrna	7.50737	6.94703	8.73006	3.30228	3.2341	1.73298	2.80366	1.48731	9.85101e-07	3.60626e-05	up	yes
nbisL1-mrna-827	nbisL1-mrna-827		TEAK000827	GO:0004672(protein kinase activity);GO:0004674(protein serine/threonine kinase activity);GO:0005515(protein binding);GO:0005524(ATP binding);GO:0005576(extracellular region);GO:0005886(plasma membrane);GO:0007338(single fertilization);GO:0009506(plasmodesma);GO:0009723(response to ethylene);GO:0009738(abscisic acid-activated signaling pathway);GO:0009741(response to brassinosteroid);GO:0009742(br…	NA	NA	NA	Receptor-like protein kinase [Actinidia chinensis var. chinensis]	mrna	14.8972	18.582	32.8155	6.43515	9.1215	5.05139	3.21693	1.68569	1.03749e-06	3.77918e-05	up	yes
nbisL1-mrna-17449	nbisL1-mrna-17449		TEAK017449	GO:0005524(ATP binding);GO:0005886(plasma membrane);GO:0016021(integral component of membrane);GO:0016887(ATPase activity)	NA	NA	NA	AAA-ATPase [Actinidia chinensis var. chinensis]	mrna	23.7436	24.3774	43.0732	9.02292	12.8756	7.90536	3.0598	1.61344	1.09242e-06	3.9694e-05	up	yes
nbisL1-mrna-2127	nbisL1-mrna-2127		TEAK002127	GO:0005575(cellular_component);GO:0016491(oxidoreductase activity);GO:0055114(oxidation-reduction process)	NA	NA	NA	uncharacterized protein LOC107009293 isoform X2 [Solanum pennellii]	mrna	7.05942	8.81755	10.7967	3.31919	2.98172	1.85535	3.27032	1.70943	1.15585e-06	4.16886e-05	up	yes
nbisL1-mrna-31501	nbisL1-mrna-31501		TEAK031501	GO:0003674(molecular_function);GO:0008150(biological_process);GO:0009507(chloroplast)	NA	NA	NA	Protein FAM214A like [Actinidia chinensis var. chinensis]	mrna	16.8615	19.9745	18.0852	9.23809	9.31324	7.52052	2.10653	1.07487	1.19281e-06	4.27588e-05	up	yes
nbisL1-mrna-6424	nbisL1-mrna-6424		TEAK006424	GO:0005576(extracellular region);GO:0009055(electron transfer activity);GO:0009507(chloroplast);GO:0016614(oxidoreductase activity, acting on CH-OH group of donors);GO:0050660(flavin adenine dinucleotide binding);GO:0055114(oxidation-reduction process)	00052(Galactose metabolism);00500(Starch and sucrose metabolism)	K01187	EC:3.2.1.20	Berberine bridge enzyme-like [Actinidia chinensis var. chinensis]	mrna	9.41807	11.7341	12.5906	3.37728	3.76249	4.70194	2.84949	1.51071	1.20226e-06	4.30451e-05	up	yes
nbisL1-mrna-10874	nbisL1-mrna-10874		TEAK010874	NA	NA	NA	NA	Molybdenum cofactor sulfurase [Actinidia chinensis var. chinensis]	mrna	9.0758	9.69982	11.6126	3.246	4.3025	3.61457	2.72221	1.44478	1.20577e-06	4.31179e-05	up	yes
nbisL1-mrna-405	nbisL1-mrna-405		TEAK000405	GO:0003674(molecular_function);GO:0008150(biological_process)	NA	NA	NA	DNA double-strand break repair Rad50 ATPase [Actinidia chinensis var. chinensis]	mrna	2.58284	2.84768	3.2775	0.546993	1.11513	0.413447	4.19548	2.06884	1.20753e-06	4.31284e-05	up	yes
nbisL1-mrna-32384	nbisL1-mrna-32384		TEAK032384	GO:0003674(molecular_function);GO:0005634(nucleus);GO:0008150(biological_process)	NA	NA	NA	F-box protein At1g30200-like [Durio zibethinus]	mrna	10.9402	9.33493	12.1232	2.77034	4.36333	3.31084	3.10195	1.63318	1.23982e-06	4.4162e-05	up	yes
nbisL1-mrna-32544	nbisL1-mrna-32544		TEAK032544	GO:0016021(integral component of membrane)	NA	NA	NA	Proprotein convertase subtilisin/kexin type 4 like [Actinidia chinensis var. chinensis]	mrna	23.9277	34.0985	26.4632	10.5626	12.6875	11.0713	2.46171	1.29966	1.2621e-06	4.4826e-05	up	yes
nbisL1-mrna-8745	nbisL1-mrna-8745		TEAK008745	GO:0005634(nucleus);GO:0008270(zinc ion binding)	NA	NA	NA	PREDICTED: uncharacterized protein LOC104613300 [Nelumbo nucifera]	mrna	9.00416	8.9338	10.1762	3.7864	3.72097	3.23939	2.61606	1.38739	1.28649e-06	4.54106e-05	up	yes
nbisL1-mrna-26075	nbisL1-mrna-26075		TEAK026075	GO:0005737(cytoplasm);GO:0005783(endoplasmic reticulum);GO:0005788(endoplasmic reticulum lumen);GO:0005886(plasma membrane);GO:0006457(protein folding);GO:0051082(unfolded protein binding);GO:0052033(pathogen-associated molecular pattern dependent induction by symbiont of host innate immune response)	04141(Protein processing in endoplasmic reticulum)	K09517	NA	DnaJ protein like [Actinidia chinensis var. chinensis]	mrna	36.5148	40.8822	47.2111	19.7848	22.2794	15.7639	2.1548	1.10755	1.28691e-06	4.54106e-05	up	yes
nbisL1-mrna-20493	nbisL1-mrna-20493		TEAK020493	GO:0005524(ATP binding)	NA	NA	NA	PREDICTED: uncharacterized protein LOC100265010 [Vitis vinifera]	mrna	0.898841	1.4156	1.53117	0.428945	0.390804	0.334598	3.33142	1.73614	1.30452e-06	4.59765e-05	up	yes
nbisL1-mrna-33838	nbisL1-mrna-33838		TEAK033838	GO:0004197(cysteine-type endopeptidase activity);GO:0005615(extracellular space);GO:0005764(lysosome);GO:0051603(proteolysis involved in cellular protein catabolic process)	NA	NA	NA	senescence-specific cysteine protease SAG12 [Jatropha curcas]	mrna	538.822	613.067	715.823	257.685	335.96	301.745	2.08592	1.06069	1.37148e-06	4.79332e-05	up	yes
nbisL1-mrna-17732	nbisL1-mrna-17732		TEAK017732	NA	NA	NA	NA		mrna	14.6466	13.3906	20.7795	4.25854	7.55719	3.10747	3.2712	1.70982	1.40543e-06	4.90613e-05	up	yes
nbisL1-mrna-33017	nbisL1-mrna-33017		TEAK033017	GO:0000325(plant-type vacuole);GO:0005524(ATP binding);GO:0005773(vacuole);GO:0005774(vacuolar membrane);GO:0005794(Golgi apparatus);GO:0005886(plasma membrane);GO:0006855(drug transmembrane transport);GO:0008517(folic acid transmembrane transporter activity);GO:0008559(xenobiotic transmembrane transporting ATPase activity);GO:0009414(response to water deprivation);GO:0009506(plasmodesma);GO:0009…	02010(ABC transporters)	K05666	NA	ABC transporter C family member 4 like [Actinidia chinensis var. chinensis]	mrna	3.54944	3.6341	4.69017	1.59147	1.44993	1.38814	2.68058	1.42255	1.44793e-06	5.03648e-05	up	yes
nbisL1-mrna-28053	nbisL1-mrna-28053		TEAK028053	GO:0004674(protein serine/threonine kinase activity);GO:0005634(nucleus);GO:0005737(cytoplasm);GO:0006468(protein phosphorylation);GO:0035556(intracellular signal transduction)	NA	NA	NA	PREDICTED: CBL-interacting serine/threonine-protein kinase 23-like isoform X4 [Nelumbo nucifera]	mrna	55.1893	60.9948	57.5703	29.2529	30.0299	26.0957	2.03511	1.02511	1.45384e-06	5.05105e-05	up	yes
nbisL1-mrna-14932	nbisL1-mrna-14932		TEAK014932	GO:0004565(beta-galactosidase activity);GO:0005618(cell wall);GO:0005773(vacuole)	00052(Galactose metabolism);00600(Sphingolipid metabolism);00531(Glycosaminoglycan degradation);00604(Glycosphingolipid biosynthesis - ganglio series);00511(Other glycan degradation)	K12309	EC:3.2.1.23	Beta-galactosidase [Actinidia chinensis var. chinensis]	mrna	6.78102	7.86835	7.86465	2.67694	3.67229	2.37145	2.58168	1.36831	1.46364e-06	5.07309e-05	up	yes
nbisL1-mrna-37695	nbisL1-mrna-37695		TEAK037695	GO:0003677(DNA binding);GO:0003700(DNA binding transcription factor activity);GO:0005634(nucleus);GO:0005643(nuclear pore);GO:0006351(transcription, DNA-templated);GO:0006355(regulation of transcription, DNA-templated);GO:0006952(defense response);GO:0009873(ethylene-activated signaling pathway);GO:0010087(phloem or xylem histogenesis);GO:0010200(response to chitin);GO:0045893(positive regulation…	04626(Plant-pathogen interaction)	K13433	NA	ethylene response factor 2 (mitochondrion) [Camellia sinensis]	mrna	35.9445	31.6573	36.2035	14.5785	6.91287	9.74596	3.32312	1.73254	1.50702e-06	5.21111e-05	up	yes
nbisL1-mrna-19231	nbisL1-mrna-19231		TEAK019231	GO:0003676(nucleic acid binding);GO:0003723(RNA binding);GO:0005737(cytoplasm)	NA	NA	NA	Nucleolar protein [Actinidia chinensis var. chinensis]	mrna	16.8135	16.5698	23.2342	7.24792	9.61836	7.06415	2.36592	1.2424	1.5156e-06	5.23461e-05	up	yes
nbisL1-mrna-19886	nbisL1-mrna-19886		TEAK019886	GO:0003677(DNA binding);GO:0003700(DNA binding transcription factor activity);GO:0005634(nucleus);GO:0006351(transcription, DNA-templated);GO:0006355(regulation of transcription, DNA-templated);GO:0009873(ethylene-activated signaling pathway);GO:0043565(sequence-specific DNA binding)	NA	NA	NA	hypothetical protein MANES_15G053900 [Manihot esculenta]	mrna	2.69703	3.55499	3.30065	1.035	0.71501	1.12951	3.31745	1.73007	1.55651e-06	5.35698e-05	up	yes
nbisL1-mrna-39751	nbisL1-mrna-39751		TEAK039751	GO:0004420(hydroxymethylglutaryl-CoA reductase (NADPH) activity);GO:0005778(peroxisomal membrane);GO:0005789(endoplasmic reticulum membrane);GO:0008299(isoprenoid biosynthetic process);GO:0016126(sterol biosynthetic process)	00900(Terpenoid backbone biosynthesis)	K00021	EC:1.1.1.34	3-hydroxy-3-methylglutaryl coenzyme A reductase [Camellia sinensis]	mrna	11.3174	10.6352	14.4748	3.24822	5.71894	1.86789	3.36201	1.74932	1.58375e-06	5.4316e-05	up	yes
nbisL1-mrna-38999	nbisL1-mrna-38999		TEAK038999	GO:0002237(response to molecule of bacterial origin);GO:0003700(DNA binding transcription factor activity);GO:0005515(protein binding);GO:0005634(nucleus);GO:0006351(transcription, DNA-templated);GO:0006355(regulation of transcription, DNA-templated);GO:0009611(response to wounding);GO:0009751(response to salicylic acid);GO:0010200(response to chitin);GO:0031347(regulation of defense response);GO…	04626(Plant-pathogen interaction)	K18834	NA	WRKY transcription factor [Actinidia chinensis var. chinensis]	mrna	15.0016	13.2423	13.5124	4.02792	6.43526	5.40012	2.63226	1.3963	1.65013e-06	5.6068e-05	up	yes
nbisL1-mrna-4360	nbisL1-mrna-4360		TEAK004360	GO:0004144(diacylglycerol O-acyltransferase activity);GO:0005886(plasma membrane);GO:0019432(triglyceride biosynthetic process);GO:0047196(long-chain-alcohol O-fatty-acyltransferase activity)	00073(Cutin, suberine and wax biosynthesis)	K15406	EC:2.3.1.75;EC:2.3.1.20	O-acyltransferase [Actinidia chinensis var. chinensis]	mrna	133.941	100.215	128.003	32.822	59.32	48.1181	2.58206	1.36852	1.67853e-06	5.677e-05	up	yes
nbisL1-mrna-36950	nbisL1-mrna-36950		TEAK036950	GO:0000325(plant-type vacuole);GO:0005524(ATP binding);GO:0005773(vacuole);GO:0005774(vacuolar membrane);GO:0005886(plasma membrane);GO:0008559(xenobiotic transmembrane transporting ATPase activity);GO:0009506(plasmodesma);GO:0010290(chlorophyll catabolite transmembrane transporter activity);GO:0015431(glutathione S-conjugate-exporting ATPase activity);GO:0016021(integral component of membrane);G…	02010(ABC transporters)	K05666	NA	PREDICTED: ABC transporter C family member 3 [Juglans regia]	mrna	3.77942	3.72703	3.32434	1.27718	1.6625	1.13987	2.6549	1.40866	1.76278e-06	5.92776e-05	up	yes
nbisL1-mrna-27781	nbisL1-mrna-27781		TEAK027781	GO:0000976(transcription regulatory region sequence-specific DNA binding);GO:0000977(RNA polymerase II regulatory region sequence-specific DNA binding);GO:0003677(DNA binding);GO:0003700(DNA binding transcription factor activity);GO:0005515(protein binding);GO:0005634(nucleus);GO:0006351(transcription, DNA-templated);GO:0006355(regulation of transcription, DNA-templated);GO:0009414(response to wa…	04075(Plant hormone signal transduction)	K14432	NA	bZIP transcription factor bZIP8 [Camellia sinensis]	mrna	36.7926	37.1303	38.2056	20.0248	18.8831	14.25	2.10935	1.0768	1.85719e-06	6.20964e-05	up	yes
nbisL1-mrna-2103	nbisL1-mrna-2103		TEAK002103	GO:0003723(RNA binding);GO:0003729(mRNA binding);GO:0008150(biological_process)	03015(mRNA surveillance pathway)	K14411	NA	RNA recognition motif domain protein [Actinidia chinensis var. chinensis]	mrna	28.4714	30.8576	30.9987	15.5251	14.8398	14.6997	2.00441	1.00318	1.89031e-06	6.2988e-05	up	yes
nbisL1-mrna-18448	nbisL1-mrna-18448		TEAK018448	GO:0010162(seed dormancy process);GO:0043161(proteasome-mediated ubiquitin-dependent protein catabolic process);GO:0061630(ubiquitin protein ligase activity)	NA	NA	NA	RING-H2 finger protein ATL40-like [Manihot esculenta]	mrna	18.3651	14.188	13.7691	5.0322	5.29823	5.38595	2.94738	1.55943	1.89274e-06	6.29975e-05	up	yes
nbisL1-mrna-38602	nbisL1-mrna-38602		TEAK038602	GO:0003959(NADPH dehydrogenase activity);GO:0005622(intracellular);GO:0055114(oxidation-reduction process)	00592(alpha-Linolenic acid metabolism)	K05894	EC:1.3.1.42	putative 12-oxophytodienoate reductase 11 isoform X2 [Durio zibethinus]	mrna	20.6636	16.0138	20.2	6.36433	8.68426	5.84014	2.72287	1.44513	1.98612e-06	6.58067e-05	up	yes
nbisL1-mrna-779	nbisL1-mrna-779		TEAK000779	GO:0031461(cullin-RING ubiquitin ligase complex);GO:0031625(ubiquitin protein ligase binding);GO:0061630(ubiquitin protein ligase activity)	04141(Protein processing in endoplasmic reticulum);04120(Ubiquitin mediated proteolysis)	K03347	NA	PREDICTED: cullin-1 [Nelumbo nucifera]	mrna	22.5757	27.4624	19.8174	9.86647	8.87979	4.38535	3.01991	1.59451	2.10769e-06	6.91198e-05	up	yes
nbisL1-mrna-10236	nbisL1-mrna-10236		TEAK010236	GO:0005618(cell wall);GO:0005739(mitochondrion);GO:0005747(mitochondrial respiratory chain complex I);GO:0005773(vacuole);GO:0005774(vacuolar membrane);GO:0008150(biological_process);GO:0009507(chloroplast);GO:0009536(plastid);GO:0016021(integral component of membrane)	NA	NA	NA	Prohibitin [Macleaya cordata]	mrna	4.05942	5.23117	4.2353	1.58067	2.03331	1.46501	2.66311	1.41311	2.13303e-06	6.97289e-05	up	yes
nbisL1-mrna-14299	nbisL1-mrna-14299		TEAK014299	GO:0009807(lignan biosynthetic process);GO:0010283(pinoresinol reductase activity);GO:0010284(lariciresinol reductase activity);GO:1902125((+)-pinoresinol catabolic process);GO:1902131((+)-lariciresinol catabolic process);GO:1902132((+)-lariciresinol biosynthetic process);GO:1902138((-)-secoisolariciresinol biosynthetic process)	NA	NA	NA	pinoresinol/lariciresinol reductase [Camellia sinensis]	mrna	63.4244	69.2766	82.8993	34.8845	35.3148	33.8884	2.07133	1.05056	2.18749e-06	7.12709e-05	up	yes
nbisL1-mrna-14403	nbisL1-mrna-14403		TEAK014403	GO:0051213(dioxygenase activity)	NA	NA	NA	Protein DMR6-LIKE OXYGENASE 2 like [Actinidia chinensis var. chinensis]	mrna	24.5584	26.0769	30.6547	11.8553	14.814	11.6721	2.12017	1.08418	2.19081e-06	7.12998e-05	up	yes
nbisL1-mrna-17356	nbisL1-mrna-17356		TEAK017356	GO:0005886(plasma membrane);GO:0009055(electron transfer activity);GO:0009507(chloroplast);GO:0016614(oxidoreductase activity, acting on CH-OH group of donors);GO:0048046(apoplast);GO:0050660(flavin adenine dinucleotide binding);GO:0055114(oxidation-reduction process)	00052(Galactose metabolism);00500(Starch and sucrose metabolism)	K01187	EC:3.2.1.20	daurichromenic acid synthase like protein2 [Rhododendron dauricum]	mrna	45.3095	45.4262	55.7499	16.4102	22.0595	23.8525	2.35046	1.23294	2.21226e-06	7.17589e-05	up	yes
nbisL1-mrna-27756	nbisL1-mrna-27756		TEAK027756	GO:0004252(serine-type endopeptidase activity);GO:0005618(cell wall)	NA	NA	NA	Subtilisin-like protease [Actinidia chinensis var. chinensis]	mrna	14.3385	17.4491	15.6257	5.63056	8.34501	6.31905	2.33625	1.22419	2.30689e-06	7.45367e-05	up	yes
nbisL1-mrna-25750	nbisL1-mrna-25750		TEAK025750	GO:0005215(transporter activity);GO:0005886(plasma membrane);GO:0006857(oligopeptide transport);GO:0009611(response to wounding);GO:0009737(response to abscisic acid);GO:0009751(response to salicylic acid);GO:0009753(response to jasmonic acid);GO:0015333(peptide:proton symporter activity);GO:0016020(membrane);GO:0016021(integral component of membrane);GO:0022857(transmembrane transporter activity…	NA	NA	NA	Protein NRT1/ PTR FAMILY 5.2 like [Actinidia chinensis var. chinensis]	mrna	18.9025	21.4566	25.4736	11.2981	6.4968	7.02006	2.65295	1.40759	2.30806e-06	7.45367e-05	up	yes
nbisL1-mrna-20642	nbisL1-mrna-20642		TEAK020642	GO:0003712(transcription cofactor activity);GO:0004402(histone acetyltransferase activity);GO:0005516(calmodulin binding);GO:0005634(nucleus);GO:0005737(cytoplasm);GO:0006355(regulation of transcription, DNA-templated);GO:0008270(zinc ion binding);GO:0009409(response to cold);GO:0009733(response to auxin);GO:0009751(response to salicylic acid);GO:0010200(response to chitin);GO:0019005(SCF ubiquit…	03010(Ribosome)	K02987	NA	BTB/POZ and TAZ domain-containing protein [Actinidia chinensis var. chinensis]	mrna	52.9934	65.4251	72.9611	28.8955	33.5048	29.2964	2.08709	1.06149	2.35722e-06	7.59568e-05	up	yes
nbisL1-mrna-23095	nbisL1-mrna-23095		TEAK023095	GO:0005388(calcium-transporting ATPase activity);GO:0005887(integral component of plasma membrane);GO:0043231(intracellular membrane-bounded organelle)	NA	NA	NA	Calcium-transporting ATPase [Actinidia chinensis var. chinensis]	mrna	33.807	35.1426	42.4857	18.18	20.2277	16.0116	2.04772	1.03402	2.37981e-06	7.65167e-05	up	yes
nbisL1-mrna-20695	nbisL1-mrna-20695		TEAK020695	NA	NA	NA	NA		mrna	14.4133	6.86201	4.81412	0.316623	0.915006	0.959287	11.908	3.57386	2.4408e-06	7.81914e-05	up	yes
nbisL1-mrna-2397	nbisL1-mrna-2397		TEAK002397	GO:0004497(monooxygenase activity)	NA	NA	NA	cytochrome P450 714C2-like [Durio zibethinus]	mrna	4.50122	4.12027	7.3106	1.47967	1.35095	1.36114	3.80081	1.92631	2.5955e-06	8.25465e-05	up	yes
nbisL1-mrna-12227	nbisL1-mrna-12227		TEAK012227	GO:0003674(molecular_function);GO:0008150(biological_process);GO:0009507(chloroplast);GO:0016020(membrane)	NA	NA	NA	HVA22-like protein [Actinidia chinensis var. chinensis]	mrna	6.98198	10.402	12.7243	3.22648	3.10725	2.64553	3.35309	1.74549	2.81917e-06	8.85079e-05	up	yes
nbisL1-mrna-32393	nbisL1-mrna-32393		TEAK032393	GO:0005783(endoplasmic reticulum);GO:0005788(endoplasmic reticulum lumen);GO:0006508(proteolysis);GO:0008237(metallopeptidase activity);GO:0009507(chloroplast);GO:0009850(auxin metabolic process);GO:0010178(IAA-amino acid conjugate hydrolase activity);GO:0010179(IAA-Ala conjugate hydrolase activity);GO:0046872(metal ion binding)	NA	NA	NA	IAA-amino acid hydrolase ILR1-like [Actinidia chinensis var. chinensis]	mrna	12.4546	10.0328	13.5706	1.88931	3.87214	4.36634	3.56029	1.832	2.88801e-06	9.04756e-05	up	yes
nbisL1-mrna-20697	nbisL1-mrna-20697		TEAK020697	NA	NA	NA	NA	Nuclear distribution protein like [Actinidia chinensis var. chinensis]	mrna	7.43591	7.0313	5.66016	0.266467	0	0.634811	22.332	4.48104	2.93894e-06	9.19727e-05	up	yes
nbisL1-mrna-1395	nbisL1-mrna-1395		TEAK001395	GO:0005515(protein binding);GO:0005634(nucleus);GO:0007165(signal transduction);GO:0009414(response to water deprivation);GO:0009737(response to abscisic acid)	04144(Endocytosis)	K05747	NA	Ninja-family protein [Actinidia chinensis var. chinensis]	mrna	10.3028	6.57045	10.1815	3.37198	3.36448	2.70987	2.86405	1.51806	2.97043e-06	9.24647e-05	up	yes
nbisL1-mrna-14587	nbisL1-mrna-14587		TEAK014587	GO:0009507(chloroplast);GO:0019288(isopentenyl diphosphate biosynthetic process, methylerythritol 4-phosphate pathway);GO:0046429(4-hydroxy-3-methylbut-2-en-1-yl diphosphate synthase activity)	00900(Terpenoid backbone biosynthesis)	K03526	EC:1.17.7.1;EC:1.17.7.3	hydroxymethylbutenyl diphosphate synthase [Camellia sinensis]	mrna	68.2652	74.8042	95.7346	43.9463	30.0726	22.5627	2.47256	1.30601	3.18035e-06	9.79594e-05	up	yes
nbisL1-mrna-4175	nbisL1-mrna-4175		TEAK004175	GO:0003676(nucleic acid binding);GO:0003677(DNA binding);GO:0003700(DNA binding transcription factor activity);GO:0005515(protein binding);GO:0005634(nucleus);GO:0006351(transcription, DNA-templated);GO:0006355(regulation of transcription, DNA-templated);GO:0008270(zinc ion binding);GO:0008356(asymmetric cell division);GO:0010150(leaf senescence);GO:0045893(positive regulation of transcription, D…	00052(Galactose metabolism);00600(Sphingolipid metabolism);00531(Glycosaminoglycan degradation);00604(Glycosphingolipid biosynthesis - ganglio series);00511(Other glycan degradation)	K12309	EC:3.2.1.23	Protein indeterminate-domain like [Actinidia chinensis var. chinensis]	mrna	41.0254	52.2657	52.1038	20.944	26.9658	21.0123	2.10955	1.07694	3.30589e-06	0.0001014	up	yes
nbisL1-mrna-35624	nbisL1-mrna-35624		TEAK035624	GO:0003676(nucleic acid binding);GO:0003677(DNA binding);GO:0005737(cytoplasm);GO:0008150(biological_process);GO:0046872(metal ion binding)	NA	NA	NA	Zinc finger CCCH domain-containing protein [Actinidia chinensis var. chinensis]	mrna	54.5076	50.2037	58.6962	25.0531	30.3143	16.6343	2.2695	1.18237	3.31299e-06	0.000101512	up	yes
nbisL1-mrna-20487	nbisL1-mrna-20487		TEAK020487	NA	04626(Plant-pathogen interaction)	K13459	NA	disease resistance protein At4g27190 [Ricinus communis]	mrna	0.981438	1.09298	2.17401	0	0	0	14161.4	13.7897	3.37702e-06	0.000102936	up	yes
nbisL1-mrna-4133	nbisL1-mrna-4133		TEAK004133	GO:0003677(DNA binding);GO:0003700(DNA binding transcription factor activity);GO:0005515(protein binding);GO:0005634(nucleus);GO:0006351(transcription, DNA-templated);GO:0006355(regulation of transcription, DNA-templated);GO:0046983(protein dimerization activity)	NA	NA	NA	PREDICTED: transcription factor bHLH87 [Theobroma cacao]	mrna	50.794	62.544	101.605	26.0526	34.5876	19.8279	2.67115	1.41746	3.65361e-06	0.000110906	up	yes
nbisL1-mrna-9373	nbisL1-mrna-9373		TEAK009373	GO:0005887(integral component of plasma membrane);GO:0043231(intracellular membrane-bounded organelle);GO:0043682(copper-transporting ATPase activity)	04016(MAPK signaling pathway - plant)	K17686	EC:3.6.3.54	Copper-transporting ATPase [Actinidia chinensis var. chinensis]	mrna	7.54804	6.88882	8.85919	3.71275	3.54864	2.61884	2.35784	1.23747	3.76511e-06	0.000113468	up	yes
nbisL1-mrna-7512	nbisL1-mrna-7512		TEAK007512	GO:0004177(aminopeptidase activity);GO:0005737(cytoplasm);GO:0005829(cytosol);GO:0006508(proteolysis);GO:0008235(metalloexopeptidase activity);GO:0016485(protein processing);GO:0031365(N-terminal protein amino acid modification);GO:0046872(metal ion binding)	NA	NA	NA	Methionine aminopeptidase [Actinidia chinensis var. chinensis]	mrna	34.5549	41.0362	35.9347	15.5881	16.7479	18.7765	2.18197	1.12563	3.80973e-06	0.000114577	up	yes
nbisL1-mrna-28875	nbisL1-mrna-28875		TEAK028875	NA	NA	NA	NA	Chromo domain-containing protein [Actinidia chinensis var. chinensis]	mrna	48.4955	46.5245	65.4929	15.975	26.7877	7.18093	3.21388	1.68432	3.9135e-06	0.000117577	up	yes
nbisL1-mrna-12324	nbisL1-mrna-12324		TEAK012324	GO:0003824(catalytic activity);GO:0005634(nucleus);GO:0005737(cytoplasm);GO:0007275(multicellular organism development);GO:0009646(response to absence of light);GO:0009813(flavonoid biosynthetic process);GO:0010422(regulation of brassinosteroid biosynthetic process);GO:0016131(brassinosteroid metabolic process);GO:0016132(brassinosteroid biosynthetic process);GO:0016491(oxidoreductase activity);G…	00943(Isoflavonoid biosynthesis)	K13265	EC:1.1.1.348	Vestitone reductase [Actinidia chinensis var. chinensis]	mrna	2.99865	1.89713	2.22117	0	0.302317	0	23.5414	4.55713	4.02491e-06	0.000120801	up	yes
nbisL1-mrna-6196	nbisL1-mrna-6196		TEAK006196	GO:0004601(peroxidase activity);GO:0005515(protein binding);GO:0005576(extracellular region);GO:0005618(cell wall);GO:0005794(Golgi apparatus);GO:0005829(cytosol);GO:0006979(response to oxidative stress);GO:0009809(lignin biosynthetic process);GO:0010089(xylem development);GO:0020037(heme binding);GO:0042744(hydrogen peroxide catabolic process);GO:0046872(metal ion binding);GO:0048046(apoplast);G…	00940(Phenylpropanoid biosynthesis)	K00430	EC:1.11.1.7	Cationic peroxidase [Actinidia chinensis var. chinensis]	mrna	4.68186	8.01243	10.6674	1.75685	2.7064	1.67654	3.80496	1.92788	4.24046e-06	0.000126751	up	yes
nbisL1-mrna-27655	nbisL1-mrna-27655		TEAK027655	GO:0005509(calcium ion binding);GO:0005783(endoplasmic reticulum);GO:0005788(endoplasmic reticulum lumen);GO:0005789(endoplasmic reticulum membrane);GO:0006457(protein folding);GO:0009507(chloroplast);GO:0009626(plant-type hypersensitive response);GO:0010204(defense response signaling pathway, resistance gene-independent);GO:0030246(carbohydrate binding);GO:0042742(defense response to bacterium);…	04141(Protein processing in endoplasmic reticulum);04145(Phagosome)	K08057	NA	Calreticulin-3 like [Actinidia chinensis var. chinensis]	mrna	83.3761	86.5685	102.022	45.1608	45.8218	23.5618	2.37434	1.24752	4.27204e-06	0.000127335	up	yes
nbisL1-mrna-19519	nbisL1-mrna-19519		TEAK019519	GO:0003674(molecular_function);GO:0008150(biological_process)	NA	NA	NA	PAR1 protein [Actinidia chinensis var. chinensis]	mrna	48.8023	58.4343	49.2722	10.6825	12.4875	24.9178	3.25465	1.7025	4.32841e-06	0.000128594	up	yes
nbisL1-mrna-19892	nbisL1-mrna-19892		TEAK019892	GO:0003674(molecular_function);GO:0005634(nucleus);GO:0008150(biological_process)	NA	NA	NA	Myosin-binding protein [Actinidia chinensis var. chinensis]	mrna	10.9568	11.7416	10.9388	5.03676	5.91295	3.58782	2.31382	1.21028	4.42581e-06	0.000131221	up	yes
nbisL1-mrna-40385	nbisL1-mrna-40385		TEAK040385	GO:0003677(DNA binding);GO:0003700(DNA binding transcription factor activity);GO:0005634(nucleus);GO:0006351(transcription, DNA-templated);GO:0006355(regulation of transcription, DNA-templated);GO:0007275(multicellular organism development);GO:0090602(sieve element enucleation);GO:0090603(sieve element differentiation)	NA	NA	NA	NAC domain-containing protein [Actinidia chinensis var. chinensis]	mrna	10.2216	13.3838	12.144	3.40431	5.83516	4.13348	2.67326	1.4186	4.55002e-06	0.000134225	up	yes
nbisL1-mrna-6333	nbisL1-mrna-6333		TEAK006333	GO:0005315(inorganic phosphate transmembrane transporter activity);GO:0009536(plastid);GO:0016021(integral component of membrane);GO:0098656(anion transmembrane transport)	NA	NA	NA	Anion transporter 3 like [Actinidia chinensis var. chinensis]	mrna	44.2653	51.5851	45.365	24.4677	21.0694	23.0473	2.059	1.04195	4.6647e-06	0.000137057	up	yes
nbisL1-mrna-3993	nbisL1-mrna-3993		TEAK003993	GO:0003824(catalytic activity);GO:0004553(hydrolase activity, hydrolyzing O-glycosyl compounds);GO:0005737(cytoplasm);GO:0006979(response to oxidative stress);GO:0009506(plasmodesma);GO:0034484(raffinose catabolic process);GO:0047274(galactinol-sucrose galactosyltransferase activity);GO:0052692(raffinose alpha-galactosidase activity);GO:0080167(response to karrikin)	00052(Galactose metabolism)	K06617	EC:2.4.1.82	raffinose synthase 2 [Camellia sinensis]	mrna	210.07	218.108	199.828	120.056	88.534	94.5243	2.07184	1.05092	4.79035e-06	0.000140187	up	yes
nbisL1-mrna-5090	nbisL1-mrna-5090		TEAK005090	GO:0005886(plasma membrane);GO:0016301(kinase activity)	NA	NA	NA	Proline-rich receptor-like protein kinase [Actinidia chinensis var. chinensis]	mrna	15.3372	16.2916	16.8913	6.7701	9.19549	6.5693	2.15311	1.10642	4.79959e-06	0.000140317	up	yes
nbisL1-mrna-13806	nbisL1-mrna-13806		TEAK013806	GO:0000256(allantoin catabolic process);GO:0004038(allantoinase activity);GO:0005783(endoplasmic reticulum);GO:0006145(purine nucleobase catabolic process);GO:0006995(cellular response to nitrogen starvation);GO:0008270(zinc ion binding);GO:0010136(ureide catabolic process);GO:0016787(hydrolase activity);GO:0050897(cobalt ion binding)	00230(Purine metabolism)	K01466	EC:3.5.2.5	Allantoinase [Actinidia chinensis var. chinensis]	mrna	17.7729	22.5614	27.2978	11.4262	9.26743	6.84724	2.4557	1.29614	4.91933e-06	0.000143675	up	yes
nbisL1-mrna-21607	nbisL1-mrna-21607		TEAK021607	GO:0005737(cytoplasm);GO:0016651(oxidoreductase activity, acting on NAD(P)H);GO:0055114(oxidation-reduction process)	NA	NA	NA	isoeugenol synthase 1-like [Hevea brasiliensis]	mrna	96.5613	130.837	134.193	60.1629	58.992	56.1574	2.06255	1.04443	4.95684e-06	0.000144483	up	yes
nbisL1-mrna-19714	nbisL1-mrna-19714		TEAK019714	GO:0003333(amino acid transmembrane transport);GO:0015171(amino acid transmembrane transporter activity)	NA	NA	NA	vacuolar amino acid transporter 5 [Camellia sinensis]	mrna	1.08815	1.26751	1.3454	0	0	0	12336.9	13.5907	4.97326e-06	0.000144722	up	yes
nbisL1-mrna-35627	nbisL1-mrna-35627		TEAK035627	GO:0003677(DNA binding);GO:0003700(DNA binding transcription factor activity);GO:0005634(nucleus);GO:0006351(transcription, DNA-templated);GO:0006355(regulation of transcription, DNA-templated);GO:0009908(flower development);GO:0010073(meristem maintenance);GO:0010093(specification of floral organ identity);GO:0019953(sexual reproduction);GO:0030154(cell differentiation);GO:0048316(seed developme…	NA	NA	NA	Ethylene-responsive transcription factor RAP2-7 like [Actinidia chinensis var. chinensis]	mrna	7.45797	7.54238	7.56143	3.22274	3.34634	2.23024	2.56404	1.35842	4.97921e-06	0.000144722	up	yes
nbisL1-mrna-9774	nbisL1-mrna-9774		TEAK009774	GO:0004721(phosphoprotein phosphatase activity);GO:0004725(protein tyrosine phosphatase activity);GO:0005515(protein binding);GO:0005737(cytoplasm);GO:0008138(protein tyrosine/serine/threonine phosphatase activity);GO:0009737(response to abscisic acid);GO:0009738(abscisic acid-activated signaling pathway);GO:0010119(regulation of stomatal movement);GO:0010468(regulation of gene expression);GO:001…	NA	NA	NA	Dual specificity protein like [Actinidia chinensis var. chinensis]	mrna	5.82897	6.26448	6.0263	2.76988	2.80951	1.66843	2.50003	1.32195	4.97985e-06	0.000144722	up	yes
nbisL1-mrna-2257	nbisL1-mrna-2257		TEAK002257	GO:0004252(serine-type endopeptidase activity);GO:0005618(cell wall)	NA	NA	NA	subtilisin-like protease SBT1.2 [Cucurbita moschata]	mrna	1.22347	1.04106	1.31463	0	0	0	11930.5	13.5424	5.10501e-06	0.000147627	up	yes
nbisL1-mrna-33839	nbisL1-mrna-33839		TEAK033839	GO:0004197(cysteine-type endopeptidase activity);GO:0005615(extracellular space);GO:0005764(lysosome);GO:0051603(proteolysis involved in cellular protein catabolic process)	NA	NA	NA	senescence-specific cysteine protease SAG12-like [Durio zibethinus]	mrna	235.318	220.088	186.189	76.4464	110.416	100.027	2.23638	1.16117	5.18872e-06	0.000149606	up	yes
nbisL1-mrna-3573	nbisL1-mrna-3573		TEAK003573	GO:0005737(cytoplasm);GO:0030001(metal ion transport);GO:0046914(transition metal ion binding);GO:0046916(cellular transition metal ion homeostasis)	NA	NA	NA	Heavy metal-associated isoprenylated plant protein [Actinidia chinensis var. chinensis]	mrna	21.9086	24.7862	23.5862	8.94385	9.82813	11.602	2.31385	1.2103	5.3034e-06	0.000152762	up	yes
nbisL1-mrna-8667	nbisL1-mrna-8667		TEAK008667	GO:0004674(protein serine/threonine kinase activity);GO:0005886(plasma membrane);GO:0006468(protein phosphorylation);GO:0006952(defense response);GO:0009506(plasmodesma)	NA	NA	NA	G-type lectin S-receptor-like serine/threonine-protein kinase [Actinidia chinensis var. chinensis]	mrna	3.43603	2.43937	3.74498	0.327523	1.05044	0.358594	5.53992	2.46986	5.48903e-06	0.000156876	up	yes
nbisL1-mrna-18086	nbisL1-mrna-18086		TEAK018086	GO:0005634(nucleus);GO:0008150(biological_process);GO:0046872(metal ion binding)	NA	NA	NA	uncharacterized RNA-binding protein C17H9.04c isoform X1 [Solanum pennellii]	mrna	28.4885	16.0284	19.6757	4.54394	5.2253	7.08354	3.80902	1.92942	5.58209e-06	0.000159225	up	yes
nbisL1-mrna-3691	nbisL1-mrna-3691		TEAK003691	GO:0000166(nucleotide binding);GO:0005515(protein binding);GO:0005524(ATP binding);GO:0005886(plasma membrane);GO:0006952(defense response);GO:0007165(signal transduction);GO:0009626(plant-type hypersensitive response);GO:0012505(endomembrane system);GO:0019897(extrinsic component of plasma membrane);GO:0043531(ADP binding)	04626(Plant-pathogen interaction)	K13457	NA	Disease resistance protein [Actinidia chinensis var. chinensis]	mrna	1.40805	1.19892	1.04119	0.164878	0.310154	0.249823	5.03295	2.3314	5.77411e-06	0.000163521	up	yes
nbisL1-mrna-8208	nbisL1-mrna-8208		TEAK008208	GO:0003674(molecular_function);GO:0005575(cellular_component);GO:0008150(biological_process)	NA	NA	NA	Protein S-acyltransferase 23 [Actinidia chinensis var. chinensis]	mrna	23.4277	26.4138	23.1334	12.5775	13.4892	10.1442	2.01528	1.01098	5.90894e-06	0.000166764	up	yes
nbisL1-mrna-27134	nbisL1-mrna-27134		TEAK027134	GO:0004672(protein kinase activity);GO:0004674(protein serine/threonine kinase activity);GO:0005524(ATP binding);GO:0005886(plasma membrane);GO:0006468(protein phosphorylation);GO:0016021(integral component of membrane);GO:0016301(kinase activity);GO:0030246(carbohydrate binding)	NA	NA	NA	hypothetical protein CQW23_24758 [Capsicum baccatum]	mrna	0.2738	0.573406	0.520957	0	0	0	4560.54	12.155	5.97919e-06	0.000168423	up	yes
nbisL1-mrna-8557	nbisL1-mrna-8557		TEAK008557	GO:0003735(structural constituent of ribosome);GO:0006412(translation)	NA	NA	NA	Mitochondrial arginine transporter like [Actinidia chinensis var. chinensis]	mrna	12.4797	11.8962	17.7975	4.90493	5.75467	1.84681	3.37214	1.75366	6.00437e-06	0.00016897	up	yes
nbisL1-mrna-17246	nbisL1-mrna-17246		TEAK017246	GO:0005794(Golgi apparatus);GO:0008150(biological_process);GO:0016021(integral component of membrane);GO:0016740(transferase activity);GO:0016757(transferase activity, transferring glycosyl groups)	00514(Other types of O-glycan biosynthesis)	K13675	EC:2.4.1.-	Beta-1,3-glucosyltransferase [Actinidia chinensis var. chinensis]	mrna	58.3249	59.4491	79.1209	35.2674	26.2455	18.4132	2.46346	1.30069	6.02977e-06	0.000169368	up	yes
nbisL1-mrna-4968	nbisL1-mrna-4968		TEAK004968	NA	NA	NA	NA	Futsch light chain LC(f) like [Actinidia chinensis var. chinensis]	mrna	36.8697	35.27	74.5258	13.7943	23.7942	10.4555	3.05273	1.6101	6.08582e-06	0.000170607	up	yes
nbisL1-mrna-4045	nbisL1-mrna-4045		TEAK004045	GO:0003700(DNA binding transcription factor activity);GO:0005634(nucleus);GO:0006355(regulation of transcription, DNA-templated);GO:0007275(multicellular organism development);GO:0046872(metal ion binding)	NA	NA	NA	CRC domain [Macleaya cordata]	mrna	2.75346	2.37704	3.63599	0.86753	0.509051	0.434006	4.8418	2.27554	6.13204e-06	0.000171738	up	yes
nbisL1-mrna-33586	nbisL1-mrna-33586		TEAK033586	GO:0005886(plasma membrane);GO:0016021(integral component of membrane);GO:0042626(ATPase activity, coupled to transmembrane movement of substances)	02010(ABC transporters)	K05681	NA	ABC transporter G family member 22 like [Actinidia chinensis var. chinensis]	mrna	40.0909	48.485	47.4252	22.3714	24.2551	13.6388	2.2567	1.17422	6.17619e-06	0.000172809	up	yes
nbisL1-mrna-922	nbisL1-mrna-922		TEAK000922	GO:0016787(hydrolase activity)	NA	NA	NA	Pyrimidine 5-nucleotidase protein [Actinidia chinensis var. chinensis]	mrna	11.0202	14.9452	15.2013	5.58123	6.48773	4.897	2.42643	1.27884	6.22358e-06	0.000173673	up	yes
nbisL1-mrna-29941	nbisL1-mrna-29941		TEAK029941	GO:0004553(hydrolase activity, hydrolyzing O-glycosyl compounds);GO:0005576(extracellular region);GO:0005618(cell wall);GO:0005794(Golgi apparatus);GO:0005829(cytosol);GO:0005886(plasma membrane);GO:0008810(cellulase activity);GO:0009505(plant-type cell wall);GO:0009506(plasmodesma);GO:0030245(cellulose catabolic process);GO:0071555(cell wall organization)	00500(Starch and sucrose metabolism)	K01179	EC:3.2.1.4	hypothetical protein CUMW_198310 [Citrus unshiu]	mrna	5.42659	4.83411	6.54781	1.20888	1.2931	1.82365	3.8858	1.95821	6.22482e-06	0.000173673	up	yes
nbisL1-mrna-821	nbisL1-mrna-821		TEAK000821	GO:0005737(cytoplasm)	04016(MAPK signaling pathway - plant)	K20716	NA	Mitogen-activated protein kinase kinase [Actinidia chinensis var. chinensis]	mrna	7.82126	8.1654	9.8085	3.17698	2.6281	1.26232	3.64988	1.86785	6.38967e-06	0.000178103	up	yes
nbisL1-mrna-5164	nbisL1-mrna-5164		TEAK005164	GO:0005215(transporter activity);GO:0005524(ATP binding);GO:0005886(plasma membrane);GO:0006810(transport);GO:0006979(response to oxidative stress);GO:0007623(circadian rhythm);GO:0009507(chloroplast);GO:0009644(response to high light intensity);GO:0009941(chloroplast envelope);GO:0010150(leaf senescence);GO:0016021(integral component of membrane);GO:0016301(kinase activity);GO:0016310(phosphoryl…	04626(Plant-pathogen interaction)	K13457	NA	UbiB domain protein [Actinidia chinensis var. chinensis]	mrna	29.6138	34.4754	31.9187	12.8358	19.1859	10.7058	2.24698	1.16799	6.53577e-06	0.000182002	up	yes
nbisL1-mrna-25885	nbisL1-mrna-25885		TEAK025885	GO:0003677(DNA binding);GO:0003700(DNA binding transcription factor activity);GO:0005515(protein binding);GO:0005634(nucleus);GO:0005829(cytosol);GO:0006355(regulation of transcription, DNA-templated);GO:0009416(response to light stimulus);GO:0009722(detection of cytokinin stimulus);GO:0071345(cellular response to cytokine stimulus)	NA	NA	NA	Homeobox protein knotted-1-like [Actinidia chinensis var. chinensis]	mrna	21.2257	27.0296	22.9349	9.69412	12.1648	5.79956	2.57391	1.36396	6.58915e-06	0.000183315	up	yes
nbisL1-mrna-26562	nbisL1-mrna-26562		TEAK026562	GO:0005507(copper ion binding);GO:0016722(oxidoreductase activity, oxidizing metal ions)	00053(Ascorbate and aldarate metabolism)	K00423	EC:1.10.3.3	L-ascorbate oxidase family protein [Camellia sinensis]	mrna	2.93506	3.00193	4.00049	0.423972	1.31156	0.571003	4.3084	2.10715	6.73089e-06	0.000186903	up	yes
nbisL1-mrna-12084	nbisL1-mrna-12084		TEAK012084	GO:0004842(ubiquitin-protein transferase activity);GO:0005737(cytoplasm);GO:0009966(regulation of signal transduction)	NA	NA	NA	Protein neuralized like [Actinidia chinensis var. chinensis]	mrna	3.1912	3.08253	3.22278	1.30624	1.07228	0.740459	3.04475	1.60632	6.98487e-06	0.000192679	up	yes
nbisL1-mrna-9687	nbisL1-mrna-9687		TEAK009687	GO:0000287(magnesium ion binding);GO:0004743(pyruvate kinase activity);GO:0005524(ATP binding);GO:0005737(cytoplasm);GO:0006096(glycolytic process);GO:0009570(chloroplast stroma);GO:0016301(kinase activity);GO:0030955(potassium ion binding)	00010(Glycolysis / Gluconeogenesis);00620(Pyruvate metabolism);00230(Purine metabolism)	K00873	EC:2.7.1.40	Plastidial pyruvate kinase [Actinidia chinensis var. chinensis]	mrna	2.57723	3.93241	3.1825	0.799017	1.32216	0.841367	3.27157	1.70998	7.07694e-06	0.000195035	up	yes
nbisL1-mrna-17714	nbisL1-mrna-17714		TEAK017714	GO:0005576(extracellular region);GO:0005794(Golgi apparatus);GO:0007275(multicellular organism development);GO:0008083(growth factor activity);GO:0008283(cell proliferation);GO:0030154(cell differentiation);GO:0031012(extracellular matrix);GO:1905392(plant organ morphogenesis)	NA	NA	NA	Phytosulfokine-beta like [Actinidia chinensis var. chinensis]	mrna	241.157	118.503	105.764	43.5128	48.7358	60.8348	3.04033	1.60423	7.11266e-06	0.000195835	up	yes
nbisL1-mrna-35765	nbisL1-mrna-35765		TEAK035765	GO:0016165(linoleate 13S-lipoxygenase activity)	00591(Linoleic acid metabolism)	K15718	EC:1.13.11.58	lipoxygenase [Camellia sinensis]	mrna	13.0387	16.6569	24.8276	4.44544	7.47784	3.8467	3.4574	1.78969	7.47947e-06	0.000204781	up	yes
nbisL1-mrna-24804	nbisL1-mrna-24804		TEAK024804	NA	NA	NA	NA	WRKY transcription factor [Actinidia chinensis var. chinensis]	mrna	30.1146	19.6867	31.9655	2.67131	4.0922	9.10246	5.1536	2.36558	7.83032e-06	0.000213193	up	yes
nbisL1-mrna-11772	nbisL1-mrna-11772		TEAK011772	GO:0002229(defense response to oomycetes);GO:0004674(protein serine/threonine kinase activity);GO:0005515(protein binding);GO:0005524(ATP binding);GO:0005886(plasma membrane);GO:0006468(protein phosphorylation);GO:0010726(positive regulation of hydrogen peroxide metabolic process);GO:0010942(positive regulation of cell death);GO:0016021(integral component of membrane);GO:0016301(kinase activity);…	NA	NA	NA	Legume lectin domain protein [Actinidia chinensis var. chinensis]	mrna	13.602	10.0633	14.2794	5.51158	4.30399	3.37023	2.8777	1.52492	8.11083e-06	0.000220013	up	yes
nbisL1-mrna-5475	nbisL1-mrna-5475		TEAK005475	GO:0000015(phosphopyruvate hydratase complex);GO:0000287(magnesium ion binding);GO:0003677(DNA binding);GO:0004634(phosphopyruvate hydratase activity);GO:0005507(copper ion binding);GO:0005634(nucleus);GO:0005737(cytoplasm);GO:0005739(mitochondrion);GO:0005740(mitochondrial envelope);GO:0005741(mitochondrial outer membrane);GO:0005829(cytosol);GO:0005886(plasma membrane);GO:0006096(glycolytic pro…	00010(Glycolysis / Gluconeogenesis);03018(RNA degradation)	K01689	EC:4.2.1.11	enolase [Camellia sinensis]	mrna	13.1531	11.0271	17.4725	3.75746	5.84146	4.53158	2.94772	1.5596	8.15446e-06	0.000220992	up	yes
nbisL1-mrna-5172	nbisL1-mrna-5172		TEAK005172	GO:0004679(AMP-activated protein kinase activity);GO:0005515(protein binding);GO:0005524(ATP binding);GO:0005737(cytoplasm);GO:0005975(carbohydrate metabolic process);GO:0006633(fatty acid biosynthetic process);GO:0016301(kinase activity);GO:0016310(phosphorylation);GO:0019887(protein kinase regulator activity);GO:0042128(nitrate assimilation);GO:0043562(cellular response to nitrogen levels)	NA	NA	NA	SNF1-related protein kinase regulatory subunit beta-2 like [Actinidia chinensis var. chinensis]	mrna	11.1061	12.339	12.5915	6.11706	5.47464	5.51871	2.10612	1.07459	8.33065e-06	0.000225143	up	yes
nbisL1-mrna-39859	nbisL1-mrna-39859		TEAK039859	GO:0000156(phosphorelay response regulator activity);GO:0000160(phosphorelay signal transduction system);GO:0003677(DNA binding);GO:0005634(nucleus);GO:0005739(mitochondrion);GO:0006351(transcription, DNA-templated);GO:0006355(regulation of transcription, DNA-templated);GO:0007623(circadian rhythm);GO:0009266(response to temperature stimulus);GO:0010017(red or far-red light signaling pathway);GO:…	04712(Circadian rhythm - plant)	K12129	NA	Two-component response regulator-like [Actinidia chinensis var. chinensis]	mrna	26.6106	29.5187	33.3872	15.3715	16.9559	11.1699	2.05798	1.04123	8.48261e-06	0.000229038	up	yes
nbisL1-mrna-19307	nbisL1-mrna-19307		TEAK019307	GO:0000024(maltose biosynthetic process);GO:0005983(starch catabolic process);GO:0009409(response to cold);GO:0009507(chloroplast);GO:0009570(chloroplast stroma);GO:0016161(beta-amylase activity);GO:0102229(amylopectin maltohydrolase activity)	00500(Starch and sucrose metabolism)	K01177	EC:3.2.1.2	chloroplast beta-amylase 3 [Camellia sinensis]	mrna	12.8997	14.1126	16.8881	6.6143	6.2352	2.75875	2.81264	1.49193	8.50957e-06	0.000229555	up	yes
nbisL1-mrna-33325	nbisL1-mrna-33325		TEAK033325	GO:0004674(protein serine/threonine kinase activity);GO:0004842(ubiquitin-protein transferase activity);GO:0005524(ATP binding);GO:0005886(plasma membrane);GO:0006468(protein phosphorylation);GO:0016301(kinase activity);GO:0016567(protein ubiquitination);GO:0046777(protein autophosphorylation)	NA	NA	NA	Serine/threonine-protein kinase [Actinidia chinensis var. chinensis]	mrna	3.27768	4.42706	3.95411	1.35105	1.33051	0.682419	3.4658	1.79319	8.53186e-06	0.000229944	up	yes
nbisL1-mrna-7958	nbisL1-mrna-7958		TEAK007958	GO:0015079(potassium ion transmembrane transporter activity);GO:0016020(membrane)	NA	NA	NA	Potassium transporter like [Actinidia chinensis var. chinensis]	mrna	1.19371	1.949	1.18139	0.355471	0.137899	0.151022	6.71035	2.74639	8.60831e-06	0.000231792	up	yes
nbisL1-mrna-27791	nbisL1-mrna-27791		TEAK027791	GO:0004556(alpha-amylase activity);GO:0005509(calcium ion binding);GO:0005576(extracellular region);GO:0005975(carbohydrate metabolic process);GO:0009737(response to abscisic acid);GO:0009739(response to gibberellin);GO:0048046(apoplast);GO:0103025(alpha-amylase activity (releasing maltohexaose))	00500(Starch and sucrose metabolism)	K01176	EC:3.2.1.1	alpha-amylase [Camellia reticulata]	mrna	21.8249	23.2161	37.8445	11.5309	8.05304	12.1075	2.61539	1.38703	8.74953e-06	0.000235378	up	yes
nbisL1-mrna-1790	nbisL1-mrna-1790		TEAK001790	NA	NA	NA	NA	DnaJ subfamily C member 10 like [Actinidia chinensis var. chinensis]	mrna	3.13436	0.449449	3.36542	0	0	0	23164.1	14.4996	8.87065e-06	0.000238261	up	yes
nbisL1-mrna-10558	nbisL1-mrna-10558		TEAK010558	GO:0003676(nucleic acid binding);GO:0003700(DNA binding transcription factor activity);GO:0003730(mRNA 3'-UTR binding);GO:0005634(nucleus);GO:0005829(cytosol);GO:0006355(regulation of transcription, DNA-templated);GO:0044212(transcription regulatory region DNA binding);GO:0046872(metal ion binding);GO:0061158(3'-UTR-mediated mRNA destabilization)	NA	NA	NA	Zinc finger CCCH domain-containing protein [Actinidia chinensis var. chinensis]	mrna	3.46325	3.35873	4.76648	1.01365	0.846879	0.585363	4.73793	2.24426	8.94135e-06	0.000239879	up	yes
nbisL1-mrna-1042	nbisL1-mrna-1042		TEAK001042	GO:0004674(protein serine/threonine kinase activity);GO:0005886(plasma membrane);GO:0006468(protein phosphorylation);GO:0006952(defense response);GO:0009506(plasmodesma)	NA	NA	NA	PREDICTED: cysteine-rich receptor-like protein kinase 10 isoform X1 [Vitis vinifera]	mrna	9.50828	9.32938	11.8467	4.00981	5.51621	3.55127	2.34639	1.23044	9.04813e-06	0.000242521	up	yes
nbisL1-mrna-29253	nbisL1-mrna-29253		TEAK029253	GO:0004753(saccharopine dehydrogenase activity);GO:0005737(cytoplasm);GO:0005739(mitochondrion);GO:0005829(cytosol);GO:0019477(L-lysine catabolic process);GO:0033512(L-lysine catabolic process to acetyl-CoA via saccharopine);GO:0047130(saccharopine dehydrogenase (NADP+, L-lysine-forming) activity);GO:0047131(saccharopine dehydrogenase (NAD+, L-glutamate-forming) activity);GO:0055114(oxidation-red…	00310(Lysine degradation)	K14157	EC:1.5.1.8;EC:1.5.1.9	Saccharopine dehydrogenase [Actinidia chinensis var. chinensis]	mrna	37.9873	41.2213	52.7744	21.8804	24.5535	16.5045	2.09702	1.06834	9.20747e-06	0.000246342	up	yes
nbisL1-mrna-28739	nbisL1-mrna-28739		TEAK028739	GO:0005886(plasma membrane);GO:0009416(response to light stimulus);GO:0016567(protein ubiquitination)	03050(Proteasome)	K03063	NA	BTB/POZ domain-containing protein [Actinidia chinensis var. chinensis]	mrna	15.7011	17.5029	23.7445	5.86522	10.3832	6.36357	2.51851	1.33257	9.46711e-06	0.000252597	up	yes
nbisL1-mrna-3789	nbisL1-mrna-3789		TEAK003789	GO:0004012(phospholipid-translocating ATPase activity);GO:0005802(trans-Golgi network);GO:0005886(plasma membrane);GO:0048194(Golgi vesicle budding)	NA	NA	NA	Phospholipid-transporting ATPase [Actinidia chinensis var. chinensis]	mrna	21.249	26.4096	30.5479	13.8733	13.5671	10.4741	2.06271	1.04454	9.47833e-06	0.000252667	up	yes
nbisL1-mrna-9881	nbisL1-mrna-9881		TEAK009881	NA	NA	NA	NA	Uncharacterized protein TCM_011399 [Theobroma cacao]	mrna	220.729	175.912	104.443	47.3053	54.1173	70.3281	2.9175	1.54473	9.64032e-06	0.000256518	up	yes
nbisL1-mrna-5495	nbisL1-mrna-5495		TEAK005495	GO:0000325(plant-type vacuole);GO:0005215(transporter activity);GO:0005773(vacuole);GO:0005774(vacuolar membrane);GO:0005794(Golgi apparatus);GO:0005886(plasma membrane);GO:0009705(plant-type vacuole membrane);GO:0015031(protein transport);GO:0015112(nitrate transmembrane transporter activity);GO:0015334(high-affinity oligopeptide transmembrane transporter activity);GO:0015833(peptide transport);…	NA	NA	NA	Protein NRT1/ PTR FAMILY 8.3 like [Actinidia chinensis var. chinensis]	mrna	10.1034	9.4684	9.99884	4.23651	4.55729	3.74062	2.35915	1.23827	9.72621e-06	0.000258274	up	yes
nbisL1-mrna-37677	nbisL1-mrna-37677		TEAK037677	GO:0005739(mitochondrion);GO:0008734(L-aspartate oxidase activity);GO:0009435(NAD biosynthetic process);GO:0009507(chloroplast);GO:0044318(L-aspartate:fumarate oxidoreductase activity);GO:0055114(oxidation-reduction process)	00250(Alanine, aspartate and glutamate metabolism);00760(Nicotinate and nicotinamide metabolism)	K00278	EC:1.4.3.16	L-aspartate oxidase [Actinidia chinensis var. chinensis]	mrna	6.01273	6.02637	6.88671	2.85297	2.62681	1.89301	2.56698	1.36007	9.96969e-06	0.000263608	up	yes
nbisL1-mrna-27217	nbisL1-mrna-27217		TEAK027217	GO:0003674(molecular_function);GO:0005634(nucleus);GO:0008150(biological_process)	03013(RNA transport);03008(Ribosome biogenesis in eukaryotes)	K03539	EC:3.1.26.5	Zinc finger protein [Actinidia chinensis var. chinensis]	mrna	161.841	174.959	223.387	98.7918	100.481	64.5682	2.1232	1.08624	1.01124e-05	0.00026714	up	yes
nbisL1-mrna-23498	nbisL1-mrna-23498		TEAK023498	GO:0005886(plasma membrane);GO:0009834(plant-type secondary cell wall biogenesis);GO:0031225(anchored component of membrane)	NA	NA	NA	Fasciclin-like arabinogalactan protein [Actinidia chinensis var. chinensis]	mrna	66.5467	78.6986	56.3986	21.446	18.382	32.1866	2.80004	1.48545	1.01233e-05	0.000267189	up	yes
nbisL1-mrna-39955	nbisL1-mrna-39955		TEAK039955	GO:0006869(lipid transport);GO:0042626(ATPase activity, coupled to transmembrane movement of substances);GO:0043231(intracellular membrane-bounded organelle)	02010(ABC transporters)	K05643	NA	ABC transporter A family member 7 like [Actinidia chinensis var. chinensis]	mrna	16.5051	21.0182	19.8376	10.2151	9.86865	7.69577	2.06486	1.04605	1.01957e-05	0.000268616	up	yes
[truncated: 771 more rows]

## Sheet: LoopCircos GO
Index	GO_ID		GO_Category	B	S	S_Up_Num	S_Down_Num	Rich.Factor	-log10(P.value)	hjust	angle	TB_Fill	Text_Colour
1	GO:0009768	photosynthesis, light harvesting in photosystem I	Biological Process	23	10	0	10	0.4348	7.17749	0	-6	#FB9272	white
2	GO:0009817	response to fungus	Biological Process	27	9	3	6	0.3333	5.36382	0	-19	#FB9272	white
[truncated: 29 more rows]

## Sheet: KEGG
Pathway_ID	KEGG_Level_1	KEGG_Level_2	Pathway_Name	IDs	S	TS	B	TB	Rich.Factor	P.value	Sig.Sign.P	Q.value	Sig.Sign.Q	S_Up_ID	S_Up_Num	S_Down_ID	S_Down_Num	MapID_Count	ZScore
[truncated: 118 more rows]

[truncated: 6 more sheets: Significant DEGs, TFs, Second metabol, cell wall, 137 up, 137 down]
