# Supplementary material for: In Vitro vs. In Vivo Transcriptomic Approach Revealed Core Pathways of Nitrogen Deficiency Response in Tea Plant (Camellia sinensis (L.) Kuntze)
Source: Int J Mol Sci. 2024 Oct 31;25(21):11726. doi: 10.3390/ijms252111726 (PMC11547157; doi:10.3390/ijms252111726)
Supplement: Supplementary file 1 [file ijms-25-11726-s001.zip › ijms-3193843-supplementary/Supplementary file 4. All DEGs in vivo-in vitro.xlsx]

## Sheet: ALL DEGs in vivo vs in vitro Ko
gene_id	gene_name	transcript_id	GO	KEGG	KO_ENTRY	EC	Description	trans_type	FPKM.A34_1	FPKM.A34_2	FPKM.A34	FPKM.A35_1	FPKM.A35_2	fc	log2(fc)	pval	qval	regulation
nbisL1-mrna-5093	nbisL1-mrna-5093	TEAK005093	GO:0003700(DNA binding transcription factor activity);GO:0005515(protein binding);GO:0005634(nucleus);GO:0006351(transcription, DNA-templated);GO:0006355(regulation of transcription, DNA-templated);GO:0009733(response to auxin);GO:0009734(auxin-activated signaling pathway);GO:0010102(lateral root morphogenesis);GO:0016021(integral component of membrane);GO:0045892(negative regulation of transcrip…	04075(Plant hormone signal transduction)	K14484	NA	PREDICTED: auxin-responsive protein IAA14-like isoform X1 [Ipomoea nil]	mrna	2.35263	2.82152	2.21579	62.0856	66.5498	0.0331502	-4.91484	3.6704e-84	2.857e-81	down	2month ND			жирным - тф
nbisL1-mrna-35282	nbisL1-mrna-35282	TEAK035282	GO:0005215(transporter activity);GO:0005509(calcium ion binding);GO:0005886(plasma membrane);GO:0009624(response to nematode);GO:0010119(regulation of stomatal movement);GO:0015293(symporter activity);GO:0015333(peptide:proton symporter activity);GO:0016020(membrane);GO:0016021(integral component of membrane);GO:0042128(nitrate assimilation);GO:0055085(transmembrane transport);GO:0080168(abscisic…	NA	NA	NA	Protein NRT1/ PTR FAMILY 4.6 like, partial [Actinidia chinensis var. chinensis]	mrna	3.50003	4.2745	4.52637	27.7572	22.6683	0.166068	-2.59016	1.08266e-46	1.75366e-44	down	2month ND			красный шрифт - гены качества чая
nbisL1-mrna-16648	nbisL1-mrna-16648	TEAK016648	GO:0000822(inositol hexakisphosphate binding);GO:0009734(auxin-activated signaling pathway)	04075(Plant hormone signal transduction)	K14485	NA	transport inhibitor response 1 [Camellia sinensis]	mrna	13.0431	19.0677	18.9292	90.028	99.7295	0.176561	-2.50176	6.21433e-41	7.77401e-39	down	2month ND			цветные луснки - см презентацию
nbisL1-mrna-37941	nbisL1-mrna-37941	TEAK037941	GO:0003700(DNA binding transcription factor activity);GO:0005515(protein binding);GO:0005634(nucleus);GO:0006351(transcription, DNA-templated);GO:0006355(regulation of transcription, DNA-templated);GO:0009414(response to water deprivation);GO:0009737(response to abscisic acid);GO:0009738(abscisic acid-activated signaling pathway);GO:0043565(sequence-specific DNA binding);GO:0045893(positive regul…	NA	NA	NA	Homeobox-leucine zipper protein like [Actinidia chinensis var. chinensis]	mrna	0.993879	0.683498	1.28071	11.3341	11.7106	0.0832293	-3.58676	5.61664e-31	4.18589e-29	down	2month ND
nbisL1-mrna-32362	nbisL1-mrna-32362	TEAK032362	GO:0008422(beta-glucosidase activity);GO:0009651(response to salt stress);GO:0009725(response to hormone);GO:0019762(glucosinolate catabolic process)	00500(Starch and sucrose metabolism);00460(Cyanoamino acid metabolism);00940(Phenylpropanoid biosynthesis)	K01188	EC:3.2.1.21	beta-glucosidase 10 GH1 family [Camellia sinensis]	mrna	10.7274	13.1489	10.8513	56.8339	43.6987	0.241645	-2.04904	5.45083e-28	3.44016e-26	down	2month ND
nbisL1-mrna-2463	nbisL1-mrna-2463	TEAK002463	GO:0003674(molecular_function);GO:0005783(endoplasmic reticulum);GO:0005789(endoplasmic reticulum membrane);GO:0009705(plant-type vacuole membrane);GO:0009838(abscission);GO:0010256(endomembrane system organization);GO:0016021(integral component of membrane)	NA	NA	NA	protein DMP2 [Populus trichocarpa]	mrna	6.66266	6.04227	8.08348	35.0645	33.9744	0.184007	-2.44217	6.08354e-27	3.57386e-25	down	2month ND
nbisL1-mrna-12724	nbisL1-mrna-12724	TEAK012724	GO:0000981(RNA polymerase II transcription factor activity, sequence-specific DNA binding);GO:0001135(transcription factor activity, RNA polymerase II transcription factor recruiting);GO:0003677(DNA binding);GO:0003700(DNA binding transcription factor activity);GO:0005634(nucleus);GO:0006355(regulation of transcription, DNA-templated);GO:0006357(regulation of transcription by RNA polymerase II);G…	NA	NA	NA	Myb-related protein [Actinidia chinensis var. chinensis]	mrna	21.293	23.7073	30.0646	82.1149	89.643	0.283294	-1.81963	1.20903e-26	6.97108e-25	down	2month ND
nbisL1-mrna-6603	nbisL1-mrna-6603	TEAK006603	GO:0005634(nucleus);GO:0007165(signal transduction);GO:0009734(auxin-activated signaling pathway);GO:0016021(integral component of membrane);GO:0035091(phosphatidylinositol binding)	NA	NA	NA	VAN3-binding protein [Actinidia chinensis var. chinensis]	mrna	19.1996	20.5046	23.1292	57.9299	79.3541	0.301663	-1.72899	4.12139e-25	2.15465e-23	down	2month ND
nbisL1-mrna-12635	nbisL1-mrna-12635	TEAK012635	GO:0005575(cellular_component);GO:0009737(response to abscisic acid);GO:0016597(amino acid binding)	NA	NA	NA	ACT domain-containing protein [Actinidia chinensis var. chinensis]	mrna	4.45819	4.88029	5.7686	17.8762	23.3171	0.24835	-2.00955	1.5554e-23	7.5018e-22	down	2month ND
nbisL1-mrna-24248	nbisL1-mrna-24248	TEAK024248	GO:0000325(plant-type vacuole);GO:0004553(hydrolase activity, hydrolyzing O-glycosyl compounds);GO:0004575(sucrose alpha-glucosidase activity);GO:0005773(vacuole);GO:0005775(vacuolar lumen);GO:0005975(carbohydrate metabolic process);GO:0005985(sucrose metabolic process);GO:0009617(response to bacterium);GO:0009738(abscisic acid-activated signaling pathway);GO:0016021(integral component of membran…	00052(Galactose metabolism);00500(Starch and sucrose metabolism)	K01193	EC:3.2.1.26	vacuolar invertase INV9 [Camellia sinensis]	mrna	0.824376	0.637547	1.01514	5.71761	8.97449	0.127835	-2.96765	7.567e-23	3.45346e-21	down	2month ND
nbisL1-mrna-8499	nbisL1-mrna-8499	TEAK008499	GO:0005634(nucleus);GO:0052689(carboxylic ester hydrolase activity)	04075(Plant hormone signal transduction)	K14493	EC:3.-.-.-	Carboxylesterase [Actinidia chinensis var. chinensis]	mrna	4.99256	5.0689	5.34282	25.4571	19.9792	0.200378	-2.3192	9.65538e-23	4.35689e-21	down	2month ND
nbisL1-mrna-38557	nbisL1-mrna-38557	TEAK038557	GO:0005737(cytoplasm);GO:0009733(response to auxin);GO:0016874(ligase activity)	04075(Plant hormone signal transduction)	K14487	NA	GH3 auxin-responsive promoter [Corchorus olitorius]	mrna	0	0	0	4.88154	8.26747	1.63434e-05	-15.9009	8.02548e-22	3.40227e-20	down	2month ND
nbisL1-mrna-36346	nbisL1-mrna-36346	TEAK036346	GO:0003674(molecular_function);GO:0009507(chloroplast);GO:0009737(response to abscisic acid);GO:0016021(integral component of membrane)	NA	NA	NA	General transcriptional corepressor trfA like [Actinidia chinensis var. chinensis]	mrna	5.41594	6.46397	7.44844	25.3152	43.176	0.162446	-2.62196	3.09763e-21	1.26349e-19	down	2month ND
nbisL1-mrna-16520	nbisL1-mrna-16520	TEAK016520	GO:0010227(floral organ abscission);GO:0048316(seed development);GO:0048461(flower structural organization);GO:0080187(floral organ senescence)	NA	NA	NA	Ethylene-responsive transcription factor RAP2-7 like [Actinidia chinensis var. chinensis]	mrna	1.23769	1.69572	1.16511	5.81492	8.95295	0.185798	-2.42819	3.82494e-20	1.41215e-18	down	2month ND
nbisL1-mrna-38487	nbisL1-mrna-38487	TEAK038487	GO:0008422(beta-glucosidase activity);GO:0009651(response to salt stress);GO:0009725(response to hormone);GO:0019762(glucosinolate catabolic process)	00500(Starch and sucrose metabolism);00460(Cyanoamino acid metabolism);00940(Phenylpropanoid biosynthesis)	K01188	EC:3.2.1.21	beta-glucosidase 9 GH1 family [Camellia sinensis]	mrna	14.0551	14.5542	15.9559	60.044	38.817	0.306437	-1.70634	7.05704e-18	2.22493e-16	down	2month ND
nbisL1-mrna-3388	nbisL1-mrna-3388	TEAK003388	GO:0005783(endoplasmic reticulum);GO:0005886(plasma membrane);GO:0009926(auxin polar transport);GO:0010252(auxin homeostasis);GO:0010329(auxin efflux transmembrane transporter activity)	NA	NA	NA	auxin efflux carrier protein [Mangifera indica]	mrna	16.75	22.7777	21.5317	48.4589	76.2988	0.317881	-1.65344	6.15552e-16	1.60755e-14	down	2month ND
nbisL1-mrna-15252	nbisL1-mrna-15252	TEAK015252	GO:0003677(DNA binding);GO:0003700(DNA binding transcription factor activity);GO:0005515(protein binding);GO:0005634(nucleus);GO:0006351(transcription, DNA-templated);GO:0006355(regulation of transcription, DNA-templated);GO:0007389(pattern specification process);GO:0009733(response to auxin);GO:0009734(auxin-activated signaling pathway);GO:0035198(miRNA binding);GO:0048829(root cap development);…	04075(Plant hormone signal transduction)	K14486	NA	Auxin response factor like [Actinidia chinensis var. chinensis]	mrna	0.718459	0.887784	0.968789	3.74891	3.35982	0.254779	-1.97268	1.90971e-15	4.74836e-14	down	2month ND
nbisL1-mrna-6921	nbisL1-mrna-6921	TEAK006921	GO:0003723(RNA binding);GO:0003729(mRNA binding);GO:0005829(cytosol);GO:0006913(nucleocytoplasmic transport);GO:0009737(response to abscisic acid)	NA	NA	NA	G3BP-like protein [Actinidia chinensis var. chinensis]	mrna	0	0	0	3.95587	4.24344	2.47072e-05	-15.3047	1.73591e-14	3.86675e-13	down	2month ND
nbisL1-mrna-20761	nbisL1-mrna-20761	TEAK020761	GO:0005215(transporter activity);GO:0005886(plasma membrane);GO:0006857(oligopeptide transport);GO:0009611(response to wounding);GO:0009737(response to abscisic acid);GO:0009751(response to salicylic acid);GO:0009753(response to jasmonic acid);GO:0015333(peptide:proton symporter activity);GO:0016020(membrane);GO:0016021(integral component of membrane);GO:0022857(transmembrane transporter activity…	NA	NA	NA	Protein NRT1/ PTR FAMILY 5.2 like [Actinidia chinensis var. chinensis]	mrna	4.39772	6.82438	11.3675	27.7412	39.4581	0.226788	-2.14059	3.82424e-14	8.18036e-13	down	2month ND
nbisL1-mrna-5540	nbisL1-mrna-5540	TEAK005540	GO:0009725(response to hormone)	NA	NA	NA	Heptahelical transmembrane protein [Actinidia chinensis var. chinensis]	mrna	32.6882	29.5159	37.9569	74.69	82.1047	0.374228	-1.41801	2.75262e-12	4.73504e-11	down	2month ND
nbisL1-mrna-39509	nbisL1-mrna-39509	TEAK039509	GO:0003674(molecular_function);GO:0009507(chloroplast);GO:0009737(response to abscisic acid);GO:0016021(integral component of membrane)	NA	NA	NA	General transcriptional corepressor trfA like [Actinidia chinensis var. chinensis]	mrna	3.08758	4.25586	1.95419	14.9236	14.7949	0.209996	-2.25156	3.15077e-12	5.39345e-11	down	2month ND
nbisL1-mrna-37448	nbisL1-mrna-37448	TEAK037448	GO:0003674(molecular_function);GO:0005783(endoplasmic reticulum);GO:0005789(endoplasmic reticulum membrane);GO:0009705(plant-type vacuole membrane);GO:0009838(abscission);GO:0010256(endomembrane system organization);GO:0016021(integral component of membrane)	NA	NA	NA	hypothetical protein DVH24_013062 [Malus domestica]	mrna	0.212379	0	0.086244	3	4.06703	0.0246748	-5.34082	3.40915e-12	5.7968e-11	down	2month ND
nbisL1-mrna-28407	nbisL1-mrna-28407	TEAK028407	GO:0001228(transcriptional activator activity, RNA polymerase II transcription regulatory region sequence-specific DNA binding);GO:0002237(response to molecule of bacterial origin);GO:0003677(DNA binding);GO:0003700(DNA binding transcription factor activity);GO:0005515(protein binding);GO:0005634(nucleus);GO:0006351(transcription, DNA-templated);GO:0006355(regulation of transcription, DNA-templat…	04075(Plant hormone signal transduction)	K14431	NA	transcription factor TGA9 isoform X1 [Populus trichocarpa]	mrna	0.215205	0.709456	1.01192	7.16746	4.9067	0.117644	-3.0875	1.2293e-11	1.95059e-10	down	2month ND
nbisL1-mrna-29724	nbisL1-mrna-29724	TEAK029724	GO:0005575(cellular_component);GO:0009737(response to abscisic acid);GO:0016597(amino acid binding)	NA	NA	NA	ACT domain-containing protein [Actinidia chinensis var. chinensis]	mrna	1.12633	1.9329	0.849628	6.69364	10.7489	0.169457	-2.56101	1.71241e-11	2.66865e-10	down	2month ND
nbisL1-mrna-35611	nbisL1-mrna-35611	TEAK035611	GO:0005634(nucleus);GO:0005737(cytoplasm);GO:0008429(phosphatidylethanolamine binding);GO:0009737(response to abscisic acid);GO:0009738(abscisic acid-activated signaling pathway);GO:0010030(positive regulation of seed germination)	NA	NA	NA	MFT1 [Actinidia chinensis var. chinensis]	mrna	0	0	0	1.37687	2.24073	5.05784e-05	-14.2711	1.91121e-11	2.95399e-10	down	2month ND
nbisL1-mrna-14184	nbisL1-mrna-14184	TEAK014184	GO:0005516(calmodulin binding);GO:0005634(nucleus);GO:0005829(cytosol);GO:0005875(microtubule associated complex);GO:0005886(plasma membrane);GO:0009737(response to abscisic acid);GO:0009941(chloroplast envelope)	NA	NA	NA	Protein IQ-DOMAIN like [Actinidia chinensis var. chinensis]	mrna	2.29818	2.10884	3.12644	9.13462	8.93247	0.319551	-1.64588	2.48775e-11	3.78868e-10	down	2month ND
nbisL1-mrna-19127	nbisL1-mrna-19127	TEAK019127	GO:0003674(molecular_function);GO:0005886(plasma membrane);GO:0009409(response to cold);GO:0009507(chloroplast);GO:0009733(response to auxin)	04075(Plant hormone signal transduction)	K14488	NA	Auxin-responsive protein [Actinidia chinensis var. chinensis]	mrna	2.74251	1.41696	3.78279	10.472	26.907	0.0967283	-3.36992	4.64169e-11	6.82064e-10	down	2month ND
nbisL1-mrna-32645	nbisL1-mrna-32645	TEAK032645	GO:0003674(molecular_function);GO:0005739(mitochondrion);GO:0009705(plant-type vacuole membrane);GO:0009838(abscission);GO:0016021(integral component of membrane);GO:0090693(plant organ senescence)	NA	NA	NA	protein DMP6 [Coffea arabica]	mrna	1.05232	1.31034	1.10817	5.29828	5.70167	0.166166	-2.5893	8.84282e-11	1.25148e-09	down	2month ND
nbisL1-mrna-26262	nbisL1-mrna-26262	TEAK026262	GO:0000932(P-body);GO:0005515(protein binding);GO:0005634(nucleus);GO:0005737(cytoplasm);GO:0007033(vacuole organization);GO:0007034(vacuolar transport);GO:0007165(signal transduction);GO:0009737(response to abscisic acid);GO:0009825(multidimensional cell growth);GO:0010090(trichome morphogenesis);GO:0033962(cytoplasmic mRNA processing body assembly);GO:0071472(cellular response to salt stress);G…	NA	NA	NA	protein SPIRRIG [Quercus suber]	mrna	0.120751	0.032735	0.073642	0.753791	1.1479	0.101501	-3.30043	1.08605e-10	1.51409e-09	down	2month ND
nbisL1-mrna-33576	nbisL1-mrna-33576	TEAK033576	GO:0005634(nucleus);GO:0008152(metabolic process);GO:0016787(hydrolase activity);GO:0052689(carboxylic ester hydrolase activity)	04075(Plant hormone signal transduction)	K14493	EC:3.-.-.-	probable carboxylesterase 15 [Quercus suber]	mrna	16.2499	20.3069	13.483	39.508	42.0853	0.373019	-1.42268	3.10483e-10	4.04329e-09	down	2month ND
nbisL1-mrna-542	nbisL1-mrna-542	TEAK000542	GO:0003677(DNA binding);GO:0003700(DNA binding transcription factor activity);GO:0005515(protein binding);GO:0005634(nucleus);GO:0005829(cytosol);GO:0006351(transcription, DNA-templated);GO:0006355(regulation of transcription, DNA-templated);GO:0009742(brassinosteroid mediated signaling pathway);GO:0040008(regulation of growth);GO:0045892(negative regulation of transcription, DNA-templated);GO:00…	04075(Plant hormone signal transduction)	K14503	NA	Protein BRASSINAZOLE-RESISTANT like [Actinidia chinensis var. chinensis]	mrna	6.09786	8.13681	6.38427	15.6424	17.5149	0.385801	-1.37407	7.14519e-10	8.85941e-09	down	2month ND
nbisL1-mrna-241	nbisL1-mrna-241	TEAK000241	GO:0003674(molecular_function);GO:0005739(mitochondrion);GO:0005773(vacuole);GO:0005886(plasma membrane);GO:0009631(cold acclimation);GO:0009737(response to abscisic acid);GO:0016021(integral component of membrane);GO:0042631(cellular response to water deprivation)	04144(Endocytosis)	K12189	NA	cold acclimation protein WCOR413-like protein [Camellia sinensis]	mrna	38.0792	31.8529	29.1869	68.7788	76.5224	0.378011	-1.4035	8.86737e-09	9.30294e-08	down	2month ND
nbisL1-mrna-35412	nbisL1-mrna-35412	TEAK035412	GO:0003674(molecular_function);GO:0005634(nucleus);GO:0005768(endosome);GO:0005794(Golgi apparatus);GO:0005802(trans-Golgi network);GO:0008150(biological_process);GO:0016021(integral component of membrane)	04016(MAPK signaling pathway - plant);04075(Plant hormone signal transduction);04626(Plant-pathogen interaction)	K13449	NA	Dentin sialoprotein [Actinidia chinensis var. chinensis]	mrna	11.5791	8.9661	11.3026	26.106	25.7713	0.453168	-1.14188	1.12686e-08	1.16606e-07	down	2month ND
nbisL1-mrna-23838	nbisL1-mrna-23838	TEAK023838	GO:0004842(ubiquitin-protein transferase activity);GO:0005515(protein binding);GO:0005634(nucleus);GO:0005886(plasma membrane);GO:0009690(cytokinin metabolic process);GO:0009738(abscisic acid-activated signaling pathway);GO:0009850(auxin metabolic process);GO:0046872(metal ion binding);GO:0080148(negative regulation of response to water deprivation)	NA	NA	NA	E3 ubiquitin-protein like [Actinidia chinensis var. chinensis]	mrna	2.81103	2.18643	2.19169	5.02161	7.60214	0.353605	-1.49979	3.32697e-08	3.17535e-07	down	2month ND
nbisL1-mrna-25238	nbisL1-mrna-25238	TEAK025238	GO:0003723(RNA binding);GO:0005515(protein binding);GO:0005634(nucleus);GO:0005681(spliceosomal complex);GO:0006397(mRNA processing);GO:0008270(zinc ion binding);GO:0008380(RNA splicing);GO:0009737(response to abscisic acid);GO:0009738(abscisic acid-activated signaling pathway)	NA	NA	NA	Branchpoint-bridging protein [Actinidia chinensis var. chinensis]	mrna	4.38847	5.21618	6.15446	13.3567	20.4583	0.366567	-1.44785	5.62069e-08	5.15727e-07	down	2month ND
nbisL1-mrna-39536	nbisL1-mrna-39536	TEAK039536	GO:0000822(inositol hexakisphosphate binding);GO:0009734(auxin-activated signaling pathway)	04075(Plant hormone signal transduction)	K14485	NA	transport inhibitor response 1-like protein [Manihot esculenta]	mrna	2.2407	3.20493	2.3989	7.56086	12.8325	0.294256	-1.76486	9.93353e-08	8.69052e-07	down	2month ND
nbisL1-mrna-26471	nbisL1-mrna-26471	TEAK026471	GO:0003700(DNA binding transcription factor activity);GO:0005634(nucleus);GO:0006355(regulation of transcription, DNA-templated);GO:0009723(response to ethylene);GO:0009737(response to abscisic acid);GO:0009863(salicylic acid mediated signaling pathway);GO:0009867(jasmonic acid mediated signaling pathway);GO:0009938(negative regulation of gibberellic acid mediated signaling pathway);GO:0010187(ne…	04075(Plant hormone signal transduction)	K14494	NA	DELLA protein 4 [Camellia sinensis]	mrna	9.54594	14.3758	14.3926	29.8138	35.7527	0.44019	-1.1838	1.19299e-07	1.02704e-06	down	2month ND
nbisL1-mrna-34448	nbisL1-mrna-34448	TEAK034448	GO:0005634(nucleus);GO:0016787(hydrolase activity)	NA	NA	NA	GH3 auxin-responsive promoter [Corchorus capsularis]	mrna	0.266895	0	0.279598	2.20203	3.98963	0.0632602	-3.98256	1.23302e-07	1.0589e-06	down	2month ND
nbisL1-mrna-29293	nbisL1-mrna-29293	TEAK029293	GO:0003677(DNA binding);GO:0003700(DNA binding transcription factor activity);GO:0005515(protein binding);GO:0005634(nucleus);GO:0006351(transcription, DNA-templated);GO:0006355(regulation of transcription, DNA-templated);GO:0009723(response to ethylene);GO:0009733(response to auxin);GO:0009734(auxin-activated signaling pathway);GO:0010311(lateral root formation);GO:0043565(sequence-specific DNA …	04075(Plant hormone signal transduction)	K14486	NA	auxin response factor 5 [Camellia sinensis]	mrna	1.92623	2.95263	4.77391	11.967	15.7062	0.287751	-1.79711	1.57585e-07	1.32638e-06	down	2month ND
nbisL1-mrna-10254	nbisL1-mrna-10254	TEAK010254	GO:0005516(calmodulin binding);GO:0005634(nucleus);GO:0005829(cytosol);GO:0005875(microtubule associated complex);GO:0005886(plasma membrane);GO:0009737(response to abscisic acid);GO:0009941(chloroplast envelope)	NA	NA	NA	Protein IQ-DOMAIN like [Actinidia chinensis var. chinensis]	mrna	2.21422	2.48103	4.83646	13.6642	13.0583	0.288537	-1.79317	1.6354e-07	1.37207e-06	down	2month ND
nbisL1-mrna-6920	nbisL1-mrna-6920	TEAK006920	GO:0003723(RNA binding);GO:0003729(mRNA binding);GO:0005829(cytosol);GO:0006913(nucleocytoplasmic transport);GO:0009737(response to abscisic acid)	NA	NA	NA	G3BP-like protein [Actinidia chinensis var. chinensis]	mrna	0	0	0	1.82382	1.75541	6.56979e-05	-13.8938	2.91005e-07	2.32921e-06	down	2month ND
nbisL1-mrna-41095	nbisL1-mrna-41095	TEAK041095	GO:0004864(protein phosphatase inhibitor activity);GO:0005634(nucleus);GO:0005737(cytoplasm);GO:0009738(abscisic acid-activated signaling pathway);GO:0010427(abscisic acid binding);GO:0080163(regulation of protein serine/threonine phosphatase activity)	04016(MAPK signaling pathway - plant);04075(Plant hormone signal transduction)	K14496	NA	Abscisic acid receptor like [Actinidia chinensis var. chinensis]	mrna	4.52392	3.77951	3.57577	7.96165	9.46139	0.441645	-1.17904	4.18277e-07	3.2477e-06	down	2month ND
nbisL1-mrna-9994	nbisL1-mrna-9994	TEAK009994	GO:0003700(DNA binding transcription factor activity);GO:0005634(nucleus);GO:0006355(regulation of transcription, DNA-templated);GO:0009723(response to ethylene);GO:0009737(response to abscisic acid);GO:0009863(salicylic acid mediated signaling pathway);GO:0009867(jasmonic acid mediated signaling pathway);GO:0009938(negative regulation of gibberellic acid mediated signaling pathway);GO:0010187(ne…	04075(Plant hormone signal transduction)	K14494	NA	DELLA protein 3 [Camellia sinensis]	mrna	7.1719	7.16975	13.2662	20.8468	40.8976	0.343677	-1.54087	6.35751e-07	4.76945e-06	down	2month ND
nbisL1-mrna-28051	nbisL1-mrna-28051	TEAK028051	GO:0003677(DNA binding);GO:0003700(DNA binding transcription factor activity);GO:0005515(protein binding);GO:0005634(nucleus);GO:0006351(transcription, DNA-templated);GO:0006355(regulation of transcription, DNA-templated);GO:0009733(response to auxin);GO:0009734(auxin-activated signaling pathway);GO:0009908(flower development)	04075(Plant hormone signal transduction)	K14486	NA	auxin response factor 6 [Camellia sinensis]	mrna	4.61066	6.34383	5.77158	9.56356	14.748	0.487389	-1.03685	1.14085e-06	8.19296e-06	down	2month ND
nbisL1-mrna-11513	nbisL1-mrna-11513	TEAK011513	GO:0003677(DNA binding);GO:0003700(DNA binding transcription factor activity);GO:0005634(nucleus);GO:0006351(transcription, DNA-templated);GO:0006355(regulation of transcription, DNA-templated);GO:0046983(protein dimerization activity)	04016(MAPK signaling pathway - plant);04075(Plant hormone signal transduction)	K13422	NA	Transcription factor bHLH18 like [Actinidia chinensis var. chinensis]	mrna	0.660164	0.493608	1.23747	2.87083	4.12411	0.219823	-2.18558	2.4146e-06	1.62766e-05	down	2month ND
nbisL1-mrna-32364	nbisL1-mrna-32364	TEAK032364	GO:0008422(beta-glucosidase activity);GO:0009651(response to salt stress);GO:0009725(response to hormone);GO:0019762(glucosinolate catabolic process)	00500(Starch and sucrose metabolism);00460(Cyanoamino acid metabolism);00940(Phenylpropanoid biosynthesis)	K01188	EC:3.2.1.21	beta-glucosidase 10 GH1 family [Camellia sinensis]	mrna	3.634	3.7793	3.88877	9.74515	6.71848	0.474731	-1.07482	2.64121e-06	1.76851e-05	down	2month ND
nbisL1-mrna-1670	nbisL1-mrna-1670	TEAK001670	GO:0009926(auxin polar transport);GO:0046620(regulation of organ growth)	04075(Plant hormone signal transduction)	K14488	NA	auxin early response protein SAUR68 [Camellia sinensis]	mrna	0.660002	0.292649	0.4415	1.79658	3.98528	0.103351	-3.27437	3.08203e-06	2.03403e-05	down	2month ND
nbisL1-mrna-32360	nbisL1-mrna-32360	TEAK032360	GO:0008422(beta-glucosidase activity);GO:0009651(response to salt stress);GO:0009725(response to hormone);GO:0019762(glucosinolate catabolic process)	00500(Starch and sucrose metabolism);00460(Cyanoamino acid metabolism);00940(Phenylpropanoid biosynthesis)	K01188	EC:3.2.1.21	beta-glucosidase 10 GH1 family [Camellia sinensis]	mrna	0.506679	0.505864	0.995435	4.44117	1.84341	0.230254	-2.1187	4.168e-06	2.69239e-05	down	2month ND
nbisL1-mrna-28165	nbisL1-mrna-28165	TEAK028165	GO:0005737(cytoplasm);GO:0008150(biological_process);GO:0008270(zinc ion binding)	04075(Plant hormone signal transduction)	K14494	NA	E3 ubiquitin-protein ligase MARCH10 [Actinidia chinensis var. chinensis]	mrna	0	0	0	1.02774	1.16633	0.000127378	-12.9386	8.48869e-06	5.16099e-05	down	2month ND
nbisL1-mrna-6812	nbisL1-mrna-6812	TEAK006812	GO:0003677(DNA binding);GO:0003700(DNA binding transcription factor activity);GO:0005515(protein binding);GO:0005634(nucleus);GO:0006351(transcription, DNA-templated);GO:0006355(regulation of transcription, DNA-templated);GO:0009723(response to ethylene);GO:0009733(response to auxin);GO:0009734(auxin-activated signaling pathway);GO:0010311(lateral root formation);GO:0043565(sequence-specific DNA …	04075(Plant hormone signal transduction)	K14486	NA	Auxin response factor like [Actinidia chinensis var. chinensis]	mrna	2.18392	3.83393	4.5691	8.88878	11.242	0.412127	-1.27884	1.26692e-05	7.41934e-05	down	2month ND
nbisL1-mrna-30189	nbisL1-mrna-30189	TEAK030189	GO:0003677(DNA binding);GO:0003700(DNA binding transcription factor activity);GO:0005634(nucleus);GO:0006351(transcription, DNA-templated);GO:0006355(regulation of transcription, DNA-templated)	04075(Plant hormone signal transduction)	K14491	NA	PREDICTED: myb family transcription factor EFM [Vitis vinifera]	mrna	1.65861	2.76515	1.69675	5.59886	4.25551	0.384689	-1.37823	1.70311e-05	9.69027e-05	down	2month ND
nbisL1-mrna-19598	nbisL1-mrna-19598	TEAK019598	GO:0005634(nucleus);GO:0009056(catabolic process);GO:0016787(hydrolase activity);GO:0052689(carboxylic ester hydrolase activity)	04075(Plant hormone signal transduction)	K14493	EC:3.-.-.-	Carboxylesterase [Actinidia chinensis var. chinensis]	mrna	0	0	0	0.132095	0.632603	0.0002446	-11.9973	6.5857e-05	0.000325935	down	2month ND
nbisL1-mrna-19120	nbisL1-mrna-19120	TEAK019120	GO:0003674(molecular_function);GO:0005886(plasma membrane);GO:0009409(response to cold);GO:0009507(chloroplast);GO:0009733(response to auxin)	04075(Plant hormone signal transduction)	K14488	NA	Auxin-responsive protein [Actinidia chinensis var. chinensis]	mrna	0	0	0.219226	1.23541	1.78116	0.0323952	-4.94808	0.000110506	0.000517828	down	2month ND
nbisL1-mrna-19126	nbisL1-mrna-19126	TEAK019126	GO:0003674(molecular_function);GO:0005886(plasma membrane);GO:0009409(response to cold);GO:0009507(chloroplast);GO:0009733(response to auxin)	04075(Plant hormone signal transduction)	K14488	NA	Auxin-responsive protein [Actinidia chinensis var. chinensis]	mrna	0.095294	0	0	1.75368	1.17259	0.0197027	-5.66546	0.000159953	0.000721773	down	2month ND
nbisL1-mrna-6235	nbisL1-mrna-6235	TEAK006235	GO:0003700(DNA binding transcription factor activity);GO:0005634(nucleus);GO:0006355(regulation of transcription, DNA-templated);GO:0043565(sequence-specific DNA binding)	04075(Plant hormone signal transduction)	K14494	NA	Nodulation-signaling pathway 2 protein [Actinidia chinensis var. chinensis]	mrna	0	0	0	0.112224	0.196773	0.000509436	-10.9388	0.000175944	0.000785954	down	2month ND
nbisL1-mrna-24546	nbisL1-mrna-24546	TEAK024546	GO:0005737(cytoplasm);GO:0009733(response to auxin);GO:0016874(ligase activity)	04075(Plant hormone signal transduction)	K14487	NA	probable indole-3-acetic acid-amido synthetase GH3.1 [Manihot esculenta]	mrna	0.347184	0.386907	0.275104	0.896712	0.860734	0.345145	-1.53473	0.000202172	0.000889365	down	2month ND
nbisL1-mrna-20554	nbisL1-mrna-20554	TEAK020554	GO:0005634(nucleus);GO:0005737(cytoplasm)	04075(Plant hormone signal transduction)	K14431	NA	U-box domain-containing protein [Actinidia chinensis var. chinensis]	mrna	0.855185	1.53588	1.63816	2.31942	5.45781	0.336462	-1.57148	0.000321573	0.00134174	down	2month ND
nbisL1-mrna-25329	nbisL1-mrna-25329	TEAK025329	GO:0003700(DNA binding transcription factor activity);GO:0005515(protein binding);GO:0005634(nucleus);GO:0006351(transcription, DNA-templated);GO:0006355(regulation of transcription, DNA-templated);GO:0009630(gravitropism);GO:0009638(phototropism);GO:0009733(response to auxin);GO:0009734(auxin-activated signaling pathway);GO:0080086(stamen filament development)	04075(Plant hormone signal transduction)	K14484	NA	auxin-induced protein IAA6 [Quercus suber]	mrna	0.645212	0.515817	0.952043	1.35156	2.80273	0.210766	-2.24628	0.000513275	0.00204074	down	2month ND
nbisL1-mrna-23467	nbisL1-mrna-23467	TEAK023467	GO:0005737(cytoplasm);GO:0009733(response to auxin);GO:0009941(chloroplast envelope);GO:0016874(ligase activity)	04075(Plant hormone signal transduction)	K14487	NA	auxin early response protein GH3.9 [Camellia sinensis]	mrna	0	0	0	0.103239	0.254565	0.000658302	-10.569	0.000562361	0.00221451	down	2month ND
nbisL1-mrna-2363	nbisL1-mrna-2363	TEAK002363	GO:0003700(DNA binding transcription factor activity);GO:0005634(nucleus);GO:0006355(regulation of transcription, DNA-templated);GO:0043565(sequence-specific DNA binding)	04075(Plant hormone signal transduction)	K14494	NA	PREDICTED: nodulation-signaling pathway 2 protein [Theobroma cacao]	mrna	0.043537	0.035016	0	0.191419	0.537739	0.0645745	-3.95289	0.000645999	0.00250964	down	2month ND
nbisL1-mrna-8170	nbisL1-mrna-8170	TEAK008170	GO:0003700(DNA binding transcription factor activity);GO:0005634(nucleus);GO:0006355(regulation of transcription, DNA-templated);GO:0043565(sequence-specific DNA binding)	04075(Plant hormone signal transduction)	K14494	NA	Scarecrow-like protein [Actinidia chinensis var. chinensis]	mrna	0.378045	0.60108	0.547826	1.05801	1.4309	0.422355	-1.24347	0.00111376	0.00405902	down	2month ND
nbisL1-mrna-11279	nbisL1-mrna-11279	TEAK011279	GO:0003700(DNA binding transcription factor activity);GO:0005515(protein binding);GO:0005634(nucleus);GO:0006351(transcription, DNA-templated);GO:0006355(regulation of transcription, DNA-templated);GO:0009733(response to auxin);GO:0009734(auxin-activated signaling pathway);GO:0010114(response to red light);GO:0010218(response to far red light)	04075(Plant hormone signal transduction)	K14484	NA	auxin-responsive protein [Camellia sinensis]	mrna	0.432304	0.497081	0.297639	1.26835	0.938813	0.235042	-2.08901	0.00115841	0.00420532	down	2month ND
nbisL1-mrna-713	nbisL1-mrna-713	TEAK000713	GO:0003674(molecular_function);GO:0007275(multicellular organism development);GO:0009733(response to auxin);GO:0009734(auxin-activated signaling pathway);GO:0040008(regulation of growth)	04075(Plant hormone signal transduction)	K14488	NA	SAUR family protein [Theobroma cacao]	mrna	5.67043	5.075	6.07945	7.51689	13.5911	0.442937	-1.17483	0.00187828	0.0064281	down	2month ND
nbisL1-mrna-21791	nbisL1-mrna-21791	TEAK021791	GO:0005524(ATP binding);GO:0005634(nucleus);GO:0006952(defense response);GO:0043531(ADP binding)	04016(MAPK signaling pathway - plant);04075(Plant hormone signal transduction)	K14497	EC:3.1.3.16	uncharacterized protein LOC113773058 [Coffea eugenioides]	mrna	1.61239	2.04777	2.70411	4.75169	6.86912	0.462441	-1.11266	0.00335098	0.0106956	down	2month ND
nbisL1-mrna-8169	nbisL1-mrna-8169	TEAK008169	GO:0003700(DNA binding transcription factor activity);GO:0005634(nucleus);GO:0006355(regulation of transcription, DNA-templated);GO:0043565(sequence-specific DNA binding)	04075(Plant hormone signal transduction)	K14494	NA	Scarecrow-like protein [Actinidia chinensis var. chinensis]	mrna	0.168648	0.15368	0.554369	1.41448	0.686834	0.296074	-1.75597	0.00347883	0.0110354	down	2month ND
nbisL1-mrna-39533	nbisL1-mrna-39533	TEAK039533	GO:0000160(phosphorelay signal transduction system);GO:0005634(nucleus);GO:0009736(cytokinin-activated signaling pathway);GO:0043565(sequence-specific DNA binding);GO:0045893(positive regulation of transcription, DNA-templated)	04075(Plant hormone signal transduction)	K14491	NA	Two-component response regulator like [Actinidia chinensis var. chinensis]	mrna	0	0	0	0.396347	0	0.000466287	-11.0665	0.00977918	0.0270222	down	2month ND
nbisL1-mrna-8138	nbisL1-mrna-8138	TEAK008138	GO:0004722(protein serine/threonine phosphatase activity);GO:0005886(plasma membrane);GO:0006470(protein dephosphorylation);GO:0046872(metal ion binding)	04016(MAPK signaling pathway - plant);04075(Plant hormone signal transduction)	K14497	EC:3.1.3.16	probable protein phosphatase 2C 24 [Jatropha curcas]	mrna	0.832827	0.245634	0.835418	0.943513	3.22506	0.335319	-1.57639	0.0105642	0.0288453	down	2month ND
nbisL1-mrna-36875	nbisL1-mrna-36875	TEAK036875	GO:0003700(DNA binding transcription factor activity);GO:0005515(protein binding);GO:0005622(intracellular);GO:0005634(nucleus);GO:0006351(transcription, DNA-templated);GO:0006355(regulation of transcription, DNA-templated);GO:0009723(response to ethylene);GO:0009873(ethylene-activated signaling pathway);GO:0016491(oxidoreductase activity);GO:0042742(defense response to bacterium);GO:0043565(sequ…	04016(MAPK signaling pathway - plant);04075(Plant hormone signal transduction)	K14514	NA	hypothetical protein CUMW_237540 [Citrus unshiu]	mrna	0	0	0	0.501374	0.43562	0.000320173	-11.6089	0.0123497	0.0329774	down	2month ND
nbisL1-mrna-13546	nbisL1-mrna-13546	TEAK013546	GO:0008422(beta-glucosidase activity);GO:0009651(response to salt stress);GO:0009725(response to hormone);GO:0019762(glucosinolate catabolic process)	00500(Starch and sucrose metabolism);00460(Cyanoamino acid metabolism);00940(Phenylpropanoid biosynthesis)	K01188	EC:3.2.1.21	beta-glucosidase 12-like [Quercus suber]	mrna	13.1192	12.8802	9.92281	0.558692	0.48786	21.9536	4.45638	3.05411e-57	7.57366e-55	up	2month ND
nbisL1-mrna-29301	nbisL1-mrna-29301	TEAK029301	GO:0003714(transcription corepressor activity);GO:0005634(nucleus);GO:0009611(response to wounding);GO:0031347(regulation of defense response);GO:1903507(negative regulation of nucleic acid-templated transcription);GO:2000022(regulation of jasmonic acid mediated signaling pathway)	04075(Plant hormone signal transduction)	K13464	NA	jasmonate-zim-domain protein [Camellia sinensis]	mrna	53.862	56.5386	58.6104	18.3419	13.0116	3.59493	1.84597	5.21695e-23	2.40839e-21	up	2month ND
nbisL1-mrna-9108	nbisL1-mrna-9108	TEAK009108	GO:0000156(phosphorelay response regulator activity);GO:0000160(phosphorelay signal transduction system);GO:0005515(protein binding);GO:0005634(nucleus);GO:0005737(cytoplasm);GO:0006351(transcription, DNA-templated);GO:0006355(regulation of transcription, DNA-templated);GO:0009735(response to cytokinin);GO:0009736(cytokinin-activated signaling pathway)	04075(Plant hormone signal transduction)	K14492	NA	Two-component response regulator like [Actinidia chinensis var. chinensis]	mrna	29.8432	33.4222	34.9651	8.62985	5.88753	4.78265	2.25781	1.51921e-20	5.82372e-19	up	2month ND
nbisL1-mrna-5938	nbisL1-mrna-5938	TEAK005938	GO:0003700(DNA binding transcription factor activity);GO:0005515(protein binding);GO:0005634(nucleus);GO:0006351(transcription, DNA-templated);GO:0006355(regulation of transcription, DNA-templated);GO:0009734(auxin-activated signaling pathway);GO:0043565(sequence-specific DNA binding)	04075(Plant hormone signal transduction)	K14486	NA	Auxin response factor like [Actinidia chinensis var. chinensis]	mrna	5.96223	6.64332	7.68391	1.99009	1.18079	4.72001	2.23879	2.20695e-14	4.86955e-13	up	2month ND
nbisL1-mrna-5201	nbisL1-mrna-5201	TEAK005201	GO:0003700(DNA binding transcription factor activity);GO:0005634(nucleus);GO:0006355(regulation of transcription, DNA-templated);GO:0043565(sequence-specific DNA binding)	04075(Plant hormone signal transduction)	K14494	NA	Scarecrow-like transcription factor [Actinidia chinensis var. chinensis]	mrna	5.47048	8.06686	7.38395	1.2893	1.06583	6.05344	2.59776	2.63706e-14	5.76833e-13	up	2month ND
nbisL1-mrna-24839	nbisL1-mrna-24839	TEAK024839	GO:0003677(DNA binding);GO:0003700(DNA binding transcription factor activity);GO:0005515(protein binding);GO:0005634(nucleus);GO:0006351(transcription, DNA-templated);GO:0009409(response to cold);GO:0010440(stomatal lineage progression);GO:0045893(positive regulation of transcription, DNA-templated);GO:0046983(protein dimerization activity);GO:0050826(response to freezing)	04016(MAPK signaling pathway - plant);04075(Plant hormone signal transduction)	K13422	NA	inducer of CBF expression 2 [Vitis riparia]	mrna	28.7017	30.4389	35.0997	11.4393	14.3743	2.3769	1.24908	5.48342e-13	1.0278e-11	up	2month ND
nbisL1-mrna-41126	nbisL1-mrna-41126	TEAK041126	GO:0003677(DNA binding);GO:0003700(DNA binding transcription factor activity);GO:0005515(protein binding);GO:0005516(calmodulin binding);GO:0005634(nucleus);GO:0006351(transcription, DNA-templated);GO:0006355(regulation of transcription, DNA-templated);GO:0042742(defense response to bacterium);GO:0043565(sequence-specific DNA binding);GO:0044212(transcription regulatory region DNA binding)	04075(Plant hormone signal transduction)	K14431	NA	transcription factor TGA3 [Camellia sinensis]	mrna	6.70894	7.38425	6.11405	2.07598	1.4624	4.41894	2.1437	7.8978e-13	1.45028e-11	up	2month ND
nbisL1-mrna-33428	nbisL1-mrna-33428	TEAK033428	GO:0003674(molecular_function);GO:0005634(nucleus);GO:0006979(response to oxidative stress)	04075(Plant hormone signal transduction)	K14505	NA	Chromosome partition protein like [Actinidia chinensis var. chinensis]	mrna	4.09069	4.84424	3.7989	0	0.000223	57102.4	15.8013	3.30494e-11	4.95247e-10	up	2month ND
nbisL1-mrna-32969	nbisL1-mrna-32969	TEAK032969	GO:0003700(DNA binding transcription factor activity);GO:0005634(nucleus);GO:0006355(regulation of transcription, DNA-templated);GO:0043565(sequence-specific DNA binding)	04075(Plant hormone signal transduction)	K14494	NA	Scarecrow-like protein [Actinidia chinensis var. chinensis]	mrna	0.676885	0.834917	2.0151	0	0	11756.3	13.5212	1.32645e-10	1.83374e-09	up	2month ND
nbisL1-mrna-1060	nbisL1-mrna-1060	TEAK001060	GO:0000156(phosphorelay response regulator activity);GO:0000160(phosphorelay signal transduction system);GO:0003677(DNA binding);GO:0003700(DNA binding transcription factor activity);GO:0005515(protein binding);GO:0005634(nucleus);GO:0006351(transcription, DNA-templated);GO:0006355(regulation of transcription, DNA-templated);GO:0009735(response to cytokinin);GO:0009736(cytokinin-activated signali…	04075(Plant hormone signal transduction)	K14491	NA	Two-component response regulator like [Actinidia chinensis var. chinensis]	mrna	13.1747	16.2272	18.8866	8.05703	7.07156	2.236	1.16092	1.99068e-09	2.31753e-08	up	2month ND
nbisL1-mrna-29213	nbisL1-mrna-29213	TEAK029213	GO:0003674(molecular_function);GO:0008150(biological_process);GO:0009507(chloroplast)	NA	NA	NA	Melanocyte-stimulating hormone receptor like [Actinidia chinensis var. chinensis]	mrna	50.9007	46.5801	47.575	23.8364	18.6069	2.22718	1.15522	2.96172e-09	3.35869e-08	up	2month ND
nbisL1-mrna-4059	nbisL1-mrna-4059	TEAK004059	GO:0003700(DNA binding transcription factor activity);GO:0005515(protein binding);GO:0005634(nucleus);GO:0006351(transcription, DNA-templated);GO:0006355(regulation of transcription, DNA-templated);GO:0009733(response to auxin);GO:0009734(auxin-activated signaling pathway)	04075(Plant hormone signal transduction)	K14484	NA	PREDICTED: auxin-responsive protein IAA27 [Vitis vinifera]	mrna	60.0869	54.5356	56.8258	31.3469	24.7417	2.1319	1.09214	3.22944e-09	3.64167e-08	up	2month ND
nbisL1-mrna-9429	nbisL1-mrna-9429	TEAK009429	GO:0003700(DNA binding transcription factor activity);GO:0005634(nucleus);GO:0006355(regulation of transcription, DNA-templated);GO:0043565(sequence-specific DNA binding)	04075(Plant hormone signal transduction)	K14494	NA	Scarecrow-like protein [Actinidia chinensis var. chinensis]	mrna	27.2167	20.0343	25.9396	8.40911	12.0129	2.36899	1.24427	4.73499e-09	5.21351e-08	up	2month ND
nbisL1-mrna-14443	nbisL1-mrna-14443	TEAK014443	GO:0003677(DNA binding);GO:0003700(DNA binding transcription factor activity);GO:0005622(intracellular);GO:0005634(nucleus);GO:0006351(transcription, DNA-templated);GO:0006355(regulation of transcription, DNA-templated);GO:0006952(defense response);GO:0009867(jasmonic acid mediated signaling pathway);GO:0009873(ethylene-activated signaling pathway)	04016(MAPK signaling pathway - plant);04075(Plant hormone signal transduction)	K14516	NA	Ethylene-responsive transcription factor 1B like [Actinidia chinensis var. chinensis]	mrna	2.54877	1.58051	2.69148	0	0.109781	33.2433	5.05499	1.79674e-08	1.79303e-07	up	2month ND
nbisL1-mrna-18095	nbisL1-mrna-18095	TEAK018095	GO:0003700(DNA binding transcription factor activity);GO:0005515(protein binding);GO:0005622(intracellular);GO:0005634(nucleus);GO:0006351(transcription, DNA-templated);GO:0006355(regulation of transcription, DNA-templated);GO:0006417(regulation of translation);GO:0009733(response to auxin);GO:0009734(auxin-activated signaling pathway)	04075(Plant hormone signal transduction)	K14484	NA	unnamed protein product [Coffea canephora]	mrna	17.8194	16.5398	18.0776	6.35726	3.52463	3.16528	1.66233	2.24012e-08	2.20178e-07	up	2month ND
nbisL1-mrna-28336	nbisL1-mrna-28336	TEAK028336	GO:0005634(nucleus);GO:0008152(metabolic process);GO:0016787(hydrolase activity);GO:0052689(carboxylic ester hydrolase activity)	04075(Plant hormone signal transduction)	K14493	EC:3.-.-.-	probable carboxylesterase 15 [Ricinus communis]	mrna	6.04366	6.09021	5.30976	2.15762	1.70554	3.07386	1.62005	4.42536e-08	4.11848e-07	up	2month ND
nbisL1-mrna-8161	nbisL1-mrna-8161	TEAK008161	GO:0003700(DNA binding transcription factor activity);GO:0005634(nucleus);GO:0006355(regulation of transcription, DNA-templated);GO:0043565(sequence-specific DNA binding)	04075(Plant hormone signal transduction)	K14494	NA	Scarecrow-like protein [Actinidia chinensis var. chinensis]	mrna	3.84935	3.41196	5.31797	1.64113	1.03073	3.19991	1.67803	5.91844e-08	5.40745e-07	up	2month ND
nbisL1-mrna-18341	nbisL1-mrna-18341	TEAK018341	GO:0003714(transcription corepressor activity);GO:0005634(nucleus);GO:0009611(response to wounding);GO:0031347(regulation of defense response);GO:1903507(negative regulation of nucleic acid-templated transcription);GO:2000022(regulation of jasmonic acid mediated signaling pathway)	04075(Plant hormone signal transduction)	K13464	NA	jasmonate-zim-domain protein [Camellia sinensis]	mrna	3.70569	3.47545	3.75178	1.11638	0.927751	3.71675	1.89404	3.59412e-07	2.82906e-06	up	2month ND
nbisL1-mrna-32637	nbisL1-mrna-32637	TEAK032637	GO:0003700(DNA binding transcription factor activity);GO:0005634(nucleus);GO:0006355(regulation of transcription, DNA-templated);GO:0043565(sequence-specific DNA binding)	04075(Plant hormone signal transduction)	K14494	NA	Scarecrow-like protein [Actinidia chinensis var. chinensis]	mrna	18.8616	15.7737	18.1406	10.0183	5.4512	2.31921	1.21364	3.95055e-06	2.56137e-05	up	2month ND
nbisL1-mrna-918	nbisL1-mrna-918	TEAK000918	GO:0003700(DNA binding transcription factor activity);GO:0005634(nucleus);GO:0006355(regulation of transcription, DNA-templated);GO:0043565(sequence-specific DNA binding)	04075(Plant hormone signal transduction)	K14494	NA	Scarecrow-like protein [Actinidia chinensis var. chinensis]	mrna	2.70623	2.31682	3.29634	0.750537	0.701808	3.08272	1.6242	7.26239e-06	4.49143e-05	up	2month ND
nbisL1-mrna-16658	nbisL1-mrna-16658	TEAK016658	GO:0003700(DNA binding transcription factor activity);GO:0005515(protein binding);GO:0005634(nucleus);GO:0006351(transcription, DNA-templated);GO:0008285(negative regulation of cell proliferation);GO:0009734(auxin-activated signaling pathway);GO:0009737(response to abscisic acid);GO:0009911(positive regulation of flower development);GO:0010047(fruit dehiscence);GO:0010150(leaf senescence);GO:0010…	04075(Plant hormone signal transduction)	K14486	NA	Auxin response factor like [Actinidia chinensis var. chinensis]	mrna	3.16506	3.00559	2.66752	1.58169	1.08233	2.16456	1.11407	9.52601e-06	5.72582e-05	up	2month ND
nbisL1-mrna-35439	nbisL1-mrna-35439	TEAK035439	GO:0003677(DNA binding);GO:0003700(DNA binding transcription factor activity);GO:0005634(nucleus);GO:0006351(transcription, DNA-templated);GO:0006355(regulation of transcription, DNA-templated);GO:0046983(protein dimerization activity)	04016(MAPK signaling pathway - plant);04075(Plant hormone signal transduction)	K13422	NA	Transcription factor bHLH25 like [Actinidia chinensis var. chinensis]	mrna	2.33992	2.09968	3.18683	0.911375	0.671301	3.45373	1.78815	1.00972e-05	6.02906e-05	up	2month ND
nbisL1-mrna-25330	nbisL1-mrna-25330	TEAK025330	NA	04075(Plant hormone signal transduction)	K14484	NA	Auxin-responsive protein [Actinidia chinensis var. chinensis]	mrna	27.6517	28.7193	23.8803	8.31742	10.4969	2.3822	1.2523	2.04033e-05	0.000113938	up	2month ND
nbisL1-mrna-32354	nbisL1-mrna-32354	TEAK032354	GO:0008422(beta-glucosidase activity);GO:0009651(response to salt stress);GO:0009725(response to hormone);GO:0019762(glucosinolate catabolic process)	00500(Starch and sucrose metabolism);00460(Cyanoamino acid metabolism);00940(Phenylpropanoid biosynthesis)	K01188	EC:3.2.1.21	beta-glucosidase 10 GH1 family [Camellia sinensis]	mrna	1.92544	2.26034	2.02209	0.331755	0	10.1666	3.34576	3.17141e-05	0.000169339	up	2month ND
nbisL1-mrna-28811	nbisL1-mrna-28811	TEAK028811	GO:0003700(DNA binding transcription factor activity);GO:0005634(nucleus);GO:0006355(regulation of transcription, DNA-templated);GO:0043565(sequence-specific DNA binding)	04075(Plant hormone signal transduction)	K14494	NA	DELLA protein [Actinidia chinensis var. chinensis]	mrna	0.782338	0.466415	0.405376	0.036987	0.084931	13.5676	3.76209	8.31115e-05	0.000402306	up	2month ND
nbisL1-mrna-21907	nbisL1-mrna-21907	TEAK021907	GO:0003700(DNA binding transcription factor activity);GO:0005634(nucleus);GO:0006355(regulation of transcription, DNA-templated);GO:0043565(sequence-specific DNA binding)	04075(Plant hormone signal transduction)	K14494	NA	DELLA protein [Actinidia chinensis var. chinensis]	mrna	1.32367	0.952266	2.56086	0.253574	0	12.9275	3.69238	0.000107444	0.000504997	up	2month ND
nbisL1-mrna-15042	nbisL1-mrna-15042	TEAK015042	GO:0003700(DNA binding transcription factor activity);GO:0005515(protein binding);GO:0005634(nucleus);GO:0006351(transcription, DNA-templated);GO:0008285(negative regulation of cell proliferation);GO:0009734(auxin-activated signaling pathway);GO:0009737(response to abscisic acid);GO:0009911(positive regulation of flower development);GO:0010047(fruit dehiscence);GO:0010150(leaf senescence);GO:0010…	04075(Plant hormone signal transduction)	K14486	NA	Auxin response factor like [Actinidia chinensis var. chinensis]	mrna	0.854412	0.71419	0.991802	0.224586	0.335625	3.9778	1.99197	0.000264673	0.00113007	up	2month ND
nbisL1-mrna-40018	nbisL1-mrna-40018	TEAK040018	GO:0051245(negative regulation of cellular defense response)	04075(Plant hormone signal transduction)	K14508	NA	Regulatory protein [Actinidia chinensis var. chinensis]	mrna	2.60561	2.17415	3.87327	1.61193	1.21631	2.15812	1.10978	0.000380167	0.00156043	up	2month ND
nbisL1-mrna-30371	nbisL1-mrna-30371	TEAK030371	GO:0005515(protein binding);GO:0005634(nucleus);GO:0005737(cytoplasm);GO:0009056(catabolic process);GO:0009739(response to gibberellin);GO:0009939(positive regulation of gibberellic acid mediated signaling pathway);GO:0010325(raffinose family oligosaccharide biosynthetic process);GO:0010331(gibberellin binding);GO:0010476(gibberellin mediated signaling pathway);GO:0016787(hydrolase activity);GO:0…	04075(Plant hormone signal transduction)	K14493	EC:3.-.-.-	GID1c [Camellia sinensis]	mrna	0.587655	0.745995	0.947733	0	0.130032	17.5448	4.13297	0.00125205	0.00450327	up	2month ND
nbisL1-mrna-12028	nbisL1-mrna-12028	TEAK012028	GO:0001228(transcriptional activator activity, RNA polymerase II transcription regulatory region sequence-specific DNA binding);GO:0002237(response to molecule of bacterial origin);GO:0003677(DNA binding);GO:0003700(DNA binding transcription factor activity);GO:0005515(protein binding);GO:0005634(nucleus);GO:0006351(transcription, DNA-templated);GO:0006355(regulation of transcription, DNA-templat…	04075(Plant hormone signal transduction)	K14431	NA	transcription factor TGA2 [Camellia sinensis]	mrna	1.08352	1.36713	0.614024	0	0.246677	8.10966	3.01964	0.00242688	0.00807858	up	2month ND
nbisL1-mrna-30461	nbisL1-mrna-30461	TEAK030461	GO:0003677(DNA binding);GO:0003700(DNA binding transcription factor activity);GO:0005622(intracellular);GO:0005634(nucleus);GO:0006351(transcription, DNA-templated);GO:0006355(regulation of transcription, DNA-templated);GO:0009873(ethylene-activated signaling pathway)	04016(MAPK signaling pathway - plant);04075(Plant hormone signal transduction)	K14516	NA	PREDICTED: ethylene-responsive transcription factor ERF096-like [Ipomoea nil]	mrna	1.02862	1.7259	0.955362	0	0.152341	24.3525	4.606	0.0031332	0.0100883	up	2month ND
nbisL1-mrna-2297	nbisL1-mrna-2297	TEAK002297	GO:0003700(DNA binding transcription factor activity);GO:0005634(nucleus);GO:0006355(regulation of transcription, DNA-templated);GO:0043565(sequence-specific DNA binding)	04075(Plant hormone signal transduction)	K14494	NA	Scarecrow-like protein [Actinidia chinensis var. chinensis]	mrna	0.301266	0.05574	0.304559	0	0	2205.22	11.1067	0.0034682	0.0110126	up	2month ND
nbisL1-mrna-27680	nbisL1-mrna-27680	TEAK027680	GO:0003700(DNA binding transcription factor activity);GO:0005634(nucleus);GO:0006355(regulation of transcription, DNA-templated);GO:0043565(sequence-specific DNA binding)	04075(Plant hormone signal transduction)	K14494	NA	Nodulation-signaling pathway 2 protein [Actinidia chinensis var. chinensis]	mrna	0.064242	0.158664	0.12954	0	0	1174.82	10.1982	0.00547631	0.0163775	up	2month ND
nbisL1-mrna-5521	nbisL1-mrna-5521	TEAK005521	GO:0009733(response to auxin)	04075(Plant hormone signal transduction)	K14484	NA	Auxin-responsive protein [Actinidia chinensis var. chinensis]	mrna	12.9142	20.0961	9.25462	6.42741	5.54903	2.03633	1.02597	0.00768464	0.0219711	up	2month ND
nbisL1-mrna-39496	nbisL1-mrna-39496	TEAK039496	GO:0004864(protein phosphatase inhibitor activity);GO:0005634(nucleus);GO:0005737(cytoplasm);GO:0009738(abscisic acid-activated signaling pathway);GO:0010427(abscisic acid binding);GO:0080163(regulation of protein serine/threonine phosphatase activity)	04016(MAPK signaling pathway - plant);04075(Plant hormone signal transduction)	K14496	NA	abscisic acid receptor PYL2-like [Coffea arabica]	mrna	7.38232	5.95453	4.73848	1.8563	3.46769	2.13512	1.09432	0.00769017	0.0219847	up	2month ND
nbisL1-mrna-886	nbisL1-mrna-886	TEAK000886	GO:0005634(nucleus);GO:0006355(regulation of transcription, DNA-templated);GO:0044212(transcription regulatory region DNA binding)	04075(Plant hormone signal transduction)	K14491	NA	PREDICTED: probable transcription factor KAN4 isoform X2 [Vitis vinifera]	mrna	0.855438	1.8358	1.3229	0.357954	0.539489	2.47082	1.30499	0.00776548	0.0221706	up	2month ND
nbisL1-mrna-13289	nbisL1-mrna-13289	TEAK013289	GO:0003677(DNA binding);GO:0003700(DNA binding transcription factor activity);GO:0005622(intracellular);GO:0005634(nucleus);GO:0006351(transcription, DNA-templated);GO:0006355(regulation of transcription, DNA-templated);GO:0009873(ethylene-activated signaling pathway)	04016(MAPK signaling pathway - plant);04075(Plant hormone signal transduction)	K14516	NA	ethylene-responsive transcription factor ERF095-like [Chenopodium quinoa]	mrna	0.659065	1.82867	1.39971	0.167514	0.024183	7.32654	2.87313	0.00801378	0.0227658	up	2month ND
nbisL1-mrna-7954	nbisL1-mrna-7954	TEAK007954	GO:0003674(molecular_function);GO:0005737(cytoplasm);GO:0007275(multicellular organism development);GO:0009733(response to auxin);GO:0009734(auxin-activated signaling pathway);GO:0040008(regulation of growth)	04075(Plant hormone signal transduction)	K14488	NA	auxin early response protein SAUR41 [Camellia sinensis]	mrna	1.93193	2.04888	0.440489	0.306771	0	9.83038	3.29725	0.00873139	0.0245137	up	2month ND
nbisL1-mrna-3291	nbisL1-mrna-3291	TEAK003291	GO:0003677(DNA binding);GO:0003700(DNA binding transcription factor activity);GO:0005634(nucleus);GO:0005737(cytoplasm);GO:0006351(transcription, DNA-templated);GO:0006355(regulation of transcription, DNA-templated);GO:0009908(flower development);GO:0010321(regulation of vegetative phase change);GO:0046872(metal ion binding)	04075(Plant hormone signal transduction)	K13415	EC:2.7.10.1;EC:2.7.11.1	Squamosa promoter-binding-like protein 4 [Apostasia shenzhenica]	mrna	2.21566	2.2984	2.04371	0.808228	0.734165	2.58084	1.36784	0.0106108	0.0289461	up	2month ND
nbisL1-mrna-21906	nbisL1-mrna-21906	TEAK021906	GO:0003700(DNA binding transcription factor activity);GO:0005634(nucleus);GO:0006355(regulation of transcription, DNA-templated);GO:0043565(sequence-specific DNA binding)	04075(Plant hormone signal transduction)	K14494	NA	DELLA protein [Actinidia chinensis var. chinensis]	mrna	1.12086	0	2.48734	0	0.162337	14.8211	3.88958	0.014589	0.0381141	up	2month ND
nbisL1-mrna-21684	nbisL1-mrna-21684	TEAK021684	GO:0003674(molecular_function);GO:0005739(mitochondrion);GO:0009733(response to auxin)	04075(Plant hormone signal transduction)	K14488	NA	Auxin-responsive protein [Actinidia chinensis var. chinensis]	mrna	0.063423	0.453132	0.420633	0	0	3123.96	11.6092	0.0186502	0.0470698	up	2month ND
nbisL1-mrna-10673	nbisL1-mrna-10673	TEAK010673	GO:0003700(DNA binding transcription factor activity);GO:0005634(nucleus);GO:0006355(regulation of transcription, DNA-templated);GO:0009739(response to gibberellin);GO:0043565(sequence-specific DNA binding)	04075(Plant hormone signal transduction)	K14494	NA	Scarecrow-like protein [Actinidia chinensis var. chinensis]	mrna	0.734868	0.582115	0.566762	0.255003	0.204943	2.96424	1.56766	0.0197975	0.0495991	up	2month ND
nbisL1-mrna-1056	nbisL1-mrna-1056	TEAK001056	GO:0005576(extracellular region);GO:0009056(catabolic process);GO:0016787(hydrolase activity);GO:0052689(carboxylic ester hydrolase activity)	04075(Plant hormone signal transduction)	K14493	EC:3.-.-.-	Carboxylesterase [Actinidia chinensis var. chinensis]	mrna	0.944084	1.03234	0.608249	1.33001	3.00754	0.429557	-1.21908	0.00469178	0.0142921	down	2month ND
nbisL1-mrna-9917	nbisL1-mrna-9917	TEAK009917	GO:0003674(molecular_function);GO:0005576(extracellular region);GO:0008150(biological_process)	04016(MAPK signaling pathway - plant);04075(Plant hormone signal transduction);04626(Plant-pathogen interaction)	K13449	NA	pathogenesis-related protein 1 [Camellia sinensis]	mrna	7.74159	4.53758	8.92088	1.07552	3.45475	3.52467	1.81749	0.000639176	0.0024866	up	2month ND
nbisL1-mrna-38156	nbisL1-mrna-38156	TEAK038156	GO:0003333(amino acid transmembrane transport);GO:0005886(plasma membrane);GO:0015171(amino acid transmembrane transporter activity)	04075(Plant hormone signal transduction)	K13946	NA	PREDICTED: auxin transporter-like protein 2 isoform X2 [Vitis vinifera]	mrna	11.5644	13.6038	16.9935	59.1591	78.4993	0.187261	-2.41688	1.50605e-31	1.16261e-29	down	2month ND
nbisL1-mrna-6317	nbisL1-mrna-6317	TEAK006317	GO:0003333(amino acid transmembrane transport);GO:0005886(plasma membrane);GO:0015171(amino acid transmembrane transporter activity)	04075(Plant hormone signal transduction)	K13946	NA	auxin transport carrier [Camellia sinensis]	mrna	18.2662	20.3588	22.8831	68.4654	66.2648	0.289826	-1.78674	2.05379e-29	1.39688e-27	down	2month ND
nbisL1-mrna-14701	nbisL1-mrna-14701	TEAK014701	GO:0003333(amino acid transmembrane transport);GO:0005886(plasma membrane);GO:0015171(amino acid transmembrane transporter activity)	04075(Plant hormone signal transduction)	K13946	NA	Auxin transporter-like protein [Actinidia chinensis var. chinensis]	mrna	0	0	0	0.562129	1.72868	8.87365e-05	-13.4601	4.32771e-06	2.78081e-05	down	2month ND
nbisL1-mrna-15248	nbisL1-mrna-15248	TEAK015248	GO:0001736(establishment of planar polarity);GO:0002237(response to molecule of bacterial origin);GO:0003729(mRNA binding);GO:0005515(protein binding);GO:0005634(nucleus);GO:0005789(endoplasmic reticulum membrane);GO:0005886(plasma membrane);GO:0006970(response to osmotic stress);GO:0006979(response to oxidative stress);GO:0008219(cell death);GO:0009408(response to heat);GO:0009651(response to sa…	04016(MAPK signaling pathway - plant);04075(Plant hormone signal transduction)	K14513	NA	EIN2-CEND like [Actinidia chinensis var. chinensis]	mrna	3.72764	5.1959	6.55873	11.6478	14.0592	0.485488	-1.04249	0.000182082	0.000810662	down	2month ND
nbisL1-mrna-29093	nbisL1-mrna-29093	TEAK029093	GO:0003333(amino acid transmembrane transport);GO:0005886(plasma membrane);GO:0015171(amino acid transmembrane transporter activity)	04075(Plant hormone signal transduction)	K13946	NA	auxin transport carrier [Camellia sinensis]	mrna	0	0	0.06274	0.422344	0.420019	0.0462249	-4.43519	0.000240932	0.00103996	down	2month ND
nbisL1-mrna-3963	nbisL1-mrna-3963	TEAK003963	GO:0003677(DNA binding);GO:0003700(DNA binding transcription factor activity);GO:0005515(protein binding);GO:0005634(nucleus);GO:0006351(transcription, DNA-templated);GO:0006355(regulation of transcription, DNA-templated);GO:0009414(response to water deprivation);GO:0009651(response to salt stress);GO:0009737(response to abscisic acid);GO:0009738(abscisic acid-activated signaling pathway);GO:0009…	04075(Plant hormone signal transduction)	K14432	NA	Protein ABSCISIC ACID-INSENSITIVE like [Actinidia chinensis var. chinensis]	mrna	0.043157	0.258768	0.117163	0.591407	0.570753	0.218678	-2.19312	0.0047169	0.0143515	down	2month ND
nbisL1-mrna-20516	nbisL1-mrna-20516	TEAK020516	GO:0003677(DNA binding);GO:0003700(DNA binding transcription factor activity);GO:0005515(protein binding);GO:0005634(nucleus);GO:0006351(transcription, DNA-templated);GO:0009269(response to desiccation);GO:0009611(response to wounding);GO:0009737(response to abscisic acid);GO:0009738(abscisic acid-activated signaling pathway);GO:0009753(response to jasmonic acid);GO:0009867(jasmonic acid mediated…	04016(MAPK signaling pathway - plant);04075(Plant hormone signal transduction)	K13422	NA	PREDICTED: transcription factor bHLH14 [Theobroma cacao]	mrna	45.6927	59.2959	56.546	18.881	16.515	2.94494	1.55824	7.58705e-18	2.38079e-16	up	2month ND
nbisL1-mrna-38901	nbisL1-mrna-38901	TEAK038901	GO:0000976(transcription regulatory region sequence-specific DNA binding);GO:0003677(DNA binding);GO:0003700(DNA binding transcription factor activity);GO:0005515(protein binding);GO:0005634(nucleus);GO:0006351(transcription, DNA-templated);GO:0006355(regulation of transcription, DNA-templated);GO:0009813(flavonoid biosynthetic process);GO:0009867(jasmonic acid mediated signaling pathway);GO:0009…	04016(MAPK signaling pathway - plant);04075(Plant hormone signal transduction)	K13422	NA	putative bHLH transcription factor [Diospyros kaki]	mrna	10.3964	10.8723	10.6241	22.9598	29.418	0.405934	-1.30068	5.78053e-15	7.4154e-13	down	4month ND
nbisL1-mrna-38490	nbisL1-mrna-38490	TEAK038490	GO:0008422(beta-glucosidase activity);GO:0009651(response to salt stress);GO:0009725(response to hormone);GO:0019762(glucosinolate catabolic process)	00500(Starch and sucrose metabolism);00460(Cyanoamino acid metabolism);00940(Phenylpropanoid biosynthesis)	K01188	EC:3.2.1.21	beta-primeverosidase [Camellia sinensis]	mrna	18.9418	25.2468	19.8408	54.5568	45.3033	0.427461	-1.22614	1.13364e-10	9.49001e-09	down	4month ND
nbisL1-mrna-8499	nbisL1-mrna-8499	TEAK008499	GO:0005634(nucleus);GO:0052689(carboxylic ester hydrolase activity)	04075(Plant hormone signal transduction)	K14493	EC:3.-.-.-	Carboxylesterase [Actinidia chinensis var. chinensis]	mrna	2.53816	2.94514	5.16972	14.5458	16.3617	0.229783	-2.12166	2.81237e-10	2.22651e-08	down	4month ND
nbisL1-mrna-30189	nbisL1-mrna-30189	TEAK030189	GO:0003677(DNA binding);GO:0003700(DNA binding transcription factor activity);GO:0005634(nucleus);GO:0006351(transcription, DNA-templated);GO:0006355(regulation of transcription, DNA-templated)	04075(Plant hormone signal transduction)	K14491	NA	PREDICTED: myb family transcription factor EFM [Vitis vinifera]	mrna	10.8908	11.4584	12.6665	26.0469	22.7434	0.478452	-1.06355	1.29442e-09	9.34041e-08	down	4month ND
nbisL1-mrna-36212	nbisL1-mrna-36212	TEAK036212	GO:0003677(DNA binding);GO:0003700(DNA binding transcription factor activity);GO:0005634(nucleus);GO:0005737(cytoplasm);GO:0006351(transcription, DNA-templated);GO:0006355(regulation of transcription, DNA-templated);GO:0010321(regulation of vegetative phase change);GO:0046872(metal ion binding)	04075(Plant hormone signal transduction)	K13415	EC:2.7.10.1;EC:2.7.11.1	Squamosa promoter-binding protein [Actinidia chinensis var. chinensis]	mrna	16.7725	17.3189	25.855	53.0606	48.8763	0.39205	-1.35089	9.92296e-09	6.24898e-07	down	4month ND
nbisL1-mrna-24546	nbisL1-mrna-24546	TEAK024546	GO:0005737(cytoplasm);GO:0009733(response to auxin);GO:0016874(ligase activity)	04075(Plant hormone signal transduction)	K14487	NA	probable indole-3-acetic acid-amido synthetase GH3.1 [Manihot esculenta]	mrna	0.293811	0.338189	0.317639	1.43583	1.35006	0.22725	-2.13765	1.90191e-08	1.13823e-06	down	4month ND
nbisL1-mrna-38487	nbisL1-mrna-38487	TEAK038487	GO:0008422(beta-glucosidase activity);GO:0009651(response to salt stress);GO:0009725(response to hormone);GO:0019762(glucosinolate catabolic process)	00500(Starch and sucrose metabolism);00460(Cyanoamino acid metabolism);00940(Phenylpropanoid biosynthesis)	K01188	EC:3.2.1.21	beta-glucosidase 9 GH1 family [Camellia sinensis]	mrna	4.28463	5.95237	6.06555	13.5079	12.6009	0.416274	-1.2644	2.21364e-08	1.30506e-06	down	4month ND
nbisL1-mrna-22067	nbisL1-mrna-22067	TEAK022067	GO:0003677(DNA binding);GO:0003700(DNA binding transcription factor activity);GO:0005634(nucleus);GO:0005737(cytoplasm);GO:0006351(transcription, DNA-templated);GO:0006355(regulation of transcription, DNA-templated);GO:0009908(flower development);GO:0010321(regulation of vegetative phase change);GO:0046872(metal ion binding)	04075(Plant hormone signal transduction)	K13415	EC:2.7.10.1;EC:2.7.11.1	PREDICTED: squamosa promoter-binding protein 1-like [Juglans regia]	mrna	0.791637	0.635107	1.45381	4.48117	5.61842	0.190143	-2.39484	2.15968e-07	1.06104e-05	down	4month ND
nbisL1-mrna-14534	nbisL1-mrna-14534	TEAK014534	GO:0005634(nucleus);GO:0008152(metabolic process);GO:0016787(hydrolase activity);GO:0052689(carboxylic ester hydrolase activity)	04075(Plant hormone signal transduction)	K14493	EC:3.-.-.-	Alpha/beta-Hydrolases superfamily protein [Theobroma cacao]	mrna	20.1671	26.7405	17.2029	38.8468	47.8078	0.493226	-1.01968	1.47283e-06	6.03706e-05	down	4month ND
nbisL1-mrna-21134	nbisL1-mrna-21134	TEAK021134	GO:0001046(core promoter sequence-specific DNA binding);GO:0001228(transcriptional activator activity, RNA polymerase II transcription regulatory region sequence-specific DNA binding);GO:0005634(nucleus);GO:0006366(transcription by RNA polymerase II)	04075(Plant hormone signal transduction)	K16189	NA	PREDICTED: transcription factor UNE12 isoform X2 [Vitis vinifera]	mrna	0.84501	1.38508	1.48985	3.20377	4.70979	0.313382	-1.67401	6.29796e-06	0.000215711	down	4month ND
nbisL1-mrna-19116	nbisL1-mrna-19116	TEAK019116	GO:0005887(integral component of plasma membrane);GO:0009705(plant-type vacuole membrane);GO:0009992(cellular water homeostasis);GO:0015250(water channel activity);GO:0015254(glycerol channel activity);GO:0034220(ion transmembrane transport);GO:0042807(central vacuole)	04075(Plant hormone signal transduction)	K14488	NA	uncharacterized protein LOC111994735 isoform X1 [Quercus suber]	mrna	2.98816	2.39755	4.22632	8.55563	8.6811	0.371766	-1.42754	1.77594e-05	0.000531421	down	4month ND
nbisL1-mrna-14005	nbisL1-mrna-14005	TEAK014005	GO:0003677(DNA binding);GO:0003700(DNA binding transcription factor activity);GO:0005622(intracellular);GO:0005634(nucleus);GO:0006351(transcription, DNA-templated);GO:0006355(regulation of transcription, DNA-templated);GO:0006952(defense response);GO:0009867(jasmonic acid mediated signaling pathway);GO:0009873(ethylene-activated signaling pathway)	04016(MAPK signaling pathway - plant);04075(Plant hormone signal transduction)	K14516	NA	Ethylene-responsive transcription factor [Actinidia chinensis var. chinensis]	mrna	0.902052	0.562706	0.689733	2.24746	3.80398	0.237353	-2.0749	8.56783e-05	0.00203085	down	4month ND
nbisL1-mrna-29465	nbisL1-mrna-29465	TEAK029465	GO:0005634(nucleus);GO:0008152(metabolic process);GO:0016787(hydrolase activity);GO:0052689(carboxylic ester hydrolase activity)	04075(Plant hormone signal transduction)	K14493	EC:3.-.-.-	probable carboxylesterase 15 [Quercus suber]	mrna	0	0	0	0.283278	0.619763	0.000221474	-12.1406	0.000137776	0.00305671	down	4month ND
nbisL1-mrna-5093	nbisL1-mrna-5093	TEAK005093	GO:0003700(DNA binding transcription factor activity);GO:0005515(protein binding);GO:0005634(nucleus);GO:0006351(transcription, DNA-templated);GO:0006355(regulation of transcription, DNA-templated);GO:0009733(response to auxin);GO:0009734(auxin-activated signaling pathway);GO:0010102(lateral root morphogenesis);GO:0016021(integral component of membrane);GO:0045892(negative regulation of transcrip…	04075(Plant hormone signal transduction)	K14484	NA	PREDICTED: auxin-responsive protein IAA14-like isoform X1 [Ipomoea nil]	mrna	2.15186	1.64161	1.67429	4.09975	5.71295	0.371475	-1.42866	0.000296145	0.00572237	down	4month ND
nbisL1-mrna-39351	nbisL1-mrna-39351	TEAK039351	GO:0005634(nucleus);GO:0005737(cytoplasm)	04075(Plant hormone signal transduction)	K14431	NA	U-box domain-containing protein [Actinidia chinensis var. chinensis]	mrna	4.36391	3.45459	4.62527	6.00275	12.5624	0.446851	-1.16213	0.000657291	0.0110114	down	4month ND
nbisL1-mrna-31448	nbisL1-mrna-31448	TEAK031448	GO:0004722(protein serine/threonine phosphatase activity);GO:0005886(plasma membrane);GO:0006470(protein dephosphorylation);GO:0046872(metal ion binding)	04016(MAPK signaling pathway - plant);04075(Plant hormone signal transduction)	K14497	EC:3.1.3.16	Protein like [Actinidia chinensis var. chinensis]	mrna	0.988434	0.984537	1.2268	2.20598	2.1922	0.485015	-1.0439	0.00477946	0.0498622	down	4month ND
nbisL1-mrna-5938	nbisL1-mrna-5938	TEAK005938	GO:0003700(DNA binding transcription factor activity);GO:0005515(protein binding);GO:0005634(nucleus);GO:0006351(transcription, DNA-templated);GO:0006355(regulation of transcription, DNA-templated);GO:0009734(auxin-activated signaling pathway);GO:0043565(sequence-specific DNA binding)	04075(Plant hormone signal transduction)	K14486	NA	Auxin response factor like [Actinidia chinensis var. chinensis]	mrna	41.1456	44.7154	32.5294	14.1071	13.2127	2.889	1.53057	2.54077e-13	2.81608e-11	up	4month ND
nbisL1-mrna-41126	nbisL1-mrna-41126	TEAK041126	GO:0003677(DNA binding);GO:0003700(DNA binding transcription factor activity);GO:0005515(protein binding);GO:0005516(calmodulin binding);GO:0005634(nucleus);GO:0006351(transcription, DNA-templated);GO:0006355(regulation of transcription, DNA-templated);GO:0042742(defense response to bacterium);GO:0043565(sequence-specific DNA binding);GO:0044212(transcription regulatory region DNA binding)	04075(Plant hormone signal transduction)	K14431	NA	transcription factor TGA3 [Camellia sinensis]	mrna	5.97775	5.73094	6.39706	2.06937	2.24303	2.79902	1.48492	1.3715e-08	8.42636e-07	up	4month ND
nbisL1-mrna-25779	nbisL1-mrna-25779	TEAK025779	GO:0004864(protein phosphatase inhibitor activity);GO:0005634(nucleus);GO:0005737(cytoplasm);GO:0009738(abscisic acid-activated signaling pathway);GO:0010427(abscisic acid binding);GO:0080163(regulation of protein serine/threonine phosphatase activity)	04016(MAPK signaling pathway - plant);04075(Plant hormone signal transduction)	K14496	NA	Abscisic acid receptor like [Actinidia chinensis var. chinensis]	mrna	124.716	153.99	187.287	51.6743	63.8777	2.68851	1.4268	1.91709e-08	1.14484e-06	up	4month ND
nbisL1-mrna-34889	nbisL1-mrna-34889	TEAK034889	GO:0003677(DNA binding);GO:0003700(DNA binding transcription factor activity);GO:0005515(protein binding);GO:0005634(nucleus);GO:0006351(transcription, DNA-templated);GO:0006355(regulation of transcription, DNA-templated);GO:0007165(signal transduction);GO:0009585(red, far-red light phototransduction);GO:0009639(response to red or far red light);GO:0009704(de-etiolation);GO:0009740(gibberellic ac…	04075(Plant hormone signal transduction);04712(Circadian rhythm - plant)	K12126	NA	Transcription factor like [Actinidia chinensis var. chinensis]	mrna	77.974	72.6598	47.093	29.6388	26.8533	2.33339	1.22243	1.74756e-06	7.03826e-05	up	4month ND
nbisL1-mrna-13546	nbisL1-mrna-13546	TEAK013546	GO:0008422(beta-glucosidase activity);GO:0009651(response to salt stress);GO:0009725(response to hormone);GO:0019762(glucosinolate catabolic process)	00500(Starch and sucrose metabolism);00460(Cyanoamino acid metabolism);00940(Phenylpropanoid biosynthesis)	K01188	EC:3.2.1.21	beta-glucosidase 12-like [Quercus suber]	mrna	3.79884	4.38547	4.88684	1.66729	1.35343	2.88477	1.52846	7.65385e-06	0.000254905	up	4month ND
nbisL1-mrna-4201	nbisL1-mrna-4201	TEAK004201	GO:0004722(protein serine/threonine phosphatase activity);GO:0005515(protein binding);GO:0005634(nucleus);GO:0005737(cytoplasm);GO:0006470(protein dephosphorylation);GO:0009738(abscisic acid-activated signaling pathway);GO:0046872(metal ion binding)	04016(MAPK signaling pathway - plant);04075(Plant hormone signal transduction)	K14497	EC:3.1.3.16	Protein phosphatase 2C 16 like [Actinidia chinensis var. chinensis]	mrna	82.5287	70.7579	55.2007	36.9724	31.1628	2.03994	1.02853	9.35863e-06	0.000303651	up	4month ND
nbisL1-mrna-9771	nbisL1-mrna-9771	TEAK009771	GO:0003700(DNA binding transcription factor activity);GO:0005515(protein binding);GO:0005634(nucleus);GO:0006351(transcription, DNA-templated);GO:0008285(negative regulation of cell proliferation);GO:0009734(auxin-activated signaling pathway);GO:0009737(response to abscisic acid);GO:0009911(positive regulation of flower development);GO:0010047(fruit dehiscence);GO:0010150(leaf senescence);GO:0010…	04075(Plant hormone signal transduction)	K14486	NA	Auxin response factor 2 like [Actinidia chinensis var. chinensis]	mrna	91.4598	93.1625	58.5475	39.0454	40.0868	2.04864	1.03466	4.15412e-05	0.00109834	up	4month ND
nbisL1-mrna-32971	nbisL1-mrna-32971	TEAK032971	GO:0003700(DNA binding transcription factor activity);GO:0005634(nucleus);GO:0006355(regulation of transcription, DNA-templated);GO:0043565(sequence-specific DNA binding)	04075(Plant hormone signal transduction)	K14494	NA	Scarecrow-like protein [Actinidia chinensis var. chinensis]	mrna	6.62879	6.18147	3.15504	1.79812	1.88324	2.8912	1.53167	5.89671e-05	0.00146147	up	4month ND
nbisL1-mrna-28811	nbisL1-mrna-28811	TEAK028811	GO:0003700(DNA binding transcription factor activity);GO:0005634(nucleus);GO:0006355(regulation of transcription, DNA-templated);GO:0043565(sequence-specific DNA binding)	04075(Plant hormone signal transduction)	K14494	NA	DELLA protein [Actinidia chinensis var. chinensis]	mrna	2.0111	2.64165	1.47736	0.39479	0.712663	3.69021	1.8837	0.000134647	0.00299674	up	4month ND
nbisL1-mrna-32354	nbisL1-mrna-32354	TEAK032354	GO:0008422(beta-glucosidase activity);GO:0009651(response to salt stress);GO:0009725(response to hormone);GO:0019762(glucosinolate catabolic process)	00500(Starch and sucrose metabolism);00460(Cyanoamino acid metabolism);00940(Phenylpropanoid biosynthesis)	K01188	EC:3.2.1.21	beta-glucosidase 10 GH1 family [Camellia sinensis]	mrna	2.65687	2.31977	1.68886	0.738993	0.676403	3.13952	1.65055	0.000138862	0.00307328	up	4month ND
nbisL1-mrna-34437	nbisL1-mrna-34437	TEAK034437	GO:0005515(protein binding);GO:0005634(nucleus);GO:0005737(cytoplasm);GO:0009056(catabolic process);GO:0009739(response to gibberellin);GO:0009939(positive regulation of gibberellic acid mediated signaling pathway);GO:0010325(raffinose family oligosaccharide biosynthetic process);GO:0010331(gibberellin binding);GO:0010476(gibberellin mediated signaling pathway);GO:0016787(hydrolase activity);GO:0…	04075(Plant hormone signal transduction)	K14493	EC:3.-.-.-	PREDICTED: gibberellin receptor GID1B [Vitis vinifera]	mrna	16.7804	14.658	29.0358	8.53869	9.47649	2.2379	1.16215	0.00177038	0.0235151	up	4month ND
nbisL1-mrna-9917	nbisL1-mrna-9917	TEAK009917	GO:0003674(molecular_function);GO:0005576(extracellular region);GO:0008150(biological_process)	04016(MAPK signaling pathway - plant);04075(Plant hormone signal transduction);04626(Plant-pathogen interaction)	K13449	NA	pathogenesis-related protein 1 [Camellia sinensis]	mrna	0.74218	0.5809	0.719666	41.7296	40.8877	0.0164836	-5.92282	9.33126e-71	1.2928e-67	down	4month ND
nbisL1-mrna-15248	nbisL1-mrna-15248	TEAK015248	GO:0001736(establishment of planar polarity);GO:0002237(response to molecule of bacterial origin);GO:0003729(mRNA binding);GO:0005515(protein binding);GO:0005634(nucleus);GO:0005789(endoplasmic reticulum membrane);GO:0005886(plasma membrane);GO:0006970(response to osmotic stress);GO:0006979(response to oxidative stress);GO:0008219(cell death);GO:0009408(response to heat);GO:0009651(response to sa…	04016(MAPK signaling pathway - plant);04075(Plant hormone signal transduction)	K14513	NA	EIN2-CEND like [Actinidia chinensis var. chinensis]	mrna	14.7355	11.9993	6.91419	5.17674	5.77382	2.04854	1.0346	0.00172867	0.0230842	up	4month ND
nbisL1-mrna-38901	nbisL1-mrna-38901	TEAK038901	GO:0000976(transcription regulatory region sequence-specific DNA binding);GO:0003677(DNA binding);GO:0003700(DNA binding transcription factor activity);GO:0005515(protein binding);GO:0005634(nucleus);GO:0006351(transcription, DNA-templated);GO:0006355(regulation of transcription, DNA-templated);GO:0009813(flavonoid biosynthetic process);GO:0009867(jasmonic acid mediated signaling pathway);GO:0009…	04016(MAPK signaling pathway - plant);04075(Plant hormone signal transduction)	K13422	NA	putative bHLH transcription factor [Diospyros kaki]	mrna	32.0692	35.1259	44.1218	21.3747	13.5091	2.05883	1.04182	4.47798e-05	0.000924702	up	in vitro
nbisL1-mrna-38490	nbisL1-mrna-38490	TEAK038490	GO:0008422(beta-glucosidase activity);GO:0009651(response to salt stress);GO:0009725(response to hormone);GO:0019762(glucosinolate catabolic process)	00500(Starch and sucrose metabolism);00460(Cyanoamino acid metabolism);00940(Phenylpropanoid biosynthesis)	K01188	EC:3.2.1.21	beta-primeverosidase [Camellia sinensis]	mrna	9.62499	14.2647	12.1491	33.6891	33.9953	0.35063	-1.51198	2.89987e-19	9.66284e-17	down	in vitro
nbisL1-mrna-25592	nbisL1-mrna-25592	TEAK025592	GO:0005515(protein binding);GO:0005634(nucleus);GO:0009740(gibberellic acid mediated signaling pathway);GO:0009845(seed germination);GO:0009939(positive regulation of gibberellic acid mediated signaling pathway);GO:0010162(seed dormancy process);GO:0016567(protein ubiquitination);GO:0019005(SCF ubiquitin ligase complex)	04075(Plant hormone signal transduction)	K14495	NA	GA signaling F-Box [Actinidia deliciosa]	mrna	184.374	188.548	251.302	506.663	506.067	0.419532	-1.25315	3.4152e-19	1.11271e-16	down	in vitro
nbisL1-mrna-30189	nbisL1-mrna-30189	TEAK030189	GO:0003677(DNA binding);GO:0003700(DNA binding transcription factor activity);GO:0005634(nucleus);GO:0006351(transcription, DNA-templated);GO:0006355(regulation of transcription, DNA-templated)	04075(Plant hormone signal transduction)	K14491	NA	PREDICTED: myb family transcription factor EFM [Vitis vinifera]	mrna	10.2943	14.344	15.3449	26.0104	20.7986	0.492908	-1.02061	8.773e-09	5.47342e-07	down	in vitro
nbisL1-mrna-2059	nbisL1-mrna-2059	TEAK002059	GO:0005737(cytoplasm);GO:0009733(response to auxin);GO:0016874(ligase activity)	04075(Plant hormone signal transduction)	K14487	NA	GH3 auxin-responsive promoter [Corchorus olitorius]	mrna	0.150989	0.299137	0.366473	1.30612	1.01258	0.0913537	-3.45239	2.22473e-08	1.26918e-06	down	in vitro
nbisL1-mrna-12370	nbisL1-mrna-12370	TEAK012370	GO:0003700(DNA binding transcription factor activity);GO:0005634(nucleus);GO:0006355(regulation of transcription, DNA-templated);GO:0010492(maintenance of shoot apical meristem identity);GO:0043565(sequence-specific DNA binding);GO:0048768(root hair cell tip growth);GO:0051301(cell division)	04075(Plant hormone signal transduction)	K14494	NA	Scarecrow-like protein [Actinidia chinensis var. chinensis]	mrna	4.89088	7.87982	6.68642	15.9948	11.8398	0.487675	-1.03601	3.42852e-08	1.83457e-06	down	in vitro
nbisL1-mrna-33962	nbisL1-mrna-33962	TEAK033962	GO:0003677(DNA binding);GO:0003700(DNA binding transcription factor activity);GO:0005634(nucleus);GO:0006351(transcription, DNA-templated);GO:0006355(regulation of transcription, DNA-templated);GO:0046983(protein dimerization activity)	04016(MAPK signaling pathway - plant);04075(Plant hormone signal transduction)	K13422	NA	PREDICTED: transcription factor bHLH18 isoform X1 [Theobroma cacao]	mrna	0	0	0	0.772183	0.227199	0.000209459	-12.221	0.000157943	0.00258303	down	in vitro
nbisL1-mrna-23467	nbisL1-mrna-23467	TEAK023467	GO:0005737(cytoplasm);GO:0009733(response to auxin);GO:0009941(chloroplast envelope);GO:0016874(ligase activity)	04075(Plant hormone signal transduction)	K14487	NA	auxin early response protein GH3.9 [Camellia sinensis]	mrna	0.857995	0.600689	1.28256	2.0709	1.47029	0.393589	-1.34524	0.000381231	0.00525321	down	in vitro
nbisL1-mrna-19134	nbisL1-mrna-19134	TEAK019134	GO:0003674(molecular_function);GO:0005739(mitochondrion);GO:0009733(response to auxin)	04075(Plant hormone signal transduction)	K14488	NA	auxin early response protein SAUR23 [Camellia sinensis]	mrna	3.66309	3.42341	3.55155	7.07037	7.89682	0.475993	-1.07099	0.00129759	0.0138866	down	in vitro
nbisL1-mrna-29643	nbisL1-mrna-29643	TEAK029643	GO:0003677(DNA binding);GO:0003700(DNA binding transcription factor activity);GO:0005634(nucleus);GO:0006351(transcription, DNA-templated);GO:0006355(regulation of transcription, DNA-templated)	04075(Plant hormone signal transduction)	K14491	NA	transcription factor HHO3-like [Olea europaea var. sylvestris]	mrna	1.29455	1.86596	3.63371	4.51611	3.03046	0.466185	-1.10103	0.00427293	0.034571	down	in vitro
nbisL1-mrna-5182	nbisL1-mrna-5182	TEAK005182	GO:0005515(protein binding);GO:0005634(nucleus);GO:0009740(gibberellic acid mediated signaling pathway);GO:0009937(regulation of gibberellic acid mediated signaling pathway);GO:0016567(protein ubiquitination);GO:0019005(SCF ubiquitin ligase complex);GO:0043161(proteasome-mediated ubiquitin-dependent protein catabolic process);GO:0048831(regulation of shoot system development)	04075(Plant hormone signal transduction)	K14495	NA	F-box protein like [Actinidia chinensis var. chinensis]	mrna	1.30039	1.83892	0.185794	5.21197	4.62384	0.279468	-1.83925	0.00500829	0.0390052	down	in vitro
nbisL1-mrna-4332	nbisL1-mrna-4332	TEAK004332	GO:0003677(DNA binding);GO:0005634(nucleus);GO:0006355(regulation of transcription, DNA-templated);GO:0007275(multicellular organism development);GO:0009299(mRNA transcription);GO:0009416(response to light stimulus)	04016(MAPK signaling pathway - plant);04075(Plant hormone signal transduction);04626(Plant-pathogen interaction)	K13413	EC:2.7.12.2	PREDICTED: protein LIGHT-DEPENDENT SHORT HYPOCOTYLS 10-like [Gossypium hirsutum]	mrna	2.32427	1.78399	1.78409	3.92758	4.67638	0.487028	-1.03792	0.00631252	0.0462619	down	in vitro
nbisL1-mrna-6568	nbisL1-mrna-6568	TEAK006568	GO:0003674(molecular_function);GO:0009507(chloroplast);GO:0009733(response to auxin)	04075(Plant hormone signal transduction)	K14488	NA	Auxin-responsive protein [Actinidia chinensis var. chinensis]	mrna	0.893298	0.920385	0.06636	3.00785	1.58593	0.248012	-2.01152	0.00694495	0.0497306	down	in vitro
nbisL1-mrna-35439	nbisL1-mrna-35439	TEAK035439	GO:0003677(DNA binding);GO:0003700(DNA binding transcription factor activity);GO:0005634(nucleus);GO:0006351(transcription, DNA-templated);GO:0006355(regulation of transcription, DNA-templated);GO:0046983(protein dimerization activity)	04016(MAPK signaling pathway - plant);04075(Plant hormone signal transduction)	K13422	NA	Transcription factor bHLH25 like [Actinidia chinensis var. chinensis]	mrna	23.996	23.8717	23.0791	5.1689	4.69321	4.22148	2.07775	1.16925e-17	3.16206e-15	up	in vitro
nbisL1-mrna-18341	nbisL1-mrna-18341	TEAK018341	GO:0003714(transcription corepressor activity);GO:0005634(nucleus);GO:0009611(response to wounding);GO:0031347(regulation of defense response);GO:1903507(negative regulation of nucleic acid-templated transcription);GO:2000022(regulation of jasmonic acid mediated signaling pathway)	04075(Plant hormone signal transduction)	K13464	NA	jasmonate-zim-domain protein [Camellia sinensis]	mrna	171.509	200.893	157.257	48.5616	50.7847	3.23052	1.69177	6.10297e-16	1.27827e-13	up	in vitro
nbisL1-mrna-31448	nbisL1-mrna-31448	TEAK031448	GO:0004722(protein serine/threonine phosphatase activity);GO:0005886(plasma membrane);GO:0006470(protein dephosphorylation);GO:0046872(metal ion binding)	04016(MAPK signaling pathway - plant);04075(Plant hormone signal transduction)	K14497	EC:3.1.3.16	Protein like [Actinidia chinensis var. chinensis]	mrna	10.7607	10.8758	8.92212	1.80571	0.444699	8.67302	3.11653	7.96577e-13	1.08642e-10	up	in vitro
nbisL1-mrna-27781	nbisL1-mrna-27781	TEAK027781	GO:0000976(transcription regulatory region sequence-specific DNA binding);GO:0000977(RNA polymerase II regulatory region sequence-specific DNA binding);GO:0003677(DNA binding);GO:0003700(DNA binding transcription factor activity);GO:0005515(protein binding);GO:0005634(nucleus);GO:0006351(transcription, DNA-templated);GO:0006355(regulation of transcription, DNA-templated);GO:0009414(response to wa…	04075(Plant hormone signal transduction)	K14432	NA	bZIP transcription factor bZIP8 [Camellia sinensis]	mrna	36.7926	37.1303	38.2056	20.0248	14.25	2.10935	1.0768	1.85719e-06	6.20964e-05	up	in vitro
nbisL1-mrna-30786	nbisL1-mrna-30786	TEAK030786	GO:0000977(RNA polymerase II regulatory region sequence-specific DNA binding);GO:0001228(transcriptional activator activity, RNA polymerase II transcription regulatory region sequence-specific DNA binding);GO:0003677(DNA binding);GO:0003700(DNA binding transcription factor activity);GO:0005634(nucleus);GO:0006351(transcription, DNA-templated);GO:0006355(regulation of transcription, DNA-templated)…	04075(Plant hormone signal transduction)	K14432	NA	bZIP transcription factor 1 [Vitis pseudoreticulata]	mrna	16.2255	14.5118	19.8215	8.41213	5.9853	2.18374	1.1268	2.23236e-05	0.000519108	up	in vitro
nbisL1-mrna-300	nbisL1-mrna-300	TEAK000300	GO:0000976(transcription regulatory region sequence-specific DNA binding);GO:0000977(RNA polymerase II regulatory region sequence-specific DNA binding);GO:0003677(DNA binding);GO:0003700(DNA binding transcription factor activity);GO:0005515(protein binding);GO:0005634(nucleus);GO:0006351(transcription, DNA-templated);GO:0006355(regulation of transcription, DNA-templated);GO:0009414(response to wa…	04075(Plant hormone signal transduction)	K14432	NA	ABSCISIC ACID-INSENSITIVE 5-like protein [Actinidia chinensis var. chinensis]	mrna	35.6114	41.5066	41.3287	19.5778	9.11007	2.42409	1.27744	2.46788e-05	0.000565356	up	in vitro
nbisL1-mrna-918	nbisL1-mrna-918	TEAK000918	GO:0003700(DNA binding transcription factor activity);GO:0005634(nucleus);GO:0006355(regulation of transcription, DNA-templated);GO:0043565(sequence-specific DNA binding)	04075(Plant hormone signal transduction)	K14494	NA	Scarecrow-like protein [Actinidia chinensis var. chinensis]	mrna	6.62333	7.34477	7.30346	3.29985	3.02274	2.36181	1.23989	3.38789e-05	0.000740262	up	in vitro
nbisL1-mrna-34889	nbisL1-mrna-34889	TEAK034889	GO:0003677(DNA binding);GO:0003700(DNA binding transcription factor activity);GO:0005515(protein binding);GO:0005634(nucleus);GO:0006351(transcription, DNA-templated);GO:0006355(regulation of transcription, DNA-templated);GO:0007165(signal transduction);GO:0009585(red, far-red light phototransduction);GO:0009639(response to red or far red light);GO:0009704(de-etiolation);GO:0009740(gibberellic ac…	04075(Plant hormone signal transduction);04712(Circadian rhythm - plant)	K12126	NA	Transcription factor like [Actinidia chinensis var. chinensis]	mrna	28.5901	31.1172	34.4893	16.7801	10.6893	2.0505	1.03598	6.63008e-05	0.00127345	up	in vitro
nbisL1-mrna-3551	nbisL1-mrna-3551	TEAK003551	GO:0006457(protein folding);GO:0009507(chloroplast)	04075(Plant hormone signal transduction)	K14431	NA	dnaJ homolog subfamily C member 8-like [Sesamum indicum]	mrna	24.905	28.1775	39.14	15.5883	10.883	2.18045	1.12463	9.24595e-05	0.00167772	up	in vitro
nbisL1-mrna-16831	nbisL1-mrna-16831	TEAK016831	GO:0003714(transcription corepressor activity);GO:0005634(nucleus);GO:0009611(response to wounding);GO:0031347(regulation of defense response);GO:1903507(negative regulation of nucleic acid-templated transcription);GO:2000022(regulation of jasmonic acid mediated signaling pathway)	04075(Plant hormone signal transduction)	K13464	NA	Protein TIFY like [Actinidia chinensis var. chinensis]	mrna	13.7141	17.8399	16.9111	4.845	3.53722	2.91016	1.5411	0.00016149	0.00263223	up	in vitro
nbisL1-mrna-8138	nbisL1-mrna-8138	TEAK008138	GO:0004722(protein serine/threonine phosphatase activity);GO:0005886(plasma membrane);GO:0006470(protein dephosphorylation);GO:0046872(metal ion binding)	04016(MAPK signaling pathway - plant);04075(Plant hormone signal transduction)	K14497	EC:3.1.3.16	probable protein phosphatase 2C 24 [Jatropha curcas]	mrna	5.81551	4.20264	7.04549	1.62502	0.38776	4.17363	2.0613	0.000175338	0.00282496	up	in vitro
nbisL1-mrna-15432	nbisL1-mrna-15432	TEAK015432	GO:0003700(DNA binding transcription factor activity);GO:0005634(nucleus);GO:0006355(regulation of transcription, DNA-templated);GO:0043565(sequence-specific DNA binding)	04075(Plant hormone signal transduction)	K14494	NA	Chitin-inducible gibberellin-responsive protein [Actinidia chinensis var. chinensis]	mrna	9.49706	7.81602	10.6764	3.82024	1.88574	2.59954	1.37826	0.00031621	0.00451862	up	in vitro
nbisL1-mrna-22730	nbisL1-mrna-22730	TEAK022730	GO:0003677(DNA binding);GO:0003700(DNA binding transcription factor activity);GO:0005622(intracellular);GO:0005634(nucleus);GO:0006351(transcription, DNA-templated);GO:0006355(regulation of transcription, DNA-templated);GO:0006952(defense response);GO:0009867(jasmonic acid mediated signaling pathway);GO:0009873(ethylene-activated signaling pathway)	04016(MAPK signaling pathway - plant);04075(Plant hormone signal transduction)	K14516	NA	Ethylene-responsive transcription factor 1B like [Actinidia chinensis var. chinensis]	mrna	25.7015	27.2641	14.8437	9.13749	8.65367	2.69731	1.43152	0.000478096	0.00627257	up	in vitro
nbisL1-mrna-28	nbisL1-mrna-28	TEAK000028	GO:0009416(response to light stimulus);GO:0009733(response to auxin)	04075(Plant hormone signal transduction)	K14506	EC:6.3.2.52	Jasmonic acid-amido synthetase [Actinidia chinensis var. chinensis]	mrna	45.3289	48.8761	68.9363	35.6382	21.1311	2.0314	1.02247	0.00078359	0.00935173	up	in vitro
nbisL1-mrna-31731	nbisL1-mrna-31731	TEAK031731	GO:0005737(cytoplasm);GO:0009733(response to auxin);GO:0016874(ligase activity)	04075(Plant hormone signal transduction)	K14487	NA	auxin early response protein GH3.1 [Camellia sinensis]	mrna	2.56155	3.59022	5.49136	1.71293	0.996995	2.7561	1.46263	0.000811973	0.00962	up	in vitro
nbisL1-mrna-7414	nbisL1-mrna-7414	TEAK007414	GO:0003700(DNA binding transcription factor activity);GO:0005634(nucleus);GO:0006355(regulation of transcription, DNA-templated);GO:0043565(sequence-specific DNA binding)	04075(Plant hormone signal transduction)	K14494	NA	Chitin-inducible gibberellin-responsive protein [Actinidia chinensis var. chinensis]	mrna	10.6455	11.9058	13.9578	5.809	2.74325	2.36595	1.24242	0.00104619	0.0117538	up	in vitro
nbisL1-mrna-2893	nbisL1-mrna-2893	TEAK002893	GO:0008422(beta-glucosidase activity);GO:0009651(response to salt stress);GO:0009725(response to hormone);GO:0019762(glucosinolate catabolic process)	00500(Starch and sucrose metabolism);00460(Cyanoamino acid metabolism);00940(Phenylpropanoid biosynthesis)	K01188	EC:3.2.1.21	beta-glucosidase 1 GH1 family [Camellia sinensis]	mrna	3.22846	4.61313	6.47009	1.42647	1.05129	3.00228	1.58606	0.00155068	0.0159882	up	in vitro
nbisL1-mrna-40018	nbisL1-mrna-40018	TEAK040018	GO:0051245(negative regulation of cellular defense response)	04075(Plant hormone signal transduction)	K14508	NA	Regulatory protein [Actinidia chinensis var. chinensis]	mrna	8.94231	10.1331	14.5535	7.10456	3.97442	2.11093	1.07788	0.00169061	0.0171003	up	in vitro
nbisL1-mrna-35412	nbisL1-mrna-35412	TEAK035412	GO:0003674(molecular_function);GO:0005634(nucleus);GO:0005768(endosome);GO:0005794(Golgi apparatus);GO:0005802(trans-Golgi network);GO:0008150(biological_process);GO:0016021(integral component of membrane)	04016(MAPK signaling pathway - plant);04075(Plant hormone signal transduction);04626(Plant-pathogen interaction)	K13449	NA	Dentin sialoprotein [Actinidia chinensis var. chinensis]	mrna	33.8243	29.2784	36.7985	18.6557	8.1367	2.10511	1.07389	0.00222515	0.0211913	up	in vitro
nbisL1-mrna-34514	nbisL1-mrna-34514	TEAK034514	GO:0003700(DNA binding transcription factor activity);GO:0005634(nucleus);GO:0006355(regulation of transcription, DNA-templated);GO:0043565(sequence-specific DNA binding)	04075(Plant hormone signal transduction)	K14494	NA	Chitin-inducible gibberellin-responsive protein [Actinidia chinensis var. chinensis]	mrna	1.68866	4.5027	3.2771	1.2599	0.844402	3.00285	1.58633	0.00518997	0.0400277	up	in vitro
nbisL1-mrna-14840	nbisL1-mrna-14840	TEAK014840	GO:0004553(hydrolase activity, hydrolyzing O-glycosyl compounds);GO:0005618(cell wall);GO:0005794(Golgi apparatus);GO:0009408(response to heat);GO:0009409(response to cold);GO:0009507(chloroplast);GO:0009612(response to mechanical stimulus);GO:0009664(plant-type cell wall organization);GO:0009733(response to auxin);GO:0009741(response to brassinosteroid);GO:0010411(xyloglucan metabolic process);G…	04075(Plant hormone signal transduction)	K14504	EC:2.4.1.207	xyloglucan endotransglucosylase 15 [Actinidia deliciosa]	mrna	32.7176	33.8756	51.9403	18.4389	15.1841	2.07288	1.05164	0.00485577	0.0380812	up	in vitro
nbisL1-mrna-30107	nbisL1-mrna-30107	TEAK030107	GO:0004326(tetrahydrofolylpolyglutamate synthase activity);GO:0005759(mitochondrial matrix);GO:0006730(one-carbon metabolic process);GO:0008841(dihydrofolate synthase activity);GO:0009793(embryo development ending in seed dormancy)	NA	NA	NA	PREDICTED: lysM domain receptor-like kinase 3 [Theobroma cacao]	mrna	1.69568	1.8808	1.89582	0.338701	0.403819	4.13327	2.04728	0.00011611	0.00054173	up	2month ND
nbisL1-mrna-33702	nbisL1-mrna-33702	TEAK033702	GO:0004674(protein serine/threonine kinase activity);GO:0005524(ATP binding);GO:0005886(plasma membrane);GO:0016021(integral component of membrane);GO:0016301(kinase activity);GO:0046777(protein autophosphorylation)	NA	NA	NA	PREDICTED: probable receptor-like protein kinase At2g42960 [Vitis vinifera]	mrna	4.18733	6.29357	6.82764	92.249	98.3983	0.0640741	-3.96412	1.99682e-92	1.92948e-89	down	2month ND
nbisL1-mrna-20362	nbisL1-mrna-20362	TEAK020362	GO:0004674(protein serine/threonine kinase activity);GO:0005886(plasma membrane);GO:0006468(protein phosphorylation);GO:0006952(defense response);GO:0009506(plasmodesma)	NA	NA	NA	PREDICTED: cysteine-rich receptor-like protein kinase 15 isoform X1 [Juglans regia]	mrna	2.71875	2.49104	2.08028	29.5106	42.6855	0.0730516	-3.77494	2.61246e-69	1.01675e-66	down	2month ND
nbisL1-mrna-22691	nbisL1-mrna-22691	TEAK022691	GO:0004674(protein serine/threonine kinase activity);GO:0005515(protein binding);GO:0005524(ATP binding);GO:0005886(plasma membrane);GO:0006468(protein phosphorylation);GO:0007169(transmembrane receptor protein tyrosine kinase signaling pathway);GO:0010082(regulation of root meristem growth);GO:0010449(root meristem growth);GO:0016021(integral component of membrane);GO:0016032(viral process)	NA	NA	NA	LRR receptor-like serine/threonine-protein kinase [Actinidia chinensis var. chinensis]	mrna	0.602592	0.919134	0.927596	15.1193	27.2559	0.0425324	-4.55529	5.71868e-65	1.86336e-62	down	2month ND
nbisL1-mrna-35914	nbisL1-mrna-35914	TEAK035914	GO:0016301(kinase activity);GO:0016310(phosphorylation)	NA	NA	NA	Calcium and calcium/calmodulin-dependent serine/threonine-protein kinase [Actinidia chinensis var. chinensis]	mrna	1.96339	2.51046	2.56859	21.1904	23.1702	0.113259	-3.1423	1.03762e-64	3.30412e-62	down	2month ND
nbisL1-mrna-34787	nbisL1-mrna-34787	TEAK034787	GO:0004672(protein kinase activity);GO:0005524(ATP binding);GO:0005525(GTP binding);GO:0005739(mitochondrion);GO:0006468(protein phosphorylation);GO:0007264(small GTPase mediated signal transduction);GO:0036035(osteoclast development);GO:0042802(identical protein binding);GO:0045453(bone resorption);GO:0050731(positive regulation of peptidyl-tyrosine phosphorylation);GO:0050732(negative regulatio…	04626(Plant-pathogen interaction)	K13459	NA	Disease resistance protein [Actinidia chinensis var. chinensis]	mrna	0.279185	0.22269	0.305388	14.6628	13.9293	0.0223515	-5.48348	2.34679e-55	5.26095e-53	down	2month ND
nbisL1-mrna-28054	nbisL1-mrna-28054	TEAK028054	GO:0004674(protein serine/threonine kinase activity);GO:0005634(nucleus);GO:0005737(cytoplasm);GO:0006468(protein phosphorylation);GO:0035556(intracellular signal transduction)	NA	NA	NA	PREDICTED: CBL-interacting serine/threonine-protein kinase 23-like isoform X4 [Nelumbo nucifera]	mrna	28.5553	32.3586	28.1261	231.753	324.817	0.120894	-3.04819	9.98989e-50	1.80604e-47	down	2month ND
nbisL1-mrna-8018	nbisL1-mrna-8018	TEAK008018	GO:0004672(protein kinase activity);GO:0005524(ATP binding);GO:0005886(plasma membrane);GO:0006468(protein phosphorylation);GO:0016021(integral component of membrane);GO:0016301(kinase activity)	NA	NA	NA	Protein MALE DISCOVERER 1 [Vitis vinifera]	mrna	0.682892	1.2608	0.825492	21.2119	16.9994	0.0544973	-4.19767	5.53354e-45	8.24792e-43	down	2month ND
nbisL1-mrna-17141	nbisL1-mrna-17141	TEAK017141	GO:0004672(protein kinase activity);GO:0004674(protein serine/threonine kinase activity);GO:0005524(ATP binding);GO:0005774(vacuolar membrane);GO:0005886(plasma membrane);GO:0006468(protein phosphorylation);GO:0007169(transmembrane receptor protein tyrosine kinase signaling pathway);GO:0009506(plasmodesma);GO:0016021(integral component of membrane);GO:0016301(kinase activity)	NA	NA	NA	Inactive receptor kinase [Actinidia chinensis var. chinensis]	mrna	1.8862	2.37778	2.9691	20.8502	39.5021	0.083348	-3.58471	8.52378e-45	1.24403e-42	down	2month ND
nbisL1-mrna-8647	nbisL1-mrna-8647	TEAK008647	GO:0004707(MAP kinase activity);GO:0005524(ATP binding);GO:0005634(nucleus);GO:0005737(cytoplasm);GO:0007165(signal transduction);GO:0010468(regulation of gene expression)	04016(MAPK signaling pathway - plant)	K20538	EC:2.7.11.24	mitogen-activated protein kinase 19 [Camellia sinensis]	mrna	21.8664	25.2529	23.4606	88.4916	95.7412	0.251489	-1.99143	8.19707e-44	1.13712e-41	down	2month ND
nbisL1-mrna-560	nbisL1-mrna-560	TEAK000560	GO:0004672(protein kinase activity);GO:0004674(protein serine/threonine kinase activity);GO:0005524(ATP binding);GO:0005886(plasma membrane);GO:0006468(protein phosphorylation);GO:0006979(response to oxidative stress);GO:0007169(transmembrane receptor protein tyrosine kinase signaling pathway);GO:0009506(plasmodesma);GO:0009845(seed germination);GO:0016301(kinase activity);GO:0046777(protein auto…	NA	NA	NA	Receptor-like protein kinase [Actinidia chinensis var. chinensis]	mrna	1.65878	1.19274	0.920028	13.8645	12.5668	0.0885841	-3.49681	3.29043e-37	3.45335e-35	down	2month ND
nbisL1-mrna-30864	nbisL1-mrna-30864	TEAK030864	GO:0004674(protein serine/threonine kinase activity);GO:0005515(protein binding);GO:0005524(ATP binding);GO:0005622(intracellular);GO:0005783(endoplasmic reticulum);GO:0005886(plasma membrane);GO:0007275(multicellular organism development);GO:0009414(response to water deprivation);GO:0009651(response to salt stress);GO:0010540(basipetal auxin transport);GO:0016301(kinase activity);GO:0018105(pept…	NA	NA	NA	CBL-interacting serine/threonine-protein kinase 6 [Ricinus communis]	mrna	228.778	189.446	250.596	787.848	915.648	0.272416	-1.87612	1.91122e-34	1.73884e-32	down	2month ND
nbisL1-mrna-24302	nbisL1-mrna-24302	TEAK024302	GO:0003674(molecular_function);GO:0008150(biological_process);GO:0009507(chloroplast)	NA	NA	NA	Rho-associated protein kinase [Actinidia chinensis var. chinensis]	mrna	0.893106	0.606849	0.780571	7.56302	9.72867	0.0979547	-3.35174	6.95145e-33	5.78023e-31	down	2month ND
nbisL1-mrna-35057	nbisL1-mrna-35057	TEAK035057	GO:0004672(protein kinase activity);GO:0004674(protein serine/threonine kinase activity);GO:0005524(ATP binding);GO:0005886(plasma membrane);GO:0006468(protein phosphorylation);GO:0007169(transmembrane receptor protein tyrosine kinase signaling pathway);GO:0016021(integral component of membrane)	04626(Plant-pathogen interaction)	K13435	NA	Inactive leucine-rich repeat receptor-like protein kinase precursor [Actinidia chinensis var. chinensis]	mrna	3.05936	3.35852	3.46562	14.7624	23.4574	0.185004	-2.43437	2.02223e-32	1.62836e-30	down	2month ND
nbisL1-mrna-6782	nbisL1-mrna-6782	TEAK006782	GO:0004672(protein kinase activity);GO:0004674(protein serine/threonine kinase activity);GO:0005524(ATP binding);GO:0005886(plasma membrane);GO:0006468(protein phosphorylation);GO:0007169(transmembrane receptor protein tyrosine kinase signaling pathway);GO:0016021(integral component of membrane);GO:0016301(kinase activity)	NA	NA	NA	Inactive receptor kinase [Actinidia chinensis var. chinensis]	mrna	0.565839	0.704265	0.590305	5.24449	6.66729	0.0947972	-3.39901	1.27996e-31	9.96307e-30	down	2month ND
nbisL1-mrna-27514	nbisL1-mrna-27514	TEAK027514	GO:0004674(protein serine/threonine kinase activity);GO:0005515(protein binding);GO:0005524(ATP binding);GO:0005886(plasma membrane);GO:0006468(protein phosphorylation);GO:0007169(transmembrane receptor protein tyrosine kinase signaling pathway);GO:0010082(regulation of root meristem growth);GO:0010449(root meristem growth);GO:0016021(integral component of membrane);GO:0016032(viral process)	NA	NA	NA	LRR receptor-like serine/threonine-protein kinase [Actinidia chinensis var. chinensis]	mrna	0.585239	0.683618	0.745333	5.6698	6.75766	0.123644	-3.01573	5.03287e-31	3.76083e-29	down	2month ND
nbisL1-mrna-26723	nbisL1-mrna-26723	TEAK026723	GO:0004672(protein kinase activity);GO:0004674(protein serine/threonine kinase activity);GO:0005524(ATP binding);GO:0005886(plasma membrane);GO:0006468(protein phosphorylation);GO:0007169(transmembrane receptor protein tyrosine kinase signaling pathway);GO:0016021(integral component of membrane);GO:0016301(kinase activity)	NA	NA	NA	Inactive receptor kinase [Actinidia chinensis var. chinensis]	mrna	1.91781	2.69476	2.61341	11.2901	18.2812	0.165667	-2.59364	8.58879e-30	5.97209e-28	down	2month ND
nbisL1-mrna-32646	nbisL1-mrna-32646	TEAK032646	GO:0004672(protein kinase activity);GO:0004674(protein serine/threonine kinase activity);GO:0005524(ATP binding);GO:0005886(plasma membrane);GO:0006468(protein phosphorylation);GO:0007169(transmembrane receptor protein tyrosine kinase signaling pathway);GO:0016021(integral component of membrane);GO:0016301(kinase activity);GO:0016310(phosphorylation)	NA	NA	NA	Receptor-like protein kinase [Actinidia chinensis var. chinensis]	mrna	2.33755	2.25098	2.71097	10.711	18.619	0.175626	-2.50942	1.53161e-29	1.05193e-27	down	2month ND
nbisL1-mrna-3309	nbisL1-mrna-3309	TEAK003309	GO:0005634(nucleus);GO:0009507(chloroplast);GO:0010207(photosystem II assembly);GO:0016301(kinase activity);GO:0016310(phosphorylation)	NA	NA	NA	PREDICTED: uncharacterized protein LOC109228892 [Nicotiana attenuata]	mrna	2.00553	2.3895	2.76904	15.8681	21.1065	0.149876	-2.73816	2.55978e-27	1.56275e-25	down	2month ND
nbisL1-mrna-11940	nbisL1-mrna-11940	TEAK011940	GO:0004672(protein kinase activity);GO:0004674(protein serine/threonine kinase activity);GO:0005524(ATP binding);GO:0005886(plasma membrane);GO:0006468(protein phosphorylation);GO:0007169(transmembrane receptor protein tyrosine kinase signaling pathway);GO:0016021(integral component of membrane);GO:0016301(kinase activity)	NA	NA	NA	Inactive receptor kinase [Actinidia chinensis var. chinensis]	mrna	1.78165	2.14093	2.63836	8.85444	14.1862	0.197043	-2.34342	2.62712e-27	1.60037e-25	down	2month ND
nbisL1-mrna-2827	nbisL1-mrna-2827	TEAK002827	GO:0004683(calmodulin-dependent protein kinase activity);GO:0005516(calmodulin binding);GO:0005634(nucleus);GO:0005737(cytoplasm);GO:0005886(plasma membrane);GO:0009738(abscisic acid-activated signaling pathway);GO:0009931(calcium-dependent protein serine/threonine kinase activity);GO:0018105(peptidyl-serine phosphorylation);GO:0035556(intracellular signal transduction);GO:0046777(protein autopho…	NA	NA	NA	CDPK-related kinase [Actinidia chinensis var. chinensis]	mrna	2.97368	4.02865	3.96122	15.3431	15.0308	0.251113	-1.99359	4.04877e-27	2.4088e-25	down	2month ND
nbisL1-mrna-40977	nbisL1-mrna-40977	TEAK040977	GO:0005634(nucleus);GO:0016301(kinase activity);GO:0016310(phosphorylation)	NA	NA	NA	hypothetical protein DVH24_016285 [Malus domestica]	mrna	2.07558	1.94401	3.24212	10.145	11.1202	0.229403	-2.12405	5.4765e-24	2.71135e-22	down	2month ND
nbisL1-mrna-19893	nbisL1-mrna-19893	TEAK019893	GO:0004672(protein kinase activity);GO:0004674(protein serine/threonine kinase activity);GO:0005524(ATP binding);GO:0005886(plasma membrane);GO:0006468(protein phosphorylation);GO:0009611(response to wounding);GO:0009617(response to bacterium);GO:0071395(cellular response to jasmonic acid stimulus);GO:0071446(cellular response to salicylic acid stimulus)	04016(MAPK signaling pathway - plant);04075(Plant hormone signal transduction);04626(Plant-pathogen interaction)	K13416	EC:2.7.10.1;EC:2.7.11.1	Receptor-like protein kinase [Actinidia chinensis var. chinensis]	mrna	0.952294	1.08122	1.42162	5.4555	5.60012	0.202548	-2.30367	1.65501e-23	7.96849e-22	down	2month ND
nbisL1-mrna-18270	nbisL1-mrna-18270	TEAK018270	GO:0004672(protein kinase activity);GO:0004674(protein serine/threonine kinase activity);GO:0004675(transmembrane receptor protein serine/threonine kinase activity);GO:0005524(ATP binding);GO:0005576(extracellular region);GO:0005886(plasma membrane);GO:0006468(protein phosphorylation);GO:0007166(cell surface receptor signaling pathway);GO:0007169(transmembrane receptor protein tyrosine kinase sig…	NA	NA	NA	Protein STRUBBELIG-RECEPTOR FAMILY 6 like [Actinidia chinensis var. chinensis]	mrna	8.2537	8.11812	9.19937	22.6015	28.8593	0.331379	-1.59345	2.85706e-23	1.35238e-21	down	2month ND
nbisL1-mrna-4296	nbisL1-mrna-4296	TEAK004296	GO:0005886(plasma membrane);GO:0007165(signal transduction)	NA	NA	NA	Leucine-rich repeat receptor-like serine/threonine-protein kinase [Actinidia chinensis var. chinensis]	mrna	2.31289	3.68848	3.08489	13.111	18.2164	0.196711	-2.34585	6.13494e-23	2.81825e-21	down	2month ND
nbisL1-mrna-11425	nbisL1-mrna-11425	TEAK011425	GO:0004683(calmodulin-dependent protein kinase activity);GO:0005516(calmodulin binding);GO:0005634(nucleus);GO:0005737(cytoplasm);GO:0005886(plasma membrane);GO:0009738(abscisic acid-activated signaling pathway);GO:0009931(calcium-dependent protein serine/threonine kinase activity);GO:0018105(peptidyl-serine phosphorylation);GO:0035556(intracellular signal transduction);GO:0046777(protein autopho…	04626(Plant-pathogen interaction)	K13412	EC:2.7.11.1	calcium-dependent protein kinase 28 [Camellia sinensis]	mrna	2.95442	3.61505	3.80402	13.8506	15.0773	0.265235	-1.91466	8.39952e-22	3.5501e-20	down	2month ND
nbisL1-mrna-30673	nbisL1-mrna-30673	TEAK030673	GO:0004674(protein serine/threonine kinase activity);GO:0005886(plasma membrane);GO:0006468(protein phosphorylation);GO:0006952(defense response);GO:0009506(plasmodesma)	NA	NA	NA	G-type lectin S-receptor-like serine/threonine-protein kinase [Actinidia chinensis var. chinensis]	mrna	1.11057	1.38485	1.2261	6.58518	8.33752	0.189046	-2.40319	1.12615e-21	4.69597e-20	down	2month ND
nbisL1-mrna-13162	nbisL1-mrna-13162	TEAK013162	GO:0002229(defense response to oomycetes);GO:0004674(protein serine/threonine kinase activity);GO:0005515(protein binding);GO:0005524(ATP binding);GO:0005886(plasma membrane);GO:0006468(protein phosphorylation);GO:0009862(systemic acquired resistance, salicylic acid mediated signaling pathway);GO:0010726(positive regulation of hydrogen peroxide metabolic process);GO:0010942(positive regulation of…	NA	NA	NA	Legume lectin domain protein [Actinidia chinensis var. chinensis]	mrna	12.7073	16.1331	16.1805	43.7246	42.6135	0.346194	-1.53035	1.90096e-21	7.83362e-20	down	2month ND
nbisL1-mrna-19110	nbisL1-mrna-19110	TEAK019110	GO:0006468(protein phosphorylation)	NA	NA	NA	PREDICTED: serine/threonine-protein kinase Nek2 [Vitis vinifera]	mrna	0	0	0.02769	3.38651	3.28727	0.00286305	-8.44823	6.99667e-21	2.76142e-19	down	2month ND
nbisL1-mrna-26235	nbisL1-mrna-26235	TEAK026235	GO:0004672(protein kinase activity);GO:0004674(protein serine/threonine kinase activity);GO:0005515(protein binding);GO:0005524(ATP binding);GO:0005886(plasma membrane);GO:0006468(protein phosphorylation);GO:0007169(transmembrane receptor protein tyrosine kinase signaling pathway);GO:0009934(regulation of meristem structural organization);GO:0010075(regulation of meristem growth);GO:0010480(micro…	NA	NA	NA	Leucine-rich repeat receptor-like serine/threonine-protein kinase [Actinidia chinensis var. chinensis]	mrna	1.71502	2.64443	2.84074	15.8782	33.8715	0.116822	-3.09762	8.73714e-21	3.41944e-19	down	2month ND
nbisL1-mrna-15530	nbisL1-mrna-15530	TEAK015530	GO:0004672(protein kinase activity);GO:0005524(ATP binding);GO:0005886(plasma membrane);GO:0006468(protein phosphorylation);GO:0009506(plasmodesma);GO:0016301(kinase activity)	NA	NA	NA	PTI1-like tyrosine-protein kinase At3g15890 [Prunus persica]	mrna	20.8048	22.764	25.4019	67.4741	59.8879	0.359415	-1.47628	2.43517e-20	9.14723e-19	down	2month ND
nbisL1-mrna-30024	nbisL1-mrna-30024	TEAK030024	GO:0005886(plasma membrane);GO:0016301(kinase activity);GO:0016310(phosphorylation)	NA	NA	NA	Proline-rich receptor-like protein kinase [Actinidia chinensis var. chinensis]	mrna	1.94215	2.3734	3.47255	12.4315	17.7793	0.192535	-2.37681	3.10871e-20	1.15075e-18	down	2month ND
nbisL1-mrna-7563	nbisL1-mrna-7563	TEAK007563	GO:0000079(regulation of cyclin-dependent protein serine/threonine kinase activity);GO:0004693(cyclin-dependent protein serine/threonine kinase activity);GO:0005737(cytoplasm);GO:0007049(cell cycle);GO:0019901(protein kinase binding);GO:0051301(cell division);GO:0051726(regulation of cell cycle)	00480(Glutathione metabolism)	K01255	EC:3.4.11.1	cyclin-U2-2 [Populus trichocarpa]	mrna	0	0.072651	0.349386	8.05586	7.17249	0.0161261	-5.95446	4.72478e-20	1.73523e-18	down	2month ND
nbisL1-mrna-8873	nbisL1-mrna-8873	TEAK008873	GO:0005886(plasma membrane)	NA	NA	NA	Rust resistance kinase [Actinidia chinensis var. chinensis]	mrna	0.078838	0.109314	0.051929	4.58369	2.88213	0.0244073	-5.35654	1.41231e-19	5.06731e-18	down	2month ND
nbisL1-mrna-26401	nbisL1-mrna-26401	TEAK026401	GO:0005737(cytoplasm);GO:0005886(plasma membrane);GO:0009690(cytokinin metabolic process)	NA	NA	NA	GTP pyrophosphokinase [Actinidia chinensis var. chinensis]	mrna	0.121107	0.142958	0.585134	18.4088	34.2122	0.00769818	-7.02127	1.359e-18	4.55526e-17	down	2month ND
nbisL1-mrna-35260	nbisL1-mrna-35260	TEAK035260	GO:0004672(protein kinase activity);GO:0004674(protein serine/threonine kinase activity);GO:0005524(ATP binding);GO:0005886(plasma membrane);GO:0006468(protein phosphorylation);GO:0007169(transmembrane receptor protein tyrosine kinase signaling pathway);GO:0009506(plasmodesma);GO:0016021(integral component of membrane)	NA	NA	NA	LRR receptor-like serine/threonine-protein kinase precursor [Actinidia chinensis var. chinensis]	mrna	0.686612	1.37358	1.37129	6.43983	7.17271	0.175632	-2.50937	1.81016e-18	6.02425e-17	down	2month ND
nbisL1-mrna-26454	nbisL1-mrna-26454	TEAK026454	GO:0004672(protein kinase activity);GO:0004674(protein serine/threonine kinase activity);GO:0005524(ATP binding);GO:0005886(plasma membrane);GO:0006468(protein phosphorylation);GO:0007169(transmembrane receptor protein tyrosine kinase signaling pathway);GO:0009506(plasmodesma);GO:0016021(integral component of membrane);GO:0016301(kinase activity)	NA	NA	NA	Inactive receptor kinase [Actinidia chinensis var. chinensis]	mrna	1.83672	2.04155	1.31792	8.13864	13.0412	0.174587	-2.51798	6.36189e-18	2.01895e-16	down	2month ND
nbisL1-mrna-7364	nbisL1-mrna-7364	TEAK007364	GO:0003674(molecular_function);GO:0005575(cellular_component);GO:0008150(biological_process)	NA	NA	NA	Nucleoside diphosphate kinase [Actinidia chinensis var. chinensis]	mrna	1.76904	0.997711	2.19833	11.3023	8.96479	0.164352	-2.60514	1.67621e-17	5.11418e-16	down	2month ND
nbisL1-mrna-14709	nbisL1-mrna-14709	TEAK014709	GO:0004674(protein serine/threonine kinase activity);GO:0005524(ATP binding);GO:0005886(plasma membrane);GO:0006468(protein phosphorylation);GO:0007169(transmembrane receptor protein tyrosine kinase signaling pathway);GO:0009507(chloroplast);GO:0009755(hormone-mediated signaling pathway);GO:0016301(kinase activity)	NA	NA	NA	LRR receptor-like serine/threonine-protein kinase [Actinidia chinensis var. chinensis]	mrna	7.92316	7.40838	10.6415	29.0315	39.2915	0.282921	-1.82153	2.09867e-17	6.35556e-16	down	2month ND
nbisL1-mrna-6651	nbisL1-mrna-6651	TEAK006651	GO:0005524(ATP binding);GO:0005737(cytoplasm);GO:0005829(cytosol);GO:0006000(fructose metabolic process);GO:0008865(fructokinase activity);GO:0016301(kinase activity);GO:0019252(starch biosynthetic process)	00051(Fructose and mannose metabolism);00500(Starch and sucrose metabolism);00520(Amino sugar and nucleotide sugar metabolism)	K00847	EC:2.7.1.4	fructokinase [Camellia sinensis]	mrna	42.9763	43.3799	42.2871	103.679	117.727	0.3577	-1.48318	2.39115e-17	7.1663e-16	down	2month ND
nbisL1-mrna-8017	nbisL1-mrna-8017	TEAK008017	NA	NA	NA	NA	Inactive receptor-like protein kinase [Actinidia chinensis var. chinensis]	mrna	0.205708	0.709055	1.72482	15.616	19.6739	0.0536584	-4.22005	2.41081e-17	7.2175e-16	down	2month ND
nbisL1-mrna-21316	nbisL1-mrna-21316	TEAK021316	GO:0004674(protein serine/threonine kinase activity);GO:0005886(plasma membrane);GO:0006468(protein phosphorylation)	NA	NA	NA	G-type lectin S-receptor-like serine/threonine-protein kinase [Actinidia chinensis var. chinensis]	mrna	1.63242	2.16853	2.39634	7.60842	9.18311	0.262984	-1.92695	1.42696e-16	4.01066e-15	down	2month ND
nbisL1-mrna-13306	nbisL1-mrna-13306	TEAK013306	GO:0004672(protein kinase activity);GO:0004674(protein serine/threonine kinase activity);GO:0005524(ATP binding);GO:0005886(plasma membrane);GO:0006468(protein phosphorylation);GO:0007169(transmembrane receptor protein tyrosine kinase signaling pathway);GO:0016021(integral component of membrane)	NA	NA	NA	Inactive leucine-rich repeat receptor-like protein kinase precursor [Actinidia chinensis var. chinensis]	mrna	0.766174	1.09822	1.12363	4.79964	11.9103	0.134398	-2.89542	1.57802e-16	4.4175e-15	down	2month ND
nbisL1-mrna-19631	nbisL1-mrna-19631	TEAK019631	GO:0000245(spliceosomal complex assembly);GO:0004672(protein kinase activity);GO:0004674(protein serine/threonine kinase activity);GO:0005634(nucleus);GO:0005737(cytoplasm);GO:0006468(protein phosphorylation);GO:0006979(response to oxidative stress);GO:0016301(kinase activity);GO:0035556(intracellular signal transduction);GO:0050684(regulation of mRNA processing)	NA	NA	NA	Pkinase domain-containing protein [Cephalotus follicularis]	mrna	4.48419	3.00649	4.20376	14.8276	14.4538	0.255205	-1.97027	1.71795e-16	4.78531e-15	down	2month ND
nbisL1-mrna-35865	nbisL1-mrna-35865	TEAK035865	GO:0004672(protein kinase activity);GO:0004674(protein serine/threonine kinase activity);GO:0004714(transmembrane receptor protein tyrosine kinase activity);GO:0005496(steroid binding);GO:0005515(protein binding);GO:0005524(ATP binding);GO:0005768(endosome);GO:0005886(plasma membrane);GO:0009506(plasmodesma);GO:0009729(detection of brassinosteroid stimulus);GO:0009742(brassinosteroid mediated sig…	04075(Plant hormone signal transduction)	K13415	EC:2.7.10.1;EC:2.7.11.1	Systemin receptor like [Actinidia chinensis var. chinensis]	mrna	6.92739	8.90927	10.0572	25.1154	38.2356	0.298405	-1.74466	2.02728e-16	5.60241e-15	down	2month ND
nbisL1-mrna-25883	nbisL1-mrna-25883	TEAK025883	GO:0005886(plasma membrane);GO:0006468(protein phosphorylation);GO:0016301(kinase activity);GO:0016310(phosphorylation)	NA	NA	NA	Receptor-like protein kinase [Actinidia chinensis var. chinensis]	mrna	2.45896	2.77768	3.43763	8.98533	11.8773	0.254521	-1.97414	2.46177e-16	6.74988e-15	down	2month ND
nbisL1-mrna-14406	nbisL1-mrna-14406	TEAK014406	GO:0000076(DNA replication checkpoint);GO:0004693(cyclin-dependent protein serine/threonine kinase activity);GO:0005515(protein binding);GO:0005634(nucleus);GO:0006260(DNA replication);GO:0007049(cell cycle);GO:0009507(chloroplast);GO:0009658(chloroplast organization);GO:0019901(protein kinase binding);GO:0048229(gametophyte development);GO:0051276(chromosome organization);GO:0070182(DNA polymera…	NA	NA	NA	CDT1-like protein [Actinidia chinensis var. chinensis]	mrna	1.22783	1.51047	1.93411	6.80366	9.66931	0.21265	-2.23345	3.37685e-16	9.07249e-15	down	2month ND
nbisL1-mrna-18932	nbisL1-mrna-18932	TEAK018932	GO:0004672(protein kinase activity);GO:0004674(protein serine/threonine kinase activity);GO:0005524(ATP binding);GO:0005886(plasma membrane);GO:0006468(protein phosphorylation);GO:0007169(transmembrane receptor protein tyrosine kinase signaling pathway);GO:0016021(integral component of membrane);GO:0016301(kinase activity);GO:0016310(phosphorylation)	NA	NA	NA	putative inactive LRR receptor-like protein kinase [Trifolium pratense]	mrna	5.92052	4.16116	6.82516	21.38	21.9337	0.282851	-1.82188	4.50914e-16	1.19995e-14	down	2month ND
nbisL1-mrna-34369	nbisL1-mrna-34369	TEAK034369	GO:0004788(thiamine diphosphokinase activity);GO:0009229(thiamine diphosphate biosynthetic process)	00730(Thiamine metabolism)	K00949	EC:2.7.6.2	Thiamine pyrophosphokinase [Actinidia chinensis var. chinensis]	mrna	23.0633	23.3768	24.272	57.6997	111.12	0.282184	-1.82529	1.03504e-15	2.64635e-14	down	2month ND
nbisL1-mrna-34516	nbisL1-mrna-34516	TEAK034516	NA	NA	NA	NA	Serine/threonine-protein kinase MRCK gamma like [Actinidia chinensis var. chinensis]	mrna	9.85578	9.90483	10.4975	35.6447	47.1527	0.198297	-2.33427	1.49636e-15	3.764e-14	down	2month ND
nbisL1-mrna-4170	nbisL1-mrna-4170	TEAK004170	GO:0005886(plasma membrane);GO:0016301(kinase activity)	NA	NA	NA	Receptor-like serine/threonine-protein kinase [Actinidia chinensis var. chinensis]	mrna	2.39946	3.57849	3.3564	9.27553	10.771	0.323773	-1.62694	2.58223e-15	6.33065e-14	down	2month ND
nbisL1-mrna-23267	nbisL1-mrna-23267	TEAK023267	GO:0004674(protein serine/threonine kinase activity);GO:0005634(nucleus);GO:0005737(cytoplasm);GO:0035556(intracellular signal transduction)	NA	NA	NA	Serine/threonine-protein kinase [Actinidia chinensis var. chinensis]	mrna	3.66699	4.21059	4.31935	8.60269	10.6377	0.425244	-1.23364	4.17403e-15	1.00505e-13	down	2month ND
nbisL1-mrna-17031	nbisL1-mrna-17031	TEAK017031	GO:0006468(protein phosphorylation)	NA	NA	NA	serine/threonine-protein kinase [Camellia sinensis]	mrna	0.99278	1.28359	1.87646	7.27744	7.95304	0.213221	-2.22958	5.13689e-15	1.21988e-13	down	2month ND
nbisL1-mrna-24762	nbisL1-mrna-24762	TEAK024762	GO:0004672(protein kinase activity);GO:0004674(protein serine/threonine kinase activity);GO:0005524(ATP binding);GO:0005886(plasma membrane);GO:0006468(protein phosphorylation);GO:0007169(transmembrane receptor protein tyrosine kinase signaling pathway);GO:0016021(integral component of membrane)	NA	NA	NA	Inactive leucine-rich repeat receptor-like protein kinase precursor [Actinidia chinensis var. chinensis]	mrna	2.7296	3.34767	3.34986	7.76641	7.66324	0.396158	-1.33585	6.20822e-15	1.45701e-13	down	2month ND
nbisL1-mrna-34918	nbisL1-mrna-34918	TEAK034918	GO:0004674(protein serine/threonine kinase activity);GO:0005524(ATP binding);GO:0005886(plasma membrane);GO:0016021(integral component of membrane);GO:0016301(kinase activity);GO:0046777(protein autophosphorylation)	NA	NA	NA	Receptor-like protein kinase [Actinidia chinensis var. chinensis]	mrna	0.986269	1.31756	1.10828	4.37662	6.6185	0.220731	-2.17964	1.32854e-14	3.00471e-13	down	2month ND
nbisL1-mrna-22948	nbisL1-mrna-22948	TEAK022948	GO:0003674(molecular_function);GO:0005634(nucleus);GO:0008150(biological_process)	NA	NA	NA	Phosphoglycerate kinase [Actinidia chinensis var. chinensis]	mrna	5.04075	5.03727	4.18152	14.228	16.8782	0.250126	-1.99927	1.34566e-14	3.04097e-13	down	2month ND
nbisL1-mrna-14989	nbisL1-mrna-14989	TEAK014989	GO:0004672(protein kinase activity);GO:0004674(protein serine/threonine kinase activity);GO:0005524(ATP binding);GO:0005886(plasma membrane);GO:0006468(protein phosphorylation);GO:0007169(transmembrane receptor protein tyrosine kinase signaling pathway);GO:0016021(integral component of membrane);GO:0016301(kinase activity)	NA	NA	NA	Receptor protein kinase-like protein [Actinidia chinensis var. chinensis]	mrna	0.304464	0.341768	0.651934	2.8436	4.12221	0.138293	-2.8542	2.94692e-14	6.39154e-13	down	2month ND
nbisL1-mrna-27773	nbisL1-mrna-27773	TEAK027773	GO:0004674(protein serine/threonine kinase activity);GO:0005622(intracellular);GO:0018105(peptidyl-serine phosphorylation);GO:0035556(intracellular signal transduction)	NA	NA	NA	PREDICTED: serine/threonine-protein kinase tricorner-like [Gossypium hirsutum]	mrna	5.9327	8.25987	6.88192	18.514	26.5631	0.331516	-1.59285	2.98918e-14	6.47817e-13	down	2month ND
nbisL1-mrna-19457	nbisL1-mrna-19457	TEAK019457	GO:0004674(protein serine/threonine kinase activity);GO:0004675(transmembrane receptor protein serine/threonine kinase activity);GO:0005524(ATP binding);GO:0005886(plasma membrane);GO:0006468(protein phosphorylation);GO:0007166(cell surface receptor signaling pathway);GO:0007169(transmembrane receptor protein tyrosine kinase signaling pathway);GO:0009507(chloroplast);GO:0012505(endomembrane syste…	NA	NA	NA	Protein MALE DISCOVERER 2 like [Actinidia chinensis var. chinensis]	mrna	4.25817	4.00944	5.63819	16.5012	15.3684	0.32856	-1.60577	3.16964e-14	6.85336e-13	down	2month ND
nbisL1-mrna-29637	nbisL1-mrna-29637	TEAK029637	GO:0005768(endosome);GO:0005773(vacuole);GO:0005794(Golgi apparatus);GO:0005802(trans-Golgi network);GO:0005886(plasma membrane)	NA	NA	NA	LRR receptor-like serine/threonine-protein kinase precursor [Actinidia chinensis var. chinensis]	mrna	6.03639	8.31227	6.88465	17.948	24.0047	0.359124	-1.47745	1.07836e-13	2.18494e-12	down	2month ND
nbisL1-mrna-21618	nbisL1-mrna-21618	TEAK021618	GO:0004675(transmembrane receptor protein serine/threonine kinase activity);GO:0005524(ATP binding);GO:0005634(nucleus);GO:0006950(response to stress);GO:0016301(kinase activity);GO:0016787(hydrolase activity)	NA	NA	NA	Proline-rich receptor-like protein kinase [Actinidia chinensis var. chinensis]	mrna	5.29657	6.48092	8.21672	20.5831	23.6709	0.33774	-1.56602	1.11826e-13	2.26088e-12	down	2month ND
nbisL1-mrna-13431	nbisL1-mrna-13431	TEAK013431	GO:0004674(protein serine/threonine kinase activity);GO:0005524(ATP binding);GO:0005886(plasma membrane);GO:0006468(protein phosphorylation);GO:0016021(integral component of membrane);GO:0016301(kinase activity);GO:0030246(carbohydrate binding)	NA	NA	NA	Legume lectin domain protein [Actinidia chinensis var. chinensis]	mrna	1.1168	1.8609	1.58262	5.60358	6.12663	0.249137	-2.00499	3.0833e-13	5.93816e-12	down	2month ND
nbisL1-mrna-37793	nbisL1-mrna-37793	TEAK037793	GO:0005215(transporter activity);GO:0005524(ATP binding);GO:0005886(plasma membrane);GO:0006810(transport);GO:0006979(response to oxidative stress);GO:0007623(circadian rhythm);GO:0009507(chloroplast);GO:0009644(response to high light intensity);GO:0009941(chloroplast envelope);GO:0010150(leaf senescence);GO:0016021(integral component of membrane);GO:0016301(kinase activity);GO:0016310(phosphoryl…	04626(Plant-pathogen interaction)	K13457	NA	PREDICTED: uncharacterized protein LOC100252456 [Vitis vinifera]	mrna	94.6818	121.128	119.638	229.575	302.973	0.441054	-1.18097	5.36189e-13	1.00704e-11	down	2month ND
nbisL1-mrna-7415	nbisL1-mrna-7415	TEAK007415	GO:0005515(protein binding)	NA	NA	NA	Calcium/calmodulin-regulated receptor-like kinase [Actinidia chinensis var. chinensis]	mrna	0.234856	0.147894	0.380605	2.13785	3.82291	0.0830401	-3.59005	5.79902e-13	1.08261e-11	down	2month ND
nbisL1-mrna-6985	nbisL1-mrna-6985	TEAK006985	GO:0004693(cyclin-dependent protein serine/threonine kinase activity);GO:0005634(nucleus);GO:0005886(plasma membrane);GO:0006468(protein phosphorylation);GO:0016301(kinase activity)	NA	NA	NA	Serine/threonine-protein kinase [Actinidia chinensis var. chinensis]	mrna	0.23655	0.207451	0.082596	2.07752	2.38375	0.0904756	-3.46633	6.24594e-13	1.16141e-11	down	2month ND
nbisL1-mrna-34469	nbisL1-mrna-34469	TEAK034469	GO:0004612(phosphoenolpyruvate carboxykinase (ATP) activity);GO:0005829(cytosol);GO:0006094(gluconeogenesis)	00010(Glycolysis / Gluconeogenesis);00020(Citrate cycle (TCA cycle));00620(Pyruvate metabolism);00710(Carbon fixation in photosynthetic organisms)	K01610	EC:4.1.1.49	Phosphoenolpyruvate carboxykinase (ATP) [Handroanthus impetiginosus]	mrna	5.53598	8.70661	9.71877	24.1777	34.0768	0.30393	-1.71819	6.79956e-13	1.25933e-11	down	2month ND
nbisL1-mrna-30132	nbisL1-mrna-30132	TEAK030132	GO:0004672(protein kinase activity);GO:0004674(protein serine/threonine kinase activity);GO:0005515(protein binding);GO:0005524(ATP binding);GO:0005886(plasma membrane);GO:0006468(protein phosphorylation);GO:0007169(transmembrane receptor protein tyrosine kinase signaling pathway);GO:0009506(plasmodesma);GO:0016021(integral component of membrane);GO:0016301(kinase activity);GO:0046777(protein aut…	NA	NA	NA	LRR receptor-like serine/threonine-protein kinase [Actinidia chinensis var. chinensis]	mrna	1.15033	1.16485	1.50092	3.76715	4.13385	0.34713	-1.52645	7.70712e-13	1.41619e-11	down	2month ND
nbisL1-mrna-17735	nbisL1-mrna-17735	TEAK017735	GO:0004672(protein kinase activity);GO:0004674(protein serine/threonine kinase activity);GO:0005515(protein binding);GO:0005524(ATP binding);GO:0005886(plasma membrane);GO:0006468(protein phosphorylation);GO:0007169(transmembrane receptor protein tyrosine kinase signaling pathway);GO:0009934(regulation of meristem structural organization);GO:0010075(regulation of meristem growth);GO:0010480(micro…	NA	NA	NA	leucine-rich repeat receptor-like serine/threonine-protein kinase BAM1 [Dimocarpus longan]	mrna	1.44843	2.53363	2.59841	8.21634	11.2628	0.257558	-1.95703	8.15887e-13	1.49625e-11	down	2month ND
nbisL1-mrna-19753	nbisL1-mrna-19753	TEAK019753	GO:0004672(protein kinase activity);GO:0005524(ATP binding);GO:0005634(nucleus);GO:0006468(protein phosphorylation)	NA	NA	NA	Serine/threonine-protein kinase, partial [Actinidia chinensis var. chinensis]	mrna	0.703018	1.25101	1.26419	3.93139	5.24259	0.2509	-1.99481	1.11525e-12	2.01623e-11	down	2month ND
nbisL1-mrna-34253	nbisL1-mrna-34253	TEAK034253	GO:0004672(protein kinase activity);GO:0004674(protein serine/threonine kinase activity);GO:0004721(phosphoprotein phosphatase activity);GO:0004722(protein serine/threonine phosphatase activity);GO:0005524(ATP binding);GO:0005886(plasma membrane);GO:0006468(protein phosphorylation);GO:0046872(metal ion binding)	NA	NA	NA	Inactive cyclic nucleotide-dependent protein kinase [Actinidia chinensis var. chinensis]	mrna	5.07557	6.30739	7.39061	17.7126	23.7985	0.343436	-1.54189	1.72136e-12	3.0452e-11	down	2month ND
nbisL1-mrna-34619	nbisL1-mrna-34619	TEAK034619	GO:0004674(protein serine/threonine kinase activity);GO:0005622(intracellular);GO:0018105(peptidyl-serine phosphorylation);GO:0035556(intracellular signal transduction)	NA	NA	NA	Serine/threonine protein kinase [Actinidia chinensis var. chinensis]	mrna	0	0	0	0.594728	0.444089	0.000229182	-12.0912	1.78404e-12	3.1521e-11	down	2month ND
nbisL1-mrna-22558	nbisL1-mrna-22558	TEAK022558	GO:0004683(calmodulin-dependent protein kinase activity);GO:0005516(calmodulin binding);GO:0005634(nucleus);GO:0005737(cytoplasm);GO:0005886(plasma membrane);GO:0009738(abscisic acid-activated signaling pathway);GO:0009931(calcium-dependent protein serine/threonine kinase activity);GO:0018105(peptidyl-serine phosphorylation);GO:0035556(intracellular signal transduction);GO:0046777(protein autopho…	NA	NA	NA	Phosphoenolpyruvate carboxylase [Actinidia chinensis var. chinensis]	mrna	11.4623	11.0143	11.2218	25.0027	39.8253	0.295955	-1.75655	2.09666e-12	3.66517e-11	down	2month ND
nbisL1-mrna-8491	nbisL1-mrna-8491	TEAK008491	GO:0004672(protein kinase activity);GO:0004674(protein serine/threonine kinase activity);GO:0004721(phosphoprotein phosphatase activity);GO:0004722(protein serine/threonine phosphatase activity);GO:0005524(ATP binding);GO:0005575(cellular_component);GO:0006468(protein phosphorylation);GO:0046872(metal ion binding)	NA	NA	NA	Protein like [Actinidia chinensis var. chinensis]	mrna	2.41405	2.81877	2.65085	6.11965	8.93317	0.361382	-1.4684	3.24372e-12	5.5424e-11	down	2month ND
nbisL1-mrna-30679	nbisL1-mrna-30679	TEAK030679	GO:0004674(protein serine/threonine kinase activity);GO:0005886(plasma membrane);GO:0006468(protein phosphorylation);GO:0006952(defense response);GO:0009506(plasmodesma);GO:0031625(ubiquitin protein ligase binding)	NA	NA	NA	Receptor-like serine/threonine-protein kinase [Actinidia chinensis var. chinensis]	mrna	1.16454	0.730391	0.982999	6.32953	8.75988	0.15347	-2.70397	5.36383e-12	8.87803e-11	down	2month ND
nbisL1-mrna-20967	nbisL1-mrna-20967	TEAK020967	GO:0004672(protein kinase activity);GO:0004674(protein serine/threonine kinase activity);GO:0005524(ATP binding);GO:0005886(plasma membrane);GO:0006468(protein phosphorylation);GO:0007169(transmembrane receptor protein tyrosine kinase signaling pathway);GO:0016021(integral component of membrane);GO:0016301(kinase activity)	NA	NA	NA	Receptor protein kinase-like protein [Actinidia chinensis var. chinensis]	mrna	0.764226	0.312646	0.961166	3.25833	5.81626	0.149354	-2.7432	5.47008e-12	9.04857e-11	down	2month ND
nbisL1-mrna-32408	nbisL1-mrna-32408	TEAK032408	GO:0004672(protein kinase activity);GO:0004674(protein serine/threonine kinase activity);GO:0005524(ATP binding);GO:0005886(plasma membrane);GO:0006468(protein phosphorylation);GO:0006952(defense response);GO:0016301(kinase activity);GO:0016310(phosphorylation)	NA	NA	NA	Disease resistance protein [Actinidia chinensis var. chinensis]	mrna	1.42334	1.37844	0.823059	5.42556	4.94141	0.240433	-2.0563	5.95908e-12	9.77093e-11	down	2month ND
nbisL1-mrna-2023	nbisL1-mrna-2023	TEAK002023	GO:0004674(protein serine/threonine kinase activity);GO:0005524(ATP binding);GO:0005622(intracellular);GO:0005886(plasma membrane);GO:0016301(kinase activity);GO:0018105(peptidyl-serine phosphorylation);GO:0018107(peptidyl-threonine phosphorylation);GO:0035556(intracellular signal transduction)	NA	NA	NA	CBL-interacting protein kinase [Actinidia chinensis var. chinensis]	mrna	9.69469	7.61629	9.41808	20.1307	21.1989	0.435334	-1.19981	8.2625e-12	1.33217e-10	down	2month ND
nbisL1-mrna-12731	nbisL1-mrna-12731	TEAK012731	GO:0005515(protein binding);GO:0005737(cytoplasm);GO:0005886(plasma membrane);GO:0009585(red, far-red light phototransduction);GO:0009638(phototropism);GO:0009958(positive gravitropism);GO:0010017(red or far-red light signaling pathway);GO:0010114(response to red light);GO:0010218(response to far red light)	NA	NA	NA	Protein PHYTOCHROME KINASE SUBSTRATE like [Actinidia chinensis var. chinensis]	mrna	5.02845	7.92832	9.13145	21.2477	26.8986	0.32668	-1.61405	1.08382e-11	1.7266e-10	down	2month ND
nbisL1-mrna-30651	nbisL1-mrna-30651	TEAK030651	GO:0004674(protein serine/threonine kinase activity);GO:0005886(plasma membrane);GO:0006468(protein phosphorylation);GO:0006952(defense response);GO:0009506(plasmodesma)	NA	NA	NA	G-type lectin S-receptor-like serine/threonine-protein kinase [Actinidia chinensis var. chinensis]	mrna	0.352455	0.470693	1.31189	5.86592	12.3511	0.0937652	-3.4148	1.23863e-11	1.96206e-10	down	2month ND
nbisL1-mrna-16239	nbisL1-mrna-16239	TEAK016239	GO:0004672(protein kinase activity);GO:0005886(plasma membrane)	04016(MAPK signaling pathway - plant);04626(Plant-pathogen interaction)	K13420	EC:2.7.11.1	putative LRR receptor-like serine/threonine-protein kinase [Prunus yedoensis var. nudiflora]	mrna	0	0	0	1.43766	1.84232	6.20217e-05	-13.9769	1.45406e-11	2.28651e-10	down	2month ND
nbisL1-mrna-8487	nbisL1-mrna-8487	TEAK008487	GO:0004672(protein kinase activity);GO:0004674(protein serine/threonine kinase activity);GO:0004721(phosphoprotein phosphatase activity);GO:0004722(protein serine/threonine phosphatase activity);GO:0005524(ATP binding);GO:0005575(cellular_component);GO:0006468(protein phosphorylation);GO:0046872(metal ion binding)	NA	NA	NA	Protein like [Actinidia chinensis var. chinensis]	mrna	6.06787	5.5013	5.29295	14.8377	20.7252	0.353273	-1.50115	1.73916e-11	2.70748e-10	down	2month ND
nbisL1-mrna-20829	nbisL1-mrna-20829	TEAK020829	GO:0004674(protein serine/threonine kinase activity);GO:0005524(ATP binding);GO:0005886(plasma membrane);GO:0006468(protein phosphorylation);GO:0016021(integral component of membrane);GO:0016301(kinase activity);GO:0016310(phosphorylation)	NA	NA	NA	LRR receptor-like serine/threonine-protein kinase [Actinidia chinensis var. chinensis]	mrna	0.41016	0.541935	0.626702	2.53338	2.76783	0.222304	-2.1694	2.09746e-11	3.22408e-10	down	2month ND
nbisL1-mrna-28978	nbisL1-mrna-28978	TEAK028978	GO:0004674(protein serine/threonine kinase activity);GO:0005524(ATP binding);GO:0005886(plasma membrane);GO:0006468(protein phosphorylation);GO:0016021(integral component of membrane);GO:0016301(kinase activity);GO:0046777(protein autophosphorylation)	NA	NA	NA	Serine/threonine-protein kinase [Actinidia chinensis var. chinensis]	mrna	16.687	23.1722	20.62	44.1555	44.0649	0.431176	-1.21365	2.75227e-11	4.16028e-10	down	2month ND
nbisL1-mrna-11736	nbisL1-mrna-11736	TEAK011736	GO:0005886(plasma membrane);GO:0007165(signal transduction)	NA	NA	NA	LRR receptor-like serine/threonine-protein kinase [Actinidia chinensis var. chinensis]	mrna	0.057297	0.093124	0	1.66695	1.2374	0.0352975	-4.82429	4.08295e-11	6.04717e-10	down	2month ND
nbisL1-mrna-1892	nbisL1-mrna-1892	TEAK001892	GO:0004672(protein kinase activity);GO:0004674(protein serine/threonine kinase activity);GO:0005524(ATP binding);GO:0005886(plasma membrane);GO:0006468(protein phosphorylation);GO:0007169(transmembrane receptor protein tyrosine kinase signaling pathway);GO:0016021(integral component of membrane)	NA	NA	NA	Inactive receptor kinase [Actinidia chinensis var. chinensis]	mrna	1.09621	0.661927	0.846177	3.59299	4.56332	0.237711	-2.07272	5.37627e-11	7.84656e-10	down	2month ND
nbisL1-mrna-1992	nbisL1-mrna-1992	TEAK001992	GO:0005634(nucleus);GO:0005886(plasma membrane);GO:0016301(kinase activity);GO:0016310(phosphorylation)	NA	NA	NA	Serine/threonine-protein kinase [Actinidia chinensis var. chinensis]	mrna	0.801604	1.36674	1.17501	3.7976	4.51627	0.27964	-1.83836	5.41643e-11	7.89694e-10	down	2month ND
nbisL1-mrna-30675	nbisL1-mrna-30675	TEAK030675	GO:0004674(protein serine/threonine kinase activity);GO:0005886(plasma membrane);GO:0006468(protein phosphorylation);GO:0006952(defense response);GO:0009506(plasmodesma)	NA	NA	NA	G-type lectin S-receptor-like serine/threonine-protein kinase [Actinidia chinensis var. chinensis]	mrna	0	0	0	0.523108	0.378518	0.000239238	-12.0293	7.77843e-11	1.11038e-09	down	2month ND
nbisL1-mrna-20909	nbisL1-mrna-20909	TEAK020909	GO:0004674(protein serine/threonine kinase activity);GO:0005634(nucleus);GO:0005737(cytoplasm);GO:0005886(plasma membrane);GO:0035556(intracellular signal transduction)	04016(MAPK signaling pathway - plant)	K20714	EC:2.7.11.1	Serine/threonine-protein kinase [Actinidia chinensis var. chinensis]	mrna	5.6837	6.46661	7.85643	14.6457	15.2343	0.440061	-1.18423	8.17064e-11	1.16175e-09	down	2month ND
nbisL1-mrna-6152	nbisL1-mrna-6152	TEAK006152	GO:0004674(protein serine/threonine kinase activity);GO:0005634(nucleus);GO:0005737(cytoplasm);GO:0035556(intracellular signal transduction)	NA	NA	NA	Serine/threonine-protein kinase [Actinidia chinensis var. chinensis]	mrna	5.42651	8.17945	7.15701	15.6314	18.4471	0.415541	-1.26694	9.21526e-11	1.2996e-09	down	2month ND
nbisL1-mrna-19421	nbisL1-mrna-19421	TEAK019421	GO:0004674(protein serine/threonine kinase activity);GO:0005886(plasma membrane)	NA	NA	NA	LRR receptor-like serine/threonine-protein kinase [Actinidia chinensis var. chinensis]	mrna	2.11709	1.25804	1.3074	6.29854	8.67572	0.219856	-2.18537	9.73849e-11	1.36788e-09	down	2month ND
nbisL1-mrna-10578	nbisL1-mrna-10578	TEAK010578	GO:0016301(kinase activity);GO:0016310(phosphorylation)	NA	NA	NA	uncharacterized protein LOC111306306 [Durio zibethinus]	mrna	0.797074	1.11122	1.30871	7.03693	4.2282	0.173504	-2.52696	1.11662e-10	1.55517e-09	down	2month ND
nbisL1-mrna-1951	nbisL1-mrna-1951	TEAK001951	GO:0004672(protein kinase activity);GO:0004674(protein serine/threonine kinase activity);GO:0005524(ATP binding);GO:0005886(plasma membrane);GO:0006468(protein phosphorylation);GO:0009506(plasmodesma);GO:0009741(response to brassinosteroid);GO:0009742(brassinosteroid mediated signaling pathway);GO:0009791(post-embryonic development);GO:0009826(unidimensional cell growth);GO:0016021(integral compo…	NA	NA	NA	Receptor-like protein kinase HERK [Actinidia chinensis var. chinensis]	mrna	6.95608	7.0923	8.57721	15.6673	16.7997	0.48218	-1.05236	1.5252e-10	2.09095e-09	down	2month ND
nbisL1-mrna-34888	nbisL1-mrna-34888	TEAK034888	NA	NA	NA	NA	Serine/threonine-protein kinase kinX [Actinidia chinensis var. chinensis]	mrna	18.8243	12.5232	19.8976	57.5474	59.4315	0.339994	-1.55642	1.656e-10	2.25264e-09	down	2month ND
nbisL1-mrna-1540	nbisL1-mrna-1540	TEAK001540	GO:0005524(ATP binding);GO:0005634(nucleus)	NA	NA	NA	Receptor-like serine/threonine-protein kinase [Actinidia chinensis var. chinensis]	mrna	0.226438	0.310933	0.121673	2.18318	3.31366	0.0980705	-3.35004	1.77438e-10	2.40317e-09	down	2month ND
nbisL1-mrna-3994	nbisL1-mrna-3994	TEAK003994	GO:0004683(calmodulin-dependent protein kinase activity);GO:0005516(calmodulin binding);GO:0005634(nucleus);GO:0005737(cytoplasm);GO:0005886(plasma membrane);GO:0009738(abscisic acid-activated signaling pathway);GO:0009931(calcium-dependent protein serine/threonine kinase activity);GO:0018105(peptidyl-serine phosphorylation);GO:0035556(intracellular signal transduction);GO:0046777(protein autopho…	04626(Plant-pathogen interaction)	K13412	EC:2.7.11.1	calcium-dependent protein kinase 1 [Camellia sinensis]	mrna	12.8766	13.4334	16.5552	41.2494	36.7061	0.40765	-1.2946	2.18602e-10	2.91837e-09	down	2month ND
nbisL1-mrna-28452	nbisL1-mrna-28452	TEAK028452	GO:0004674(protein serine/threonine kinase activity);GO:0005634(nucleus);GO:0005737(cytoplasm);GO:0005886(plasma membrane);GO:0035556(intracellular signal transduction)	NA	NA	NA	hypothetical protein VITISV_002764 [Vitis vinifera]	mrna	4.27501	4.31781	4.6271	13.8323	37.6524	0.208918	-2.25899	2.86552e-10	3.76101e-09	down	2month ND
nbisL1-mrna-22984	nbisL1-mrna-22984	TEAK022984	GO:0004674(protein serine/threonine kinase activity);GO:0005886(plasma membrane);GO:0006468(protein phosphorylation);GO:0006952(defense response);GO:0009506(plasmodesma)	NA	NA	NA	Cysteine-rich receptor-like protein kinase [Actinidia chinensis var. chinensis]	mrna	0.269702	0.420036	0.441953	2.81228	2.38167	0.175238	-2.51261	2.92872e-10	3.83498e-09	down	2month ND
nbisL1-mrna-9774	nbisL1-mrna-9774	TEAK009774	GO:0004721(phosphoprotein phosphatase activity);GO:0004725(protein tyrosine phosphatase activity);GO:0005515(protein binding);GO:0005737(cytoplasm);GO:0008138(protein tyrosine/serine/threonine phosphatase activity);GO:0009737(response to abscisic acid);GO:0009738(abscisic acid-activated signaling pathway);GO:0010119(regulation of stomatal movement);GO:0010468(regulation of gene expression);GO:001…	NA	NA	NA	Dual specificity protein like [Actinidia chinensis var. chinensis]	mrna	1.35512	1.58676	1.99856	4.59881	6.72428	0.328493	-1.60607	3.32344e-10	4.30358e-09	down	2month ND
nbisL1-mrna-35536	nbisL1-mrna-35536	TEAK035536	GO:0004674(protein serine/threonine kinase activity);GO:0005886(plasma membrane);GO:0006468(protein phosphorylation);GO:0006952(defense response);GO:0009506(plasmodesma)	NA	NA	NA	G-type lectin S-receptor-like serine/threonine-protein kinase RKS1 isoform X1 [Hevea brasiliensis]	mrna	0.179817	0.24607	0.410319	2.51356	2.65651	0.128688	-2.95805	4.12203e-10	5.28638e-09	down	2month ND
nbisL1-mrna-18157	nbisL1-mrna-18157	TEAK018157	GO:0004674(protein serine/threonine kinase activity);GO:0005515(protein binding);GO:0005524(ATP binding);GO:0005886(plasma membrane);GO:0009506(plasmodesma);GO:0009755(hormone-mediated signaling pathway);GO:0009786(regulation of asymmetric cell division);GO:0009793(embryo development ending in seed dormancy);GO:0009986(cell surface);GO:0010311(lateral root formation);GO:0016021(integral component…	NA	NA	NA	Serine/threonine-protein kinase-like protein [Actinidia chinensis var. chinensis]	mrna	0.474136	0.538751	0.921773	2.55327	3.7094	0.230722	-2.11577	4.90669e-10	6.21869e-09	down	2month ND
nbisL1-mrna-5237	nbisL1-mrna-5237	TEAK005237	GO:0007165(signal transduction);GO:0009507(chloroplast)	NA	NA	NA	LRR receptor-like serine/threonine-protein kinase [Actinidia chinensis var. chinensis]	mrna	9.13083	8.31526	7.55997	18.395	17.0693	0.469271	-1.09151	5.56689e-10	7.01418e-09	down	2month ND
nbisL1-mrna-15531	nbisL1-mrna-15531	TEAK015531	GO:0004672(protein kinase activity);GO:0005524(ATP binding);GO:0005886(plasma membrane);GO:0006468(protein phosphorylation);GO:0009506(plasmodesma);GO:0016301(kinase activity)	NA	NA	NA	PTI1-like tyrosine-protein kinase [Actinidia chinensis var. chinensis]	mrna	31.0385	26.4632	29.1457	67.9518	58.977	0.447405	-1.16035	5.77794e-10	7.26377e-09	down	2month ND
nbisL1-mrna-23864	nbisL1-mrna-23864	TEAK023864	GO:0004674(protein serine/threonine kinase activity);GO:0004675(transmembrane receptor protein serine/threonine kinase activity);GO:0005515(protein binding);GO:0005524(ATP binding);GO:0005768(endosome);GO:0005886(plasma membrane);GO:0006468(protein phosphorylation);GO:0006898(receptor-mediated endocytosis);GO:0007169(transmembrane receptor protein tyrosine kinase signaling pathway);GO:0010008(end…	04016(MAPK signaling pathway - plant);04626(Plant-pathogen interaction)	K13420	EC:2.7.11.1	LRR receptor-like serine/threonine-protein kinase [Actinidia chinensis var. chinensis]	mrna	0.037543	0	0.027946	1.04291	0.799982	0.0294091	-5.08759	6.42477e-10	8.02684e-09	down	2month ND
nbisL1-mrna-18997	nbisL1-mrna-18997	TEAK018997	GO:0004672(protein kinase activity);GO:0004674(protein serine/threonine kinase activity);GO:0005515(protein binding);GO:0005516(calmodulin binding);GO:0005524(ATP binding);GO:0005886(plasma membrane);GO:0006468(protein phosphorylation);GO:0006970(response to osmotic stress);GO:0007169(transmembrane receptor protein tyrosine kinase signaling pathway);GO:0009625(response to insect);GO:0009733(respo…	04075(Plant hormone signal transduction)	K13415	EC:2.7.10.1;EC:2.7.11.1	PREDICTED: probable LRR receptor-like serine/threonine-protein kinase At2g24230 [Erythranthe guttata]	mrna	7.0322	9.77954	11.2617	19.1054	23.9518	0.427487	-1.22605	7.04766e-10	8.75009e-09	down	2month ND
nbisL1-mrna-19420	nbisL1-mrna-19420	TEAK019420	GO:0004674(protein serine/threonine kinase activity);GO:0005886(plasma membrane)	NA	NA	NA	LRR receptor-like serine/threonine-protein kinase [Actinidia chinensis var. chinensis]	mrna	2.14609	1.80488	2.75476	5.49677	5.45704	0.428505	-1.22261	8.84318e-10	1.08448e-08	down	2month ND
nbisL1-mrna-39620	nbisL1-mrna-39620	TEAK039620	GO:0004674(protein serine/threonine kinase activity);GO:0005829(cytosol);GO:0006468(protein phosphorylation);GO:0035556(intracellular signal transduction)	NA	NA	NA	serine/threonine-protein kinase WNK1-like isoform X3 [Durio zibethinus]	mrna	3.45806	3.20417	4.35103	10.7382	8.9281	0.408217	-1.29259	1.10759e-09	1.33837e-08	down	2month ND
nbisL1-mrna-22981	nbisL1-mrna-22981	TEAK022981	GO:0004674(protein serine/threonine kinase activity);GO:0005886(plasma membrane);GO:0006468(protein phosphorylation);GO:0006952(defense response);GO:0009506(plasmodesma)	NA	NA	NA	Cysteine-rich receptor-like protein kinase [Actinidia chinensis var. chinensis]	mrna	0	0	0.034847	0.573353	0.75692	0.017271	-5.85551	1.17277e-09	1.41469e-08	down	2month ND
nbisL1-mrna-25647	nbisL1-mrna-25647	TEAK025647	GO:0005737(cytoplasm);GO:0005886(plasma membrane);GO:0009690(cytokinin metabolic process)	NA	NA	NA	GTP pyrophosphokinase [Actinidia chinensis var. chinensis]	mrna	0	0	0	1.70462	0.751726	5.10826e-05	-14.2568	1.56266e-09	1.85232e-08	down	2month ND
nbisL1-mrna-32756	nbisL1-mrna-32756	TEAK032756	GO:0005515(protein binding);GO:0005737(cytoplasm);GO:0009507(chloroplast);GO:0043424(protein histidine kinase binding);GO:0045087(innate immune response);GO:1905037(autophagosome organization)	NA	NA	NA	MATH domain-containing protein [Actinidia chinensis var. chinensis]	mrna	5.86704	7.15461	7.82695	18.3843	20.9349	0.407552	-1.29494	1.86001e-09	2.17446e-08	down	2month ND
nbisL1-mrna-3713	nbisL1-mrna-3713	TEAK003713	GO:0006468(protein phosphorylation)	NA	NA	NA	Serine/threonine-protein kinase [Actinidia chinensis var. chinensis]	mrna	0.367354	0.564874	0.565397	2.70812	4.25141	0.166458	-2.58677	1.91406e-09	2.23576e-08	down	2month ND
nbisL1-mrna-4906	nbisL1-mrna-4906	TEAK004906	GO:0004674(protein serine/threonine kinase activity);GO:0005524(ATP binding);GO:0005886(plasma membrane);GO:0006468(protein phosphorylation);GO:0009506(plasmodesma);GO:0016021(integral component of membrane);GO:0016301(kinase activity);GO:0046777(protein autophosphorylation)	NA	NA	NA	Receptor-like protein kinase [Actinidia chinensis var. chinensis]	mrna	0.34095	0.496032	0.551668	1.84218	3.52086	0.181851	-2.45917	1.92577e-09	2.24569e-08	down	2month ND
nbisL1-mrna-18871	nbisL1-mrna-18871	TEAK018871	GO:0001678(cellular glucose homeostasis);GO:0004340(glucokinase activity);GO:0005829(cytosol);GO:0006096(glycolytic process);GO:0008865(fructokinase activity);GO:0019158(mannokinase activity)	00010(Glycolysis / Gluconeogenesis);00051(Fructose and mannose metabolism);00052(Galactose metabolism);00500(Starch and sucrose metabolism);00520(Amino sugar and nucleotide sugar metabolism);00524(Neomycin, kanamycin and gentamicin biosynthesis)	K00844	EC:2.7.1.1	hexokinase 2 [Camellia sinensis]	mrna	4.07365	5.10876	5.36402	11.4522	10.4827	0.459612	-1.12151	2.11178e-09	2.44631e-08	down	2month ND
nbisL1-mrna-5807	nbisL1-mrna-5807	TEAK005807	GO:0003785(actin monomer binding);GO:0005524(ATP binding);GO:0005634(nucleus);GO:0005886(plasma membrane);GO:0016307(phosphatidylinositol phosphate kinase activity);GO:0016308(1-phosphatidylinositol-4-phosphate 5-kinase activity);GO:0046854(phosphatidylinositol phosphorylation);GO:0051015(actin filament binding)	00562(Inositol phosphate metabolism);04070(Phosphatidylinositol signaling system);04144(Endocytosis)	K00889	EC:2.7.1.68	Phosphatidylinositol 4-phosphate 5-kinase [Actinidia chinensis var. chinensis]	mrna	2.57319	3.03886	3.8349	8.28693	13.534	0.330837	-1.59581	2.2522e-09	2.60038e-08	down	2month ND
nbisL1-mrna-19341	nbisL1-mrna-19341	TEAK019341	GO:0004674(protein serine/threonine kinase activity);GO:0005886(plasma membrane);GO:0006468(protein phosphorylation)	NA	NA	NA	G-type lectin S-receptor-like serine/threonine-protein kinase LECRK3 [Durio zibethinus]	mrna	1.81839	1.8373	2.65852	5.76687	5.84569	0.395172	-1.33945	2.64763e-09	3.03132e-08	down	2month ND
nbisL1-mrna-37794	nbisL1-mrna-37794	TEAK037794	GO:0004672(protein kinase activity);GO:0004674(protein serine/threonine kinase activity);GO:0005524(ATP binding);GO:0005829(cytosol);GO:0005886(plasma membrane);GO:0006468(protein phosphorylation);GO:0007169(transmembrane receptor protein tyrosine kinase signaling pathway);GO:0016021(integral component of membrane)	NA	NA	NA	Inactive receptor kinase [Actinidia chinensis var. chinensis]	mrna	2.37365	2.84566	3.15206	6.05598	6.22337	0.46834	-1.09437	3.02542e-09	3.42677e-08	down	2month ND
nbisL1-mrna-14287	nbisL1-mrna-14287	TEAK014287	GO:0004674(protein serine/threonine kinase activity);GO:0005886(plasma membrane);GO:0006468(protein phosphorylation);GO:0006952(defense response);GO:0009506(plasmodesma)	NA	NA	NA	G-type lectin S-receptor-like serine/threonine-protein kinase CES101 [Quercus suber]	mrna	0	0	0	0.779676	0.942657	0.000101203	-13.2705	3.40871e-09	3.82841e-08	down	2month ND
nbisL1-mrna-11781	nbisL1-mrna-11781	TEAK011781	GO:0002229(defense response to oomycetes);GO:0004674(protein serine/threonine kinase activity);GO:0005515(protein binding);GO:0005524(ATP binding);GO:0005886(plasma membrane);GO:0006468(protein phosphorylation);GO:0010726(positive regulation of hydrogen peroxide metabolic process);GO:0010942(positive regulation of cell death);GO:0016021(integral component of membrane);GO:0016301(kinase activity);…	NA	NA	NA	Concanavalin A-like lectin/glucanase superfamily [Cynara cardunculus var. scolymus]	mrna	1.37926	1.26322	2.01852	5.66994	4.18623	0.331186	-1.59429	4.36424e-09	4.82616e-08	down	2month ND
nbisL1-mrna-31934	nbisL1-mrna-31934	TEAK031934	GO:0004672(protein kinase activity);GO:0004674(protein serine/threonine kinase activity);GO:0005515(protein binding);GO:0005524(ATP binding);GO:0005886(plasma membrane);GO:0006468(protein phosphorylation);GO:0010067(procambium histogenesis);GO:0010087(phloem or xylem histogenesis);GO:0010089(xylem development);GO:0010223(secondary shoot formation);GO:0016021(integral component of membrane);GO:005…	NA	NA	NA	hypothetical protein GOBAR_AA13170 [Gossypium barbadense]	mrna	0.156894	0.347194	0.16782	1.61629	3.08624	0.120275	-3.05559	4.8901e-09	5.37163e-08	down	2month ND
nbisL1-mrna-34536	nbisL1-mrna-34536	TEAK034536	GO:0004674(protein serine/threonine kinase activity);GO:0005886(plasma membrane);GO:0006468(protein phosphorylation);GO:0006952(defense response);GO:0009506(plasmodesma)	NA	NA	NA	G-type lectin S-receptor-like serine/threonine-protein kinase At4g27290 [Sesamum indicum]	mrna	1.78291	2.74662	2.22587	10.3809	11.1905	0.254238	-1.97575	5.05734e-09	5.53149e-08	down	2month ND
nbisL1-mrna-22164	nbisL1-mrna-22164	TEAK022164	GO:0004674(protein serine/threonine kinase activity);GO:0005886(plasma membrane);GO:0007166(cell surface receptor signaling pathway)	NA	NA	NA	Leaf rust 10 disease-resistance locus receptor-like protein kinase [Actinidia chinensis var. chinensis]	mrna	6.69261	5.64632	7.3813	13.5276	18.3734	0.402932	-1.31139	6.29215e-09	6.78671e-08	down	2month ND
nbisL1-mrna-40988	nbisL1-mrna-40988	TEAK040988	GO:0003674(molecular_function);GO:0005634(nucleus);GO:0008150(biological_process)	NA	NA	NA	Proline-rich receptor-like protein kinase [Actinidia chinensis var. chinensis]	mrna	1.40588	0.721605	1.16828	6.07731	3.70284	0.211593	-2.24064	7.39825e-09	7.87666e-08	down	2month ND
nbisL1-mrna-26875	nbisL1-mrna-26875	TEAK026875	GO:0004672(protein kinase activity);GO:0004712(protein serine/threonine/tyrosine kinase activity);GO:0005634(nucleus);GO:0006468(protein phosphorylation)	NA	NA	NA	Dual specificity protein kinase [Actinidia chinensis var. chinensis]	mrna	3.02585	3.95604	4.52485	11.1003	16.6884	0.331812	-1.59156	8.263e-09	8.71456e-08	down	2month ND
nbisL1-mrna-27126	nbisL1-mrna-27126	TEAK027126	NA	NA	NA	NA	Diacylglycerol kinase [Actinidia chinensis var. chinensis]	mrna	17.1729	18.729	23.8783	53.0851	65.9199	0.389661	-1.35971	8.5117e-09	8.95326e-08	down	2month ND
nbisL1-mrna-1985	nbisL1-mrna-1985	TEAK001985	GO:0003785(actin monomer binding);GO:0005524(ATP binding);GO:0005634(nucleus);GO:0005886(plasma membrane);GO:0016307(phosphatidylinositol phosphate kinase activity);GO:0016308(1-phosphatidylinositol-4-phosphate 5-kinase activity);GO:0046854(phosphatidylinositol phosphorylation);GO:0051015(actin filament binding)	00562(Inositol phosphate metabolism);04070(Phosphatidylinositol signaling system);04144(Endocytosis)	K00889	EC:2.7.1.68	PREDICTED: phosphatidylinositol 4-phosphate 5-kinase 1-like [Juglans regia]	mrna	0.513272	0.127919	0.512022	2.55794	2.33693	0.153449	-2.70417	8.73368e-09	9.17642e-08	down	2month ND
nbisL1-mrna-7040	nbisL1-mrna-7040	TEAK007040	GO:0000160(phosphorelay signal transduction system);GO:0005634(nucleus);GO:0005737(cytoplasm);GO:0009736(cytokinin-activated signaling pathway);GO:0009927(histidine phosphotransfer kinase activity);GO:0016310(phosphorylation);GO:0043424(protein histidine kinase binding)	04075(Plant hormone signal transduction)	K14490	NA	hypothetical protein DVH24_020821 [Malus domestica]	mrna	21.4133	36.3213	17.8805	110.748	59.3408	0.303485	-1.7203	8.75102e-09	9.18775e-08	down	2month ND
nbisL1-mrna-4343	nbisL1-mrna-4343	TEAK004343	GO:0004672(protein kinase activity);GO:0005524(ATP binding);GO:0005886(plasma membrane);GO:0006468(protein phosphorylation);GO:0016021(integral component of membrane)	04141(Protein processing in endoplasmic reticulum)	K14009	NA	Urease accessory protein like [Actinidia chinensis var. chinensis]	mrna	5.40575	7.12801	8.52502	14.0509	17.9508	0.391979	-1.35115	1.13806e-08	1.17547e-07	down	2month ND
nbisL1-mrna-4001	nbisL1-mrna-4001	TEAK004001	GO:0005737(cytoplasm)	NA	NA	NA	Serine/threonine-protein kinase, partial [Actinidia chinensis var. chinensis]	mrna	0.546234	1.22382	1.24304	3.42696	4.92698	0.255986	-1.96586	1.67286e-08	1.68138e-07	down	2month ND
nbisL1-mrna-12641	nbisL1-mrna-12641	TEAK012641	GO:0009507(chloroplast)	NA	NA	NA	Proline-rich receptor-like protein kinase [Actinidia chinensis var. chinensis]	mrna	1.2527	1.52734	2.19926	4.20151	6.65808	0.314011	-1.67111	1.7481e-08	1.7526e-07	down	2month ND
nbisL1-mrna-4157	nbisL1-mrna-4157	TEAK004157	GO:0004674(protein serine/threonine kinase activity);GO:0005524(ATP binding);GO:0005886(plasma membrane);GO:0016301(kinase activity);GO:0016787(hydrolase activity);GO:0046777(protein autophosphorylation)	NA	NA	NA	Inactive protein kinase [Actinidia chinensis var. chinensis]	mrna	1.81837	2.31414	2.38864	5.64436	6.18457	0.408479	-1.29167	1.76098e-08	1.76363e-07	down	2month ND
nbisL1-mrna-5164	nbisL1-mrna-5164	TEAK005164	GO:0005215(transporter activity);GO:0005524(ATP binding);GO:0005886(plasma membrane);GO:0006810(transport);GO:0006979(response to oxidative stress);GO:0007623(circadian rhythm);GO:0009507(chloroplast);GO:0009644(response to high light intensity);GO:0009941(chloroplast envelope);GO:0010150(leaf senescence);GO:0016021(integral component of membrane);GO:0016301(kinase activity);GO:0016310(phosphoryl…	04626(Plant-pathogen interaction)	K13457	NA	UbiB domain protein [Actinidia chinensis var. chinensis]	mrna	16.8747	16.0235	18.3813	40.5807	44.3568	0.462027	-1.11395	1.78799e-08	1.78621e-07	down	2month ND
nbisL1-mrna-39503	nbisL1-mrna-39503	TEAK039503	GO:0004712(protein serine/threonine/tyrosine kinase activity);GO:0005524(ATP binding);GO:0005634(nucleus);GO:0005886(plasma membrane);GO:0006468(protein phosphorylation);GO:0016301(kinase activity)	NA	NA	NA	Serine/threonine-protein kinase [Actinidia chinensis var. chinensis]	mrna	2.09171	1.98909	1.60864	7.74876	8.46905	0.286134	-1.80524	2.1483e-08	2.1212e-07	down	2month ND
nbisL1-mrna-11873	nbisL1-mrna-11873	TEAK011873	GO:0004672(protein kinase activity);GO:0004674(protein serine/threonine kinase activity);GO:0005515(protein binding);GO:0005524(ATP binding);GO:0005886(plasma membrane);GO:0006468(protein phosphorylation);GO:0010067(procambium histogenesis);GO:0010087(phloem or xylem histogenesis);GO:0010089(xylem development);GO:0010223(secondary shoot formation);GO:0016021(integral component of membrane);GO:005…	NA	NA	NA	leucine-rich repeat receptor-like protein kinase TDR [Ricinus communis]	mrna	0.406529	0.363492	0.388016	1.35235	3.19346	0.197692	-2.33867	2.18954e-08	2.15584e-07	down	2month ND
nbisL1-mrna-1259	nbisL1-mrna-1259	TEAK001259	GO:0042802(identical protein binding)	NA	NA	NA	SNF1-related protein kinase regulatory subunit gamma-1-like [Actinidia chinensis var. chinensis]	mrna	4.47382	3.01287	4.08518	9.074	10.2174	0.407091	-1.29658	2.72222e-08	2.63678e-07	down	2month ND
nbisL1-mrna-37225	nbisL1-mrna-37225	TEAK037225	GO:0004674(protein serine/threonine kinase activity);GO:0005524(ATP binding);GO:0005886(plasma membrane);GO:0016021(integral component of membrane);GO:0016301(kinase activity);GO:0046777(protein autophosphorylation)	NA	NA	NA	Receptor-like protein kinase [Actinidia chinensis var. chinensis]	mrna	1.61353	2.09778	1.35526	6.18398	5.74503	0.322249	-1.63375	3.24085e-08	3.09843e-07	down	2month ND
nbisL1-mrna-25489	nbisL1-mrna-25489	TEAK025489	GO:0004672(protein kinase activity);GO:0004674(protein serine/threonine kinase activity);GO:0005524(ATP binding);GO:0005886(plasma membrane);GO:0006468(protein phosphorylation);GO:0016021(integral component of membrane);GO:0016301(kinase activity);GO:0030246(carbohydrate binding)	NA	NA	NA	Legume lectin domain protein [Actinidia chinensis var. chinensis]	mrna	2.00546	1.88027	1.91189	4.57857	6.28013	0.39013	-1.35797	3.615e-08	3.4246e-07	down	2month ND
nbisL1-mrna-39907	nbisL1-mrna-39907	TEAK039907	GO:0005768(endosome);GO:0005794(Golgi apparatus);GO:0005802(trans-Golgi network);GO:0008150(biological_process);GO:0009507(chloroplast);GO:0016021(integral component of membrane)	04120(Ubiquitin mediated proteolysis)	K10581	EC:2.3.2.24	Cytidylate kinase [Actinidia chinensis var. chinensis]	mrna	0.560318	0.442902	0.528019	2.0158	1.64278	0.29763	-1.74841	3.62317e-08	3.43118e-07	down	2month ND
nbisL1-mrna-12466	nbisL1-mrna-12466	TEAK012466	GO:0004693(cyclin-dependent protein serine/threonine kinase activity);GO:0005634(nucleus);GO:0005886(plasma membrane);GO:0006468(protein phosphorylation);GO:0016301(kinase activity)	NA	NA	NA	Serine/threonine-protein kinase [Actinidia chinensis var. chinensis]	mrna	0.694415	0.533965	0.944304	2.03316	4.04992	0.265471	-1.91337	3.8697e-08	3.64738e-07	down	2month ND
nbisL1-mrna-6331	nbisL1-mrna-6331	TEAK006331	NA	NA	NA	NA	Mitogen-activated protein kinase-binding protein like [Actinidia chinensis var. chinensis]	mrna	0.981922	1.54461	1.1207	4.19407	5.16131	0.292988	-1.77108	3.91499e-08	3.68388e-07	down	2month ND
nbisL1-mrna-16455	nbisL1-mrna-16455	TEAK016455	GO:0004674(protein serine/threonine kinase activity);GO:0005524(ATP binding);GO:0005886(plasma membrane);GO:0016301(kinase activity);GO:0016787(hydrolase activity);GO:0046777(protein autophosphorylation)	NA	NA	NA	Inactive protein kinase [Actinidia chinensis var. chinensis]	mrna	0.645461	0.713006	0.827604	2.18162	3.07174	0.319377	-1.64667	6.4518e-08	5.8596e-07	down	2month ND
nbisL1-mrna-36715	nbisL1-mrna-36715	TEAK036715	GO:0004430(1-phosphatidylinositol 4-kinase activity);GO:0005886(plasma membrane)	00562(Inositol phosphate metabolism);04070(Phosphatidylinositol signaling system)	K00888	EC:2.7.1.67	Phosphatidylinositol 4-kinase alpha 1 like [Actinidia chinensis var. chinensis]	mrna	1.25484	1.84406	1.7808	5.51441	8.03668	0.300003	-1.73695	6.54484e-08	5.93334e-07	down	2month ND
nbisL1-mrna-7691	nbisL1-mrna-7691	TEAK007691	GO:0005886(plasma membrane);GO:0016301(kinase activity)	NA	NA	NA	Receptor-like serine/threonine-protein kinase [Actinidia chinensis var. chinensis]	mrna	1.88787	2.0519	2.20313	5.4293	8.65918	0.344194	-1.53871	7.03861e-08	6.3563e-07	down	2month ND
nbisL1-mrna-27116	nbisL1-mrna-27116	TEAK027116	GO:0004675(transmembrane receptor protein serine/threonine kinase activity);GO:0004713(protein tyrosine kinase activity);GO:0005524(ATP binding);GO:0005737(cytoplasm);GO:0005886(plasma membrane);GO:0006468(protein phosphorylation);GO:0007166(cell surface receptor signaling pathway);GO:0009860(pollen tube growth);GO:0016301(kinase activity);GO:0048768(root hair cell tip growth)	04626(Plant-pathogen interaction)	K13436	EC:2.7.11.1	hypothetical protein CCACVL1_00131 [Corchorus capsularis]	mrna	7.17773	5.36805	6.71559	12.7181	12.8934	0.498037	-1.00567	9.42559e-08	8.30578e-07	down	2month ND
nbisL1-mrna-1289	nbisL1-mrna-1289	TEAK001289	GO:0005515(protein binding);GO:0005737(cytoplasm);GO:0005886(plasma membrane);GO:0009585(red, far-red light phototransduction);GO:0009638(phototropism);GO:0009958(positive gravitropism);GO:0010017(red or far-red light signaling pathway);GO:0010114(response to red light);GO:0010218(response to far red light)	NA	NA	NA	Protein PHYTOCHROME KINASE SUBSTRATE like [Actinidia chinensis var. chinensis]	mrna	1.7106	2.13195	2.54295	4.7288	6.77278	0.349204	-1.51786	9.47028e-08	8.34087e-07	down	2month ND
nbisL1-mrna-18764	nbisL1-mrna-18764	TEAK018764	GO:0004674(protein serine/threonine kinase activity);GO:0005886(plasma membrane);GO:0006468(protein phosphorylation);GO:0006952(defense response);GO:0009506(plasmodesma)	NA	NA	NA	PREDICTED: cysteine-rich receptor-like protein kinase 10 [Juglans regia]	mrna	0.257959	0.276472	0.718561	2.46184	3.66138	0.150659	-2.73064	9.66668e-08	8.49153e-07	down	2month ND
nbisL1-mrna-32005	nbisL1-mrna-32005	TEAK032005	GO:0004683(calmodulin-dependent protein kinase activity);GO:0005516(calmodulin binding);GO:0005634(nucleus);GO:0005737(cytoplasm);GO:0005886(plasma membrane);GO:0009738(abscisic acid-activated signaling pathway);GO:0009931(calcium-dependent protein serine/threonine kinase activity);GO:0018105(peptidyl-serine phosphorylation);GO:0035556(intracellular signal transduction);GO:0046777(protein autopho…	04626(Plant-pathogen interaction)	K13412	EC:2.7.11.1	calcium-dependent protein kinase 1 [Camellia sinensis]	mrna	3.52831	5.86485	5.14105	15.9138	13.8194	0.366814	-1.44688	1.00491e-07	8.78065e-07	down	2month ND
nbisL1-mrna-1146	nbisL1-mrna-1146	TEAK001146	GO:0004674(protein serine/threonine kinase activity);GO:0005886(plasma membrane);GO:0006468(protein phosphorylation);GO:0006952(defense response);GO:0009506(plasmodesma)	NA	NA	NA	Cysteine-rich receptor-like protein kinase [Actinidia chinensis var. chinensis]	mrna	0.203568	0.480762	0.619898	2.14557	2.36742	0.213065	-2.23063	1.17188e-07	1.00979e-06	down	2month ND
nbisL1-mrna-25497	nbisL1-mrna-25497	TEAK025497	GO:0000155(phosphorelay sensor kinase activity);GO:0000160(phosphorelay signal transduction system);GO:0004673(protein histidine kinase activity);GO:0004721(phosphoprotein phosphatase activity);GO:0005034(osmosensor activity);GO:0005515(protein binding);GO:0005789(endoplasmic reticulum membrane);GO:0005886(plasma membrane);GO:0006970(response to osmotic stress);GO:0009414(response to water depriv…	04075(Plant hormone signal transduction)	K14489	EC:2.7.13.3	Histidine kinase [Actinidia chinensis var. chinensis]	mrna	0.561556	0.411825	0.618635	2.30443	2.72591	0.262439	-1.92995	1.47259e-07	1.24781e-06	down	2month ND
nbisL1-mrna-609	nbisL1-mrna-609	TEAK000609	GO:0004674(protein serine/threonine kinase activity);GO:0005886(plasma membrane);GO:0006468(protein phosphorylation);GO:0006952(defense response);GO:0009506(plasmodesma)	NA	NA	NA	Receptor-like serine/threonine-protein kinase SD1-8 [Vitis vinifera]	mrna	0.053336	0	0	0.943811	0.954462	0.0189486	-5.72176	1.5246e-07	1.28837e-06	down	2month ND
nbisL1-mrna-18041	nbisL1-mrna-18041	TEAK018041	GO:0004674(protein serine/threonine kinase activity);GO:0005886(plasma membrane);GO:0006468(protein phosphorylation)	NA	NA	NA	Receptor-like serine/threonine-protein kinase [Actinidia chinensis var. chinensis]	mrna	1.42625	1.52419	2.53636	4.63718	11.2367	0.265587	-1.91274	1.66766e-07	1.39621e-06	down	2month ND
nbisL1-mrna-36055	nbisL1-mrna-36055	TEAK036055	GO:0004674(protein serine/threonine kinase activity);GO:0005886(plasma membrane)	NA	NA	NA	Receptor-like protein kinase [Actinidia chinensis var. chinensis]	mrna	0.791699	1.52878	1.54754	3.72004	4.04873	0.32712	-1.61211	1.66766e-07	1.39621e-06	down	2month ND
nbisL1-mrna-2011	nbisL1-mrna-2011	TEAK002011	GO:0005515(protein binding);GO:0005634(nucleus);GO:0009737(response to abscisic acid);GO:0009845(seed germination);GO:0009908(flower development);GO:0016575(histone deacetylation);GO:0080186(developmental vegetative growth);GO:1902074(response to salt)	NA	NA	NA	Proline-rich receptor-like protein kinase [Actinidia chinensis var. chinensis]	mrna	1.86054	3.66178	3.40267	9.63274	16.4114	0.277265	-1.85066	1.7353e-07	1.44679e-06	down	2month ND
nbisL1-mrna-11536	nbisL1-mrna-11536	TEAK011536	GO:0005524(ATP binding);GO:0005886(plasma membrane);GO:0016301(kinase activity);GO:0016310(phosphorylation)	NA	NA	NA	Receptor-like serine/threonine-protein kinase [Actinidia chinensis var. chinensis]	mrna	4.85817	4.36583	4.6001	8.95898	12.0183	0.466859	-1.09894	1.81012e-07	1.50469e-06	down	2month ND
nbisL1-mrna-30967	nbisL1-mrna-30967	TEAK030967	GO:0005634(nucleus);GO:0009507(chloroplast);GO:0010207(photosystem II assembly);GO:0016301(kinase activity);GO:0016310(phosphorylation)	NA	NA	NA	RING finger protein [Actinidia chinensis var. chinensis]	mrna	1.89519	1.15974	2.02674	4.36682	5.75158	0.340591	-1.55389	1.82244e-07	1.51449e-06	down	2month ND
nbisL1-mrna-39825	nbisL1-mrna-39825	TEAK039825	GO:0004672(protein kinase activity);GO:0004674(protein serine/threonine kinase activity);GO:0005524(ATP binding);GO:0005829(cytosol);GO:0005886(plasma membrane);GO:0006468(protein phosphorylation);GO:0007169(transmembrane receptor protein tyrosine kinase signaling pathway);GO:0016021(integral component of membrane)	NA	NA	NA	Inactive receptor kinase [Actinidia chinensis var. chinensis]	mrna	1.55079	0.980431	1.3659	3.04289	4.17918	0.385723	-1.37436	2.1013e-07	1.72727e-06	down	2month ND
nbisL1-mrna-31901	nbisL1-mrna-31901	TEAK031901	GO:0004672(protein kinase activity);GO:0005524(ATP binding);GO:0005886(plasma membrane);GO:0006468(protein phosphorylation);GO:0016021(integral component of membrane);GO:0016301(kinase activity);GO:0016310(phosphorylation)	NA	NA	NA	Kinase-like protein [Actinidia chinensis var. chinensis]	mrna	1.11938	2.57922	1.77255	5.55822	8.77456	0.283228	-1.81997	2.36923e-07	1.92828e-06	down	2month ND
nbisL1-mrna-29717	nbisL1-mrna-29717	TEAK029717	GO:0004672(protein kinase activity);GO:0004674(protein serine/threonine kinase activity);GO:0005524(ATP binding);GO:0005886(plasma membrane);GO:0006468(protein phosphorylation);GO:0007169(transmembrane receptor protein tyrosine kinase signaling pathway);GO:0016021(integral component of membrane);GO:0016301(kinase activity)	NA	NA	NA	leucine-rich repeat transmembrane protein kinase [Populus tomentosa]	mrna	0.659336	0.452314	0.461934	1.52948	2.79887	0.243866	-2.03584	2.83038e-07	2.27258e-06	down	2month ND
nbisL1-mrna-1932	nbisL1-mrna-1932	TEAK001932	GO:0004674(protein serine/threonine kinase activity)	NA	NA	NA	Serine/threonine-protein kinase [Actinidia chinensis var. chinensis]	mrna	5.74373	6.81092	9.00503	20.094	14.1679	0.444816	-1.16872	2.98894e-07	2.38554e-06	down	2month ND
nbisL1-mrna-24229	nbisL1-mrna-24229	TEAK024229	GO:0004674(protein serine/threonine kinase activity);GO:0005524(ATP binding);GO:0005886(plasma membrane);GO:0007623(circadian rhythm);GO:0016021(integral component of membrane);GO:0016301(kinase activity);GO:0046777(protein autophosphorylation)	NA	NA	NA	Serine/threonine-protein kinase [Actinidia chinensis var. chinensis]	mrna	3.10495	3.47995	3.57318	6.0797	7.85811	0.485669	-1.04195	4.07257e-07	3.1718e-06	down	2month ND
nbisL1-mrna-34022	nbisL1-mrna-34022	TEAK034022	GO:0006468(protein phosphorylation)	NA	NA	NA	Serine/threonine-protein kinase [Actinidia chinensis var. chinensis]	mrna	7.18474	5.83186	11.5274	22.6746	23.049	0.405973	-1.30054	4.17661e-07	3.24382e-06	down	2month ND
nbisL1-mrna-6111	nbisL1-mrna-6111	TEAK006111	GO:0002229(defense response to oomycetes);GO:0004674(protein serine/threonine kinase activity);GO:0005515(protein binding);GO:0005524(ATP binding);GO:0005886(plasma membrane);GO:0006468(protein phosphorylation);GO:0009862(systemic acquired resistance, salicylic acid mediated signaling pathway);GO:0010726(positive regulation of hydrogen peroxide metabolic process);GO:0010942(positive regulation of…	NA	NA	NA	PREDICTED: L-type lectin-domain containing receptor kinase IX.1-like [Vitis vinifera]	mrna	0.030657	0	0.041507	0.742088	0.481042	0.0382804	-4.70725	4.27275e-07	3.30932e-06	down	2month ND
nbisL1-mrna-26234	nbisL1-mrna-26234	TEAK026234	GO:0001678(cellular glucose homeostasis);GO:0004340(glucokinase activity);GO:0005829(cytosol);GO:0006096(glycolytic process);GO:0008865(fructokinase activity);GO:0019158(mannokinase activity)	00010(Glycolysis / Gluconeogenesis);00051(Fructose and mannose metabolism);00052(Galactose metabolism);00500(Starch and sucrose metabolism);00520(Amino sugar and nucleotide sugar metabolism);00524(Neomycin, kanamycin and gentamicin biosynthesis)	K00844	EC:2.7.1.1	Hexokinase-like 2 protein [Actinidia chinensis var. chinensis]	mrna	0.923458	0.549057	0.879072	2.39643	2.96921	0.214414	-2.22153	4.92568e-07	3.77124e-06	down	2month ND
nbisL1-mrna-11199	nbisL1-mrna-11199	TEAK011199	GO:0004674(protein serine/threonine kinase activity);GO:0004739(pyruvate dehydrogenase (acetyl-transferring) activity);GO:0005524(ATP binding);GO:0005730(nucleolus);GO:0005739(mitochondrion);GO:0005759(mitochondrial matrix);GO:0005774(vacuolar membrane);GO:0005794(Golgi apparatus);GO:0005829(cytosol);GO:0006086(acetyl-CoA biosynthetic process from pyruvate);GO:0006096(glycolytic process);GO:00064…	00010(Glycolysis / Gluconeogenesis);00020(Citrate cycle (TCA cycle));00620(Pyruvate metabolism)	K00162	EC:1.2.4.1	pyruvate dehydrogenase E1 component subunit beta-1, mitochondrial isoform X2 [Citrus clementina]	mrna	1.91716	1.39216	1.34893	3.80437	6.26295	0.30909	-1.6939	6.00767e-07	4.53765e-06	down	2month ND
nbisL1-mrna-21821	nbisL1-mrna-21821	TEAK021821	GO:0004674(protein serine/threonine kinase activity);GO:0005524(ATP binding);GO:0005886(plasma membrane);GO:0016021(integral component of membrane);GO:0016301(kinase activity);GO:0046777(protein autophosphorylation)	NA	NA	NA	Receptor-like protein kinase [Actinidia chinensis var. chinensis]	mrna	1.92023	2.44485	4.36907	8.40885	9.15217	0.363564	-1.45972	6.78686e-07	5.06205e-06	down	2month ND
nbisL1-mrna-29920	nbisL1-mrna-29920	TEAK029920	GO:0004674(protein serine/threonine kinase activity);GO:0005886(plasma membrane);GO:0006468(protein phosphorylation);GO:0006952(defense response);GO:0009506(plasmodesma)	NA	NA	NA	G-type lectin S-receptor-like serine/threonine-protein kinase [Actinidia chinensis var. chinensis]	mrna	1.81285	1.60502	2.15118	4.2328	5.63304	0.381591	-1.3899	7.15361e-07	5.31587e-06	down	2month ND
nbisL1-mrna-8292	nbisL1-mrna-8292	TEAK008292	GO:0004674(protein serine/threonine kinase activity);GO:0005634(nucleus);GO:0005737(cytoplasm);GO:0005886(plasma membrane);GO:0035556(intracellular signal transduction)	NA	NA	NA	Phototropin-1 like [Actinidia chinensis var. chinensis]	mrna	1.13311	1.47919	1.36593	3.41333	4.09048	0.404105	-1.3072	7.19541e-07	5.34402e-06	down	2month ND
nbisL1-mrna-19881	nbisL1-mrna-19881	TEAK019881	GO:0004674(protein serine/threonine kinase activity);GO:0005515(protein binding);GO:0005524(ATP binding);GO:0005634(nucleus);GO:0005886(plasma membrane);GO:0006468(protein phosphorylation);GO:0009506(plasmodesma);GO:0009755(hormone-mediated signaling pathway);GO:0010183(pollen tube guidance);GO:0016020(membrane);GO:0016021(integral component of membrane);GO:0016301(kinase activity);GO:0090406(pol…	NA	NA	NA	PREDICTED: probable leucine-rich repeat receptor-like protein kinase At1g35710 [Populus euphratica]	mrna	0	0	0	0.38094	0.243649	0.000330122	-11.5647	9.17434e-07	6.68791e-06	down	2month ND
nbisL1-mrna-23715	nbisL1-mrna-23715	TEAK023715	GO:0004674(protein serine/threonine kinase activity);GO:0005886(plasma membrane);GO:0006468(protein phosphorylation);GO:0006952(defense response);GO:0009506(plasmodesma)	NA	NA	NA	hypothetical protein DVH24_037251 [Malus domestica]	mrna	3.28135	3.44902	3.55612	7.49737	7.24466	0.477755	-1.06566	9.34039e-07	6.79482e-06	down	2month ND
nbisL1-mrna-2705	nbisL1-mrna-2705	TEAK002705	GO:0006468(protein phosphorylation)	NA	NA	NA	Serine/threonine-protein kinase [Actinidia chinensis var. chinensis]	mrna	0.661711	0.386554	1.44086	3.29179	4.40409	0.224354	-2.15615	9.75424e-07	7.06105e-06	down	2month ND
nbisL1-mrna-3295	nbisL1-mrna-3295	TEAK003295	GO:0005737(cytoplasm)	NA	NA	NA	Serine/threonine-protein kinase 24 subunit like [Actinidia chinensis var. chinensis]	mrna	4.63668	3.86757	4.02397	10.6684	13.3757	0.411392	-1.28142	9.86568e-07	7.13619e-06	down	2month ND
nbisL1-mrna-20785	nbisL1-mrna-20785	TEAK020785	GO:0004674(protein serine/threonine kinase activity);GO:0004675(transmembrane receptor protein serine/threonine kinase activity);GO:0005524(ATP binding);GO:0005886(plasma membrane);GO:0007166(cell surface receptor signaling pathway);GO:0010068(protoderm histogenesis);GO:0016021(integral component of membrane);GO:0016301(kinase activity);GO:0030154(cell differentiation);GO:0042335(cuticle developm…	NA	NA	NA	Receptor-like serine/threonine-protein kinase [Actinidia chinensis var. chinensis]	mrna	3.30412	2.69642	4.75027	10.6981	11.3946	0.354902	-1.49451	1.06788e-06	7.70446e-06	down	2month ND
nbisL1-mrna-349	nbisL1-mrna-349	TEAK000349	GO:0005886(plasma membrane);GO:0007165(signal transduction)	NA	NA	NA	probably inactive leucine-rich repeat receptor-like protein kinase At3g28040 [Coffea arabica]	mrna	2.57852	1.78606	2.23736	5.09864	8.17129	0.356217	-1.48917	1.08855e-06	7.84146e-06	down	2month ND
nbisL1-mrna-17218	nbisL1-mrna-17218	TEAK017218	GO:0004674(protein serine/threonine kinase activity);GO:0005886(plasma membrane);GO:0006468(protein phosphorylation)	NA	NA	NA	Receptor protein kinase [Actinidia chinensis var. chinensis]	mrna	0.054052	0	0	0.877178	1.38482	0.014011	-6.1573	1.13922e-06	8.18337e-06	down	2month ND
nbisL1-mrna-190	nbisL1-mrna-190	TEAK000190	GO:0004430(1-phosphatidylinositol 4-kinase activity);GO:0005886(plasma membrane)	00562(Inositol phosphate metabolism);04070(Phosphatidylinositol signaling system)	K00888	EC:2.7.1.67	Phosphatidylinositol 4-kinase alpha 1 like [Actinidia chinensis var. chinensis]	mrna	0.535903	0.692697	1.15777	3.07816	7.38249	0.201311	-2.3125	1.23872e-06	8.83915e-06	down	2month ND
nbisL1-mrna-15844	nbisL1-mrna-15844	TEAK015844	NA	NA	NA	NA	Cyclin-dependent kinase inhibitor 1C like [Actinidia chinensis var. chinensis]	mrna	1.77344	0.926919	0.635748	5.9079	6.41165	0.172542	-2.53498	1.25094e-06	8.91047e-06	down	2month ND
nbisL1-mrna-34272	nbisL1-mrna-34272	TEAK034272	GO:0004674(protein serine/threonine kinase activity);GO:0005829(cytosol);GO:0006468(protein phosphorylation);GO:0035556(intracellular signal transduction)	NA	NA	NA	Serine/threonine-protein kinase [Actinidia chinensis var. chinensis]	mrna	5.75234	3.48471	4.728	10.1748	11.4575	0.379725	-1.39697	1.32418e-06	9.37971e-06	down	2month ND
nbisL1-mrna-503	nbisL1-mrna-503	TEAK000503	GO:0000165(MAPK cascade);GO:0002229(defense response to oomycetes);GO:0004709(MAP kinase kinase kinase activity);GO:0004712(protein serine/threonine/tyrosine kinase activity);GO:0005515(protein binding);GO:0005524(ATP binding);GO:0005634(nucleus);GO:0005730(nucleolus);GO:0005768(endosome);GO:0005769(early endosome);GO:0005783(endoplasmic reticulum);GO:0005802(trans-Golgi network);GO:0005829(cytos…	NA	NA	NA	Serine/threonine-protein kinase [Actinidia chinensis var. chinensis]	mrna	5.46839	6.15136	7.02931	12.9336	17.4925	0.464984	-1.10475	1.33339e-06	9.44255e-06	down	2month ND
nbisL1-mrna-14687	nbisL1-mrna-14687	TEAK014687	GO:0004674(protein serine/threonine kinase activity);GO:0005886(plasma membrane);GO:0006468(protein phosphorylation)	NA	NA	NA	G-type lectin S-receptor-like serine/threonine-protein kinase [Actinidia chinensis var. chinensis]	mrna	0.585853	0.848918	1.31028	2.9647	2.89362	0.301799	-1.72834	1.77583e-06	1.22749e-05	down	2month ND
nbisL1-mrna-39345	nbisL1-mrna-39345	TEAK039345	GO:0004674(protein serine/threonine kinase activity);GO:0004842(ubiquitin-protein transferase activity);GO:0005769(early endosome);GO:0005802(trans-Golgi network);GO:0006468(protein phosphorylation);GO:0009788(negative regulation of abscisic acid-activated signaling pathway);GO:0045324(late endosome to vacuole transport)	NA	NA	NA	E3 ubiquitin-protein like [Actinidia chinensis var. chinensis]	mrna	0.557176	0.491543	0.986666	2.58542	3.37257	0.285235	-1.80978	1.87181e-06	1.28874e-05	down	2month ND
nbisL1-mrna-23218	nbisL1-mrna-23218	TEAK023218	GO:0004672(protein kinase activity);GO:0004674(protein serine/threonine kinase activity);GO:0005524(ATP binding);GO:0005886(plasma membrane);GO:0006468(protein phosphorylation);GO:0016021(integral component of membrane)	NA	NA	NA	PREDICTED: LRR receptor-like serine/threonine-protein kinase FEI 1 isoform X2 [Theobroma cacao]	mrna	0	0	0	0.374339	0.609318	0.000231219	-12.0785	1.91578e-06	1.31643e-05	down	2month ND
nbisL1-mrna-2377	nbisL1-mrna-2377	TEAK002377	GO:0004674(protein serine/threonine kinase activity);GO:0005886(plasma membrane);GO:0006468(protein phosphorylation)	NA	NA	NA	G-type lectin S-receptor-like serine/threonine-protein kinase [Actinidia chinensis var. chinensis]	mrna	0	0	0	0.097266	0.206261	0.000438733	-11.1544	1.95868e-06	1.34294e-05	down	2month ND
nbisL1-mrna-37393	nbisL1-mrna-37393	TEAK037393	GO:0004674(protein serine/threonine kinase activity);GO:0005634(nucleus);GO:0005737(cytoplasm);GO:0006468(protein phosphorylation);GO:0035556(intracellular signal transduction)	NA	NA	NA	CBL-interacting serine/threonine-protein kinase [Actinidia chinensis var. chinensis]	mrna	1.44591	1.18615	2.76785	5.17235	8.09535	0.271364	-1.8817	2.19141e-06	1.48976e-05	down	2month ND
nbisL1-mrna-14286	nbisL1-mrna-14286	TEAK014286	GO:0004674(protein serine/threonine kinase activity);GO:0005886(plasma membrane);GO:0006468(protein phosphorylation);GO:0006952(defense response);GO:0009506(plasmodesma)	NA	NA	NA	Serine/threonine protein kinase [Handroanthus impetiginosus]	mrna	0	0	0.017887	0.167171	0.434272	0.0232763	-5.42499	2.35143e-06	1.58886e-05	down	2month ND
nbisL1-mrna-13088	nbisL1-mrna-13088	TEAK013088	GO:0004430(1-phosphatidylinositol 4-kinase activity);GO:0004674(protein serine/threonine kinase activity);GO:0005524(ATP binding);GO:0005634(nucleus);GO:0005737(cytoplasm);GO:0005829(cytosol);GO:0009507(chloroplast);GO:0009651(response to salt stress);GO:0016020(membrane);GO:0016301(kinase activity);GO:0016310(phosphorylation);GO:0046777(protein autophosphorylation);GO:0046854(phosphatidylinosito…	NA	NA	NA	phosphatidylinositol 4-kinase gamma 2 [Morus notabilis]	mrna	0.203017	0.275147	0.325559	1.30536	1.63472	0.220121	-2.18363	2.59115e-06	1.73789e-05	down	2month ND
nbisL1-mrna-8794	nbisL1-mrna-8794	TEAK008794	GO:0004674(protein serine/threonine kinase activity);GO:0005829(cytosol);GO:0006468(protein phosphorylation);GO:0035556(intracellular signal transduction)	NA	NA	NA	Serine/threonine-protein kinase [Actinidia chinensis var. chinensis]	mrna	0.246357	0.355685	0.979719	2.03892	3.92738	0.198257	-2.33456	2.62653e-06	1.75994e-05	down	2month ND
nbisL1-mrna-37432	nbisL1-mrna-37432	TEAK037432	GO:0000911(cytokinesis by cell plate formation);GO:0000914(phragmoplast assembly);GO:0005886(plasma membrane);GO:0008017(microtubule binding);GO:0009506(plasmodesma);GO:0009793(embryo development ending in seed dormancy);GO:0010342(endosperm cellularization);GO:0016301(kinase activity)	NA	NA	NA	Serine/threonine-protein kinase [Actinidia chinensis var. chinensis]	mrna	0.422211	0.566999	0.8519	1.99145	2.65257	0.313829	-1.67195	2.68699e-06	1.79487e-05	down	2month ND
nbisL1-mrna-35477	nbisL1-mrna-35477	TEAK035477	GO:0004672(protein kinase activity);GO:0004674(protein serine/threonine kinase activity);GO:0005524(ATP binding);GO:0005886(plasma membrane);GO:0006468(protein phosphorylation);GO:0007169(transmembrane receptor protein tyrosine kinase signaling pathway);GO:0016021(integral component of membrane);GO:0016301(kinase activity);GO:2000604(negative regulation of secondary growth)	04016(MAPK signaling pathway - plant)	K20718	EC:2.7.11.1	Leucine-rich repeat receptor-like protein kinase [Actinidia chinensis var. chinensis]	mrna	1.28319	1.64047	2.30164	5.08766	6.48519	0.360708	-1.4711	2.71079e-06	1.80905e-05	down	2month ND
nbisL1-mrna-12643	nbisL1-mrna-12643	TEAK012643	GO:0009507(chloroplast);GO:0016301(kinase activity);GO:0016310(phosphorylation)	NA	NA	NA	IRK-interacting protein [Actinidia chinensis var. chinensis]	mrna	20.8297	22.9796	22.5373	36.1788	39.7137	0.499021	-1.00283	2.72342e-06	1.81661e-05	down	2month ND
nbisL1-mrna-10354	nbisL1-mrna-10354	TEAK010354	GO:0000045(autophagosome assembly);GO:0001934(positive regulation of protein phosphorylation);GO:0019901(protein kinase binding);GO:0034045(phagophore assembly site membrane);GO:1990316(Atg1/ULK1 kinase complex)	04136(Autophagy - other eukaryotes)	K08330	NA	Autophagy-related protein [Actinidia chinensis var. chinensis]	mrna	1.56517	2.03337	1.37749	5.30699	4.75736	0.382849	-1.38515	3.22937e-06	2.12726e-05	down	2month ND
nbisL1-mrna-29339	nbisL1-mrna-29339	TEAK029339	GO:0004674(protein serine/threonine kinase activity);GO:0005634(nucleus);GO:0005737(cytoplasm);GO:0006897(endocytosis);GO:0008360(regulation of cell shape);GO:0016055(Wnt signaling pathway);GO:0018105(peptidyl-serine phosphorylation)	NA	NA	NA	PREDICTED: casein kinase 1-like protein 10 [Nelumbo nucifera]	mrna	3.08322	3.57656	4.04369	6.02379	7.16731	0.493924	-1.01764	3.4068e-06	2.23572e-05	down	2month ND
nbisL1-mrna-28379	nbisL1-mrna-28379	TEAK028379	GO:0005524(ATP binding);GO:0005777(peroxisome);GO:0005886(plasma membrane);GO:0009409(response to cold);GO:0009414(response to water deprivation);GO:0009651(response to salt stress);GO:0009737(response to abscisic acid);GO:0009738(abscisic acid-activated signaling pathway);GO:0009942(longitudinal axis specification);GO:0009945(radial axis specification);GO:0016021(integral component of membrane);…	NA	NA	NA	LRR receptor-like serine/threonine-protein kinase [Actinidia chinensis var. chinensis]	mrna	3.44769	4.31136	6.06058	9.80616	12.4104	0.462891	-1.11125	3.53178e-06	2.31017e-05	down	2month ND
nbisL1-mrna-21890	nbisL1-mrna-21890	TEAK021890	GO:0004712(protein serine/threonine/tyrosine kinase activity);GO:0005524(ATP binding);GO:0005634(nucleus);GO:0006355(regulation of transcription, DNA-templated);GO:0006468(protein phosphorylation);GO:0016301(kinase activity)	NA	NA	NA	PREDICTED: serine/threonine-protein kinase STY8-like isoform X1 [Juglans regia]	mrna	1.88703	2.45305	3.21092	7.10207	10.1168	0.353674	-1.49951	3.79936e-06	2.46905e-05	down	2month ND
nbisL1-mrna-10575	nbisL1-mrna-10575	TEAK010575	GO:0004674(protein serine/threonine kinase activity);GO:0005886(plasma membrane);GO:0006468(protein phosphorylation);GO:0009506(plasmodesma);GO:0042742(defense response to bacterium)	NA	NA	NA	Cysteine-rich receptor-like protein kinase [Actinidia chinensis var. chinensis]	mrna	0	0	0	0.319749	0.568863	0.000194342	-12.3291	3.91331e-06	2.53957e-05	down	2month ND
nbisL1-mrna-18649	nbisL1-mrna-18649	TEAK018649	GO:0001666(response to hypoxia);GO:0004674(protein serine/threonine kinase activity);GO:0004712(protein serine/threonine/tyrosine kinase activity);GO:0005515(protein binding);GO:0005524(ATP binding);GO:0005634(nucleus);GO:0005789(endoplasmic reticulum membrane);GO:0009686(gibberellin biosynthetic process);GO:0009723(response to ethylene);GO:0009744(response to sucrose);GO:0009750(response to fruc…	04016(MAPK signaling pathway - plant);04075(Plant hormone signal transduction)	K14510	EC:2.7.11.1	Serine/threonine-protein kinase [Actinidia chinensis var. chinensis]	mrna	0.447051	0.391197	0.723729	1.63163	2.64681	0.287856	-1.79658	4.3618e-06	2.80078e-05	down	2month ND
nbisL1-mrna-38417	nbisL1-mrna-38417	TEAK038417	GO:0003746(translation elongation factor activity);GO:0006414(translational elongation);GO:0009507(chloroplast)	NA	NA	NA	Serine/threonine-protein kinase [Actinidia chinensis var. chinensis]	mrna	0.211276	0.944885	0.623182	2.62666	2.66838	0.233392	-2.09917	5.07375e-06	3.21667e-05	down	2month ND
nbisL1-mrna-29265	nbisL1-mrna-29265	TEAK029265	GO:0000285(1-phosphatidylinositol-3-phosphate 5-kinase activity);GO:0005524(ATP binding);GO:0005737(cytoplasm);GO:0005739(mitochondrion);GO:0005768(endosome);GO:0006458('de novo' protein folding);GO:0007005(mitochondrion organization);GO:0007033(vacuole organization);GO:0007165(signal transduction);GO:0008270(zinc ion binding);GO:0009555(pollen development);GO:0010008(endosome membrane);GO:001025…	00562(Inositol phosphate metabolism);04070(Phosphatidylinositol signaling system);04145(Phagosome)	K00921	EC:2.7.1.150	PREDICTED: 1-phosphatidylinositol-3-phosphate 5-kinase FAB1B [Nelumbo nucifera]	mrna	3.66421	5.43623	7.19973	17.5624	20.2023	0.362716	-1.46309	5.27748e-06	3.33677e-05	down	2month ND
nbisL1-mrna-164	nbisL1-mrna-164	TEAK000164	GO:0005524(ATP binding);GO:0005634(nucleus);GO:0016021(integral component of membrane);GO:0016301(kinase activity);GO:0016310(phosphorylation)	NA	NA	NA	Receptor-like serine/threonine-protein kinase [Actinidia chinensis var. chinensis]	mrna	2.11533	2.91324	1.80184	4.76347	7.0569	0.393428	-1.34583	5.55379e-06	3.49805e-05	down	2month ND
nbisL1-mrna-9653	nbisL1-mrna-9653	TEAK009653	GO:0004672(protein kinase activity);GO:0004674(protein serine/threonine kinase activity);GO:0005524(ATP binding);GO:0005886(plasma membrane);GO:0006468(protein phosphorylation);GO:0007169(transmembrane receptor protein tyrosine kinase signaling pathway);GO:0016021(integral component of membrane);GO:0016301(kinase activity)	NA	NA	NA	Inactive receptor kinase [Actinidia chinensis var. chinensis]	mrna	1.36449	1.83531	1.8902	3.35326	4.83472	0.443266	-1.17376	7.24296e-06	4.48139e-05	down	2month ND
nbisL1-mrna-27746	nbisL1-mrna-27746	TEAK027746	GO:0004674(protein serine/threonine kinase activity);GO:0005524(ATP binding);GO:0005886(plasma membrane);GO:0007623(circadian rhythm);GO:0016021(integral component of membrane);GO:0016301(kinase activity);GO:0046777(protein autophosphorylation)	NA	NA	NA	Serine/threonine-protein kinase [Actinidia chinensis var. chinensis]	mrna	3.56684	3.40125	3.59589	5.41958	8.79126	0.448271	-1.15756	7.32325e-06	4.52108e-05	down	2month ND
nbisL1-mrna-15754	nbisL1-mrna-15754	TEAK015754	GO:0003951(NAD+ kinase activity);GO:0004143(diacylglycerol kinase activity);GO:0005524(ATP binding);GO:0005634(nucleus);GO:0006952(defense response);GO:0007205(protein kinase C-activating G-protein coupled receptor signaling pathway);GO:0009409(response to cold);GO:0009611(response to wounding);GO:0016021(integral component of membrane);GO:0016310(phosphorylation);GO:0035556(intracellular signal …	00561(Glycerolipid metabolism);00564(Glycerophospholipid metabolism);04070(Phosphatidylinositol signaling system)	K00901	EC:2.7.1.107	Diacylglycerol kinase [Actinidia chinensis var. chinensis]	mrna	2.13996	1.58468	2.43159	4.78024	4.06212	0.491568	-1.02454	7.33473e-06	4.52718e-05	down	2month ND
nbisL1-mrna-21675	nbisL1-mrna-21675	TEAK021675	GO:0004674(protein serine/threonine kinase activity);GO:0005515(protein binding);GO:0005524(ATP binding);GO:0005829(cytosol);GO:0005886(plasma membrane);GO:0006468(protein phosphorylation);GO:0009742(brassinosteroid mediated signaling pathway);GO:0016301(kinase activity);GO:0032880(regulation of protein localization);GO:0042538(hyperosmotic salinity response);GO:0046777(protein autophosphorylatio…	04075(Plant hormone signal transduction)	K14502	EC:2.7.11.1	Glycogen synthase kinase [Trema orientale]	mrna	1.01258	0.803788	0.959375	2.58452	2.30327	0.361989	-1.46598	7.55919e-06	4.65444e-05	down	2month ND
nbisL1-mrna-18852	nbisL1-mrna-18852	TEAK018852	GO:0000325(plant-type vacuole);GO:0004674(protein serine/threonine kinase activity);GO:0005515(protein binding);GO:0005524(ATP binding);GO:0005886(plasma membrane);GO:0006468(protein phosphorylation);GO:0007169(transmembrane receptor protein tyrosine kinase signaling pathway);GO:0007172(signal complex assembly);GO:0009506(plasmodesma);GO:0009934(regulation of meristem structural organization);GO:…	NA	NA	NA	Receptor protein kinase [Actinidia chinensis var. chinensis]	mrna	3.08141	4.219	5.46514	13.636	9.11501	0.429216	-1.22022	7.71064e-06	4.73313e-05	down	2month ND
nbisL1-mrna-11673	nbisL1-mrna-11673	TEAK011673	GO:0005524(ATP binding);GO:0005777(peroxisome);GO:0005886(plasma membrane);GO:0009409(response to cold);GO:0009414(response to water deprivation);GO:0009651(response to salt stress);GO:0009737(response to abscisic acid);GO:0009738(abscisic acid-activated signaling pathway);GO:0009942(longitudinal axis specification);GO:0009945(radial axis specification);GO:0016021(integral component of membrane);…	NA	NA	NA	LRR receptor-like serine/threonine-protein kinase [Actinidia chinensis var. chinensis]	mrna	2.03329	2.29851	2.59706	5.45011	6.05297	0.467641	-1.09653	7.81875e-06	4.79215e-05	down	2month ND
nbisL1-mrna-16891	nbisL1-mrna-16891	TEAK016891	GO:0004496(mevalonate kinase activity);GO:0005524(ATP binding);GO:0005737(cytoplasm);GO:0005829(cytosol);GO:0016125(sterol metabolic process);GO:0016126(sterol biosynthetic process);GO:0016310(phosphorylation);GO:0019287(isopentenyl diphosphate biosynthetic process, mevalonate pathway)	00900(Terpenoid backbone biosynthesis);04146(Peroxisome)	K00869	EC:2.7.1.36	Mevalonate kinase [Actinidia chinensis var. chinensis]	mrna	2.04353	2.0138	2.51769	5.67139	4.65745	0.425458	-1.23291	8.09679e-06	4.94525e-05	down	2month ND
nbisL1-mrna-15667	nbisL1-mrna-15667	TEAK015667	GO:0004674(protein serine/threonine kinase activity);GO:0005886(plasma membrane);GO:0006468(protein phosphorylation)	NA	NA	NA	hypothetical protein POPTR_007G111100 [Populus trichocarpa]	mrna	0	0	0	0.438635	0.336331	0.00024565	-11.9911	8.79639e-06	5.32726e-05	down	2month ND
nbisL1-mrna-2408	nbisL1-mrna-2408	TEAK002408	GO:0003006(developmental process involved in reproduction);GO:0005515(protein binding);GO:0005524(ATP binding);GO:0005886(plasma membrane);GO:0009958(positive gravitropism);GO:0010311(lateral root formation);GO:0016308(1-phosphatidylinositol-4-phosphate 5-kinase activity);GO:0040007(growth)	00562(Inositol phosphate metabolism);04070(Phosphatidylinositol signaling system);04144(Endocytosis)	K00889	EC:2.7.1.68	PREDICTED: phosphatidylinositol 4-phosphate 5-kinase 2-like [Nicotiana tomentosiformis]	mrna	0.801116	1.8977	2.41121	4.94954	9.76776	0.273457	-1.87061	9.74536e-06	5.84138e-05	down	2month ND
nbisL1-mrna-12253	nbisL1-mrna-12253	TEAK012253	GO:0002229(defense response to oomycetes);GO:0004674(protein serine/threonine kinase activity);GO:0005524(ATP binding);GO:0005773(vacuole);GO:0005886(plasma membrane);GO:0006468(protein phosphorylation);GO:0016021(integral component of membrane);GO:0016301(kinase activity);GO:0030246(carbohydrate binding);GO:0042742(defense response to bacterium)	NA	NA	NA	Legume lectin domain protein [Actinidia chinensis var. chinensis]	mrna	1.47118	1.16315	0.94992	2.75108	5.30265	0.334555	-1.57968	1.11823e-05	6.62196e-05	down	2month ND
nbisL1-mrna-191	nbisL1-mrna-191	TEAK000191	GO:0004430(1-phosphatidylinositol 4-kinase activity);GO:0005886(plasma membrane)	00562(Inositol phosphate metabolism);04070(Phosphatidylinositol signaling system)	K00888	EC:2.7.1.67	Phosphatidylinositol 4-kinase alpha 1 like [Actinidia chinensis var. chinensis]	mrna	3.56899	4.34753	5.17007	10.5703	14.0671	0.42638	-1.22979	1.12915e-05	6.67535e-05	down	2month ND
nbisL1-mrna-26024	nbisL1-mrna-26024	TEAK026024	GO:0005515(protein binding);GO:0005775(vacuolar lumen);GO:0005886(plasma membrane);GO:0009609(response to symbiotic bacterium);GO:0009877(nodulation);GO:0016301(kinase activity);GO:0046777(protein autophosphorylation)	04626(Plant-pathogen interaction)	K13429	NA	lysM domain receptor-like kinase 3 isoform X2 [Manihot esculenta]	mrna	0.974474	1.15489	1.42524	3.88759	3.05691	0.372512	-1.42464	1.39395e-05	8.08555e-05	down	2month ND
nbisL1-mrna-9487	nbisL1-mrna-9487	TEAK009487	GO:0004674(protein serine/threonine kinase activity);GO:0004675(transmembrane receptor protein serine/threonine kinase activity);GO:0005515(protein binding);GO:0005524(ATP binding);GO:0005768(endosome);GO:0005886(plasma membrane);GO:0006468(protein phosphorylation);GO:0006898(receptor-mediated endocytosis);GO:0007169(transmembrane receptor protein tyrosine kinase signaling pathway);GO:0010008(end…	04016(MAPK signaling pathway - plant);04626(Plant-pathogen interaction)	K13420	EC:2.7.11.1	LRR receptor-like serine/threonine-protein kinase precursor [Actinidia chinensis var. chinensis]	mrna	0.36804	0.51736	0.6878	1.4977	2.15346	0.307292	-1.70232	1.41648e-05	8.19757e-05	down	2month ND
nbisL1-mrna-15433	nbisL1-mrna-15433	TEAK015433	GO:0005515(protein binding)	NA	NA	NA	Calcium/calmodulin-regulated receptor-like kinase [Actinidia chinensis var. chinensis]	mrna	0.295464	0.143352	0.361783	1.3467	1.35028	0.179701	-2.47633	1.49322e-05	8.59555e-05	down	2month ND
nbisL1-mrna-3464	nbisL1-mrna-3464	TEAK003464	GO:0004674(protein serine/threonine kinase activity);GO:0005634(nucleus);GO:0005737(cytoplasm);GO:0005886(plasma membrane);GO:0035556(intracellular signal transduction)	NA	NA	NA	Serine/threonine-protein kinase [Actinidia chinensis var. chinensis]	mrna	0.198827	0.138662	0.15764	0.96335	0.989027	0.212051	-2.23752	1.56464e-05	8.95877e-05	down	2month ND
nbisL1-mrna-17140	nbisL1-mrna-17140	TEAK017140	GO:0004674(protein serine/threonine kinase activity);GO:0005622(intracellular);GO:0018105(peptidyl-serine phosphorylation);GO:0035556(intracellular signal transduction)	NA	NA	NA	Serine/threonine protein kinase [Actinidia chinensis var. chinensis]	mrna	5.90002	6.27506	9.28917	17.7972	22.7405	0.431517	-1.21251	1.6913e-05	9.62894e-05	down	2month ND
nbisL1-mrna-25398	nbisL1-mrna-25398	TEAK025398	GO:0004072(aspartate kinase activity);GO:0004412(homoserine dehydrogenase activity);GO:0005524(ATP binding);GO:0009067(aspartate family amino acid biosynthetic process);GO:0009086(methionine biosynthetic process);GO:0009088(threonine biosynthetic process);GO:0009089(lysine biosynthetic process via diaminopimelate);GO:0009090(homoserine biosynthetic process);GO:0009507(chloroplast);GO:0009570(chlo…	00260(Glycine, serine and threonine metabolism);00270(Cysteine and methionine metabolism);00300(Lysine biosynthesis);00261(Monobactam biosynthesis)	K12524	EC:2.7.2.4;EC:1.1.1.3	Homoserine dehydrogenase [Actinidia chinensis var. chinensis]	mrna	6.12719	8.75336	8.96122	12.9219	27.7807	0.428357	-1.22312	2.01348e-05	0.000112641	down	2month ND
nbisL1-mrna-38880	nbisL1-mrna-38880	TEAK038880	GO:0003954(NADH dehydrogenase activity);GO:0005515(protein binding);GO:0005886(plasma membrane);GO:0009506(plasmodesma);GO:0016021(integral component of membrane);GO:0043424(protein histidine kinase binding);GO:0051536(iron-sulfur cluster binding)	NA	NA	NA	CASP-like protein [Actinidia chinensis var. chinensis]	mrna	5.43252	4.35145	5.53691	7.58218	13.4165	0.407589	-1.29481	2.01632e-05	0.000112755	down	2month ND
nbisL1-mrna-1734	nbisL1-mrna-1734	TEAK001734	GO:0003729(mRNA binding);GO:0016301(kinase activity);GO:0016310(phosphorylation);GO:0046872(metal ion binding)	NA	NA	NA	PREDICTED: TATA-binding protein-associated factor 2N [Theobroma cacao]	mrna	1.13642	1.11935	1.79281	4.3582	2.95847	0.306814	-1.70457	2.16982e-05	0.000120451	down	2month ND
nbisL1-mrna-16514	nbisL1-mrna-16514	TEAK016514	GO:0003674(molecular_function);GO:0005634(nucleus);GO:0008150(biological_process)	00270(Cysteine and methionine metabolism)	K17398	EC:2.1.1.37	Serine/threonine-protein kinase [Actinidia chinensis var. chinensis]	mrna	1.57551	1.34242	2.06866	5.89636	5.46469	0.371857	-1.42718	2.39848e-05	0.000131837	down	2month ND
nbisL1-mrna-20784	nbisL1-mrna-20784	TEAK020784	GO:0004674(protein serine/threonine kinase activity);GO:0004675(transmembrane receptor protein serine/threonine kinase activity);GO:0005524(ATP binding);GO:0005886(plasma membrane);GO:0007166(cell surface receptor signaling pathway);GO:0010068(protoderm histogenesis);GO:0016021(integral component of membrane);GO:0016301(kinase activity);GO:0030154(cell differentiation);GO:0042335(cuticle developm…	NA	NA	NA	Receptor-like serine/threonine-protein kinase [Actinidia chinensis var. chinensis]	mrna	1.9043	2.23292	4.35429	5.43772	10.3186	0.374769	-1.41593	2.44983e-05	0.000134264	down	2month ND
nbisL1-mrna-9499	nbisL1-mrna-9499	TEAK009499	GO:0005634(nucleus);GO:0006281(DNA repair);GO:0016301(kinase activity)	NA	NA	NA	transcription-associated protein 1 isoform X4 [Sesamum indicum]	mrna	2.50658	3.40818	3.70736	9.74843	13.0266	0.366324	-1.44881	2.67731e-05	0.000145366	down	2month ND
nbisL1-mrna-35398	nbisL1-mrna-35398	TEAK035398	GO:0005634(nucleus);GO:0006281(DNA repair);GO:0016301(kinase activity)	04136(Autophagy - other eukaryotes)	K07203	EC:2.7.11.1	serine/threonine-protein kinase TOR [Prunus avium]	mrna	2.48725	3.48607	3.32914	7.93032	10.2293	0.422465	-1.2431	2.76308e-05	0.000149502	down	2month ND
nbisL1-mrna-1120	nbisL1-mrna-1120	TEAK001120	GO:0004860(protein kinase inhibitor activity);GO:0005515(protein binding);GO:0005575(cellular_component);GO:0007049(cell cycle)	NA	NA	NA	Cyclin-dependent protein kinase inhibitor SMR3-like [Actinidia chinensis var. chinensis]	mrna	3.64087	1.3016	2.39422	9.90978	7.33385	0.240364	-2.05671	2.84457e-05	0.000153555	down	2month ND
nbisL1-mrna-15029	nbisL1-mrna-15029	TEAK015029	GO:0000155(phosphorelay sensor kinase activity);GO:0000160(phosphorelay signal transduction system);GO:0004673(protein histidine kinase activity);GO:0004721(phosphoprotein phosphatase activity);GO:0005034(osmosensor activity);GO:0005515(protein binding);GO:0005789(endoplasmic reticulum membrane);GO:0005886(plasma membrane);GO:0006970(response to osmotic stress);GO:0009116(nucleoside metabolic pro…	04075(Plant hormone signal transduction)	K14489	EC:2.7.13.3	Histidine kinase [Actinidia chinensis var. chinensis]	mrna	6.10468	9.06019	8.75814	19.0421	19.3816	0.491102	-1.02591	2.97651e-05	0.000159663	down	2month ND
nbisL1-mrna-38868	nbisL1-mrna-38868	TEAK038868	GO:0000911(cytokinesis by cell plate formation);GO:0000914(phragmoplast assembly);GO:0005886(plasma membrane);GO:0008017(microtubule binding);GO:0009506(plasmodesma);GO:0009793(embryo development ending in seed dormancy);GO:0010342(endosperm cellularization);GO:0016301(kinase activity)	NA	NA	NA	Serine/threonine-protein kinase [Actinidia chinensis var. chinensis]	mrna	0.205021	0.16792	0.146224	0.93896	0.690545	0.254794	-1.9726	3.26588e-05	0.000174052	down	2month ND
nbisL1-mrna-36967	nbisL1-mrna-36967	TEAK036967	GO:0004674(protein serine/threonine kinase activity);GO:0005886(plasma membrane);GO:0006468(protein phosphorylation);GO:0006952(defense response);GO:0009506(plasmodesma)	NA	NA	NA	G-type lectin S-receptor-like serine/threonine-protein kinase [Actinidia chinensis var. chinensis]	mrna	0.059804	0.127018	0.417905	2.27569	1.80783	0.126033	-2.98813	3.42618e-05	0.000181525	down	2month ND
nbisL1-mrna-6724	nbisL1-mrna-6724	TEAK006724	GO:0003674(molecular_function);GO:0005634(nucleus);GO:0005886(plasma membrane);GO:0009738(abscisic acid-activated signaling pathway)	NA	NA	NA	Membrane-associated kinase regulator 6 [Actinidia chinensis var. chinensis]	mrna	14.9737	27.0067	8.80479	35.4037	43.1301	0.34185	-1.54856	3.45086e-05	0.000182728	down	2month ND
nbisL1-mrna-11690	nbisL1-mrna-11690	TEAK011690	GO:0004683(calmodulin-dependent protein kinase activity);GO:0005516(calmodulin binding);GO:0005634(nucleus);GO:0005737(cytoplasm);GO:0005886(plasma membrane);GO:0009738(abscisic acid-activated signaling pathway);GO:0009931(calcium-dependent protein serine/threonine kinase activity);GO:0018105(peptidyl-serine phosphorylation);GO:0035556(intracellular signal transduction);GO:0046777(protein autopho…	NA	NA	NA	CDPK-related kinase [Actinidia chinensis var. chinensis]	mrna	0	0	0	0.305201	0.359617	0.000311934	-11.6465	3.45221e-05	0.000182766	down	2month ND
nbisL1-mrna-3034	nbisL1-mrna-3034	TEAK003034	GO:0004674(protein serine/threonine kinase activity);GO:0005634(nucleus);GO:0005737(cytoplasm);GO:0005886(plasma membrane);GO:0035556(intracellular signal transduction)	NA	NA	NA	Serine/threonine-protein kinase [Actinidia chinensis var. chinensis]	mrna	9.54701	13.1681	17.5075	29.7029	36.1166	0.470497	-1.08774	3.63489e-05	0.000191245	down	2month ND
nbisL1-mrna-35397	nbisL1-mrna-35397	TEAK035397	GO:0005634(nucleus);GO:0006281(DNA repair);GO:0016301(kinase activity)	04136(Autophagy - other eukaryotes)	K07203	EC:2.7.11.1	serine/threonine-protein kinase TOR isoform X2 [Citrus clementina]	mrna	0.302236	0.746335	0.557518	1.69292	5.06297	0.211012	-2.24461	3.85627e-05	0.00020168	down	2month ND
nbisL1-mrna-23237	nbisL1-mrna-23237	TEAK023237	GO:0004683(calmodulin-dependent protein kinase activity);GO:0005516(calmodulin binding);GO:0005634(nucleus);GO:0005737(cytoplasm);GO:0005886(plasma membrane);GO:0009738(abscisic acid-activated signaling pathway);GO:0009931(calcium-dependent protein serine/threonine kinase activity);GO:0018105(peptidyl-serine phosphorylation);GO:0035556(intracellular signal transduction);GO:0046777(protein autopho…	04626(Plant-pathogen interaction)	K13412	EC:2.7.11.1	calcium-dependent protein kinase 10-like isoform X2 [Vigna unguiculata]	mrna	0.654322	0.754607	0.317846	1.72718	2.91779	0.281267	-1.82999	4.09014e-05	0.000212563	down	2month ND
nbisL1-mrna-502	nbisL1-mrna-502	TEAK000502	GO:0000165(MAPK cascade);GO:0002229(defense response to oomycetes);GO:0004709(MAP kinase kinase kinase activity);GO:0004712(protein serine/threonine/tyrosine kinase activity);GO:0005515(protein binding);GO:0005524(ATP binding);GO:0005634(nucleus);GO:0005730(nucleolus);GO:0005768(endosome);GO:0005769(early endosome);GO:0005783(endoplasmic reticulum);GO:0005802(trans-Golgi network);GO:0005829(cytos…	NA	NA	NA	Serine/threonine-protein kinase [Actinidia chinensis var. chinensis]	mrna	1.24645	2.7806	2.47754	6.45209	12.2739	0.286261	-1.8046	4.25728e-05	0.000219985	down	2month ND
nbisL1-mrna-18291	nbisL1-mrna-18291	TEAK018291	GO:0000285(1-phosphatidylinositol-3-phosphate 5-kinase activity);GO:0005524(ATP binding);GO:0005737(cytoplasm);GO:0005739(mitochondrion);GO:0005768(endosome);GO:0006458('de novo' protein folding);GO:0007005(mitochondrion organization);GO:0007033(vacuole organization);GO:0007165(signal transduction);GO:0008270(zinc ion binding);GO:0009555(pollen development);GO:0010008(endosome membrane);GO:001025…	00562(Inositol phosphate metabolism);04070(Phosphatidylinositol signaling system);04145(Phagosome)	K00921	EC:2.7.1.150	PREDICTED: 1-phosphatidylinositol-3-phosphate 5-kinase FAB1B [Vitis vinifera]	mrna	1.6603	2.57929	2.76129	6.37392	9.04793	0.383781	-1.38164	4.2872e-05	0.000221408	down	2month ND
nbisL1-mrna-17853	nbisL1-mrna-17853	TEAK017853	GO:0004674(protein serine/threonine kinase activity);GO:0005886(plasma membrane);GO:0007166(cell surface receptor signaling pathway)	NA	NA	NA	Wall-associated receptor kinase [Actinidia chinensis var. chinensis]	mrna	0	0	0	0.231942	0.224014	0.000336523	-11.537	4.44585e-05	0.000228758	down	2month ND
nbisL1-mrna-561	nbisL1-mrna-561	TEAK000561	GO:0004672(protein kinase activity);GO:0004674(protein serine/threonine kinase activity);GO:0005524(ATP binding);GO:0005886(plasma membrane);GO:0006468(protein phosphorylation);GO:0006979(response to oxidative stress);GO:0007169(transmembrane receptor protein tyrosine kinase signaling pathway);GO:0009506(plasmodesma);GO:0009845(seed germination);GO:0016301(kinase activity);GO:0046777(protein auto…	NA	NA	NA	Receptor-like protein kinase [Actinidia chinensis var. chinensis]	mrna	1.51199	1.08791	1.94031	3.50571	3.89844	0.450102	-1.15168	4.68905e-05	0.00023995	down	2month ND
nbisL1-mrna-4551	nbisL1-mrna-4551	TEAK004551	GO:0004674(protein serine/threonine kinase activity);GO:0005524(ATP binding);GO:0005886(plasma membrane);GO:0006468(protein phosphorylation);GO:0007169(transmembrane receptor protein tyrosine kinase signaling pathway);GO:0016021(integral component of membrane)	04075(Plant hormone signal transduction)	K13415	EC:2.7.10.1;EC:2.7.11.1	LRR receptor-like serine/threonine-protein kinase [Actinidia chinensis var. chinensis]	mrna	0.971891	1.36811	2.01529	3.35473	3.69698	0.438541	-1.18922	4.72579e-05	0.000241609	down	2month ND
nbisL1-mrna-34535	nbisL1-mrna-34535	TEAK034535	GO:0004674(protein serine/threonine kinase activity);GO:0005886(plasma membrane);GO:0006468(protein phosphorylation);GO:0006952(defense response);GO:0009506(plasmodesma)	NA	NA	NA	G-type lectin S-receptor-like serine/threonine-protein kinase At4g27290 [Sesamum indicum]	mrna	0.325939	0.332064	0.51268	2.77999	2.48369	0.190275	-2.39384	5.34742e-05	0.00027004	down	2month ND
nbisL1-mrna-38983	nbisL1-mrna-38983	TEAK038983	GO:0004674(protein serine/threonine kinase activity);GO:0005886(plasma membrane);GO:0006468(protein phosphorylation)	NA	NA	NA	Receptor protein kinase [Actinidia chinensis var. chinensis]	mrna	0	0	0	0.218952	0.228227	0.000499664	-10.9668	5.57516e-05	0.000280077	down	2month ND
nbisL1-mrna-35605	nbisL1-mrna-35605	TEAK035605	GO:0004712(protein serine/threonine/tyrosine kinase activity);GO:0005634(nucleus);GO:0005886(plasma membrane);GO:0016301(kinase activity)	NA	NA	NA	Serine/threonine-protein kinase [Actinidia chinensis var. chinensis]	mrna	0.619445	1.37068	1.21705	2.44814	3.59363	0.38969	-1.3596	5.78833e-05	0.000289747	down	2month ND
nbisL1-mrna-40188	nbisL1-mrna-40188	TEAK040188	GO:0004672(protein kinase activity);GO:0004712(protein serine/threonine/tyrosine kinase activity);GO:0005524(ATP binding);GO:0005634(nucleus);GO:0006468(protein phosphorylation)	NA	NA	NA	Serine/threonine-protein kinase [Actinidia chinensis var. chinensis]	mrna	6.1591	8.91211	11.8366	25.5694	31.048	0.402443	-1.31314	6.0747e-05	0.000302461	down	2month ND
nbisL1-mrna-36233	nbisL1-mrna-36233	TEAK036233	GO:0005524(ATP binding);GO:0005886(plasma membrane);GO:0016021(integral component of membrane);GO:0016301(kinase activity);GO:0016310(phosphorylation)	NA	NA	NA	Serine/threonine-protein kinase-like protein [Actinidia chinensis var. chinensis]	mrna	0.502641	0.671529	0.767378	2.03117	1.52293	0.284463	-1.81369	6.27797e-05	0.000311531	down	2month ND
nbisL1-mrna-6127	nbisL1-mrna-6127	TEAK006127	GO:0004674(protein serine/threonine kinase activity);GO:0004713(protein tyrosine kinase activity);GO:0005524(ATP binding);GO:0005886(plasma membrane);GO:0006468(protein phosphorylation);GO:0007169(transmembrane receptor protein tyrosine kinase signaling pathway);GO:0009505(plant-type cell wall);GO:0009506(plasmodesma);GO:0016021(integral component of membrane)	NA	NA	NA	LRR receptor-like serine/threonine-protein kinase [Actinidia chinensis var. chinensis]	mrna	0.840131	0.863124	1.16267	2.16231	2.47763	0.342065	-1.54766	6.60452e-05	0.000326751	down	2month ND
nbisL1-mrna-11074	nbisL1-mrna-11074	TEAK011074	GO:0004335(galactokinase activity);GO:0005524(ATP binding);GO:0005534(galactose binding);GO:0005737(cytoplasm);GO:0005829(cytosol);GO:0009506(plasmodesma);GO:0009702(L-arabinokinase activity);GO:0016021(integral component of membrane);GO:0019566(arabinose metabolic process)	00520(Amino sugar and nucleotide sugar metabolism)	K12446	EC:2.7.1.46	L-arabinokinase [Actinidia chinensis var. chinensis]	mrna	3.43378	4.5922	6.4186	11.6223	11.866	0.477586	-1.06617	6.61089e-05	0.000327009	down	2month ND
nbisL1-mrna-36232	nbisL1-mrna-36232	TEAK036232	GO:0004672(protein kinase activity);GO:0004674(protein serine/threonine kinase activity);GO:0005524(ATP binding);GO:0005886(plasma membrane);GO:0006468(protein phosphorylation);GO:0007169(transmembrane receptor protein tyrosine kinase signaling pathway);GO:0016021(integral component of membrane);GO:0016301(kinase activity);GO:0016310(phosphorylation)	NA	NA	NA	receptor-like protein kinase HSL1 [Prunus yedoensis var. nudiflora]	mrna	0.329167	0.224218	0.361355	1.02693	0.995332	0.295239	-1.76004	6.90736e-05	0.000340412	down	2month ND
nbisL1-mrna-12649	nbisL1-mrna-12649	TEAK012649	GO:0004674(protein serine/threonine kinase activity);GO:0005886(plasma membrane)	NA	NA	NA	Leucine-rich repeat receptor-like serine/threonine-protein kinase [Actinidia chinensis var. chinensis]	mrna	1.51569	0.949621	1.78285	3.36559	4.44307	0.413524	-1.27396	7.29766e-05	0.000357571	down	2month ND
nbisL1-mrna-33342	nbisL1-mrna-33342	TEAK033342	GO:0006468(protein phosphorylation)	NA	NA	NA	Serine/threonine-protein kinase [Actinidia chinensis var. chinensis]	mrna	0.316808	0.626044	0.413313	1.20444	2.57576	0.261012	-1.93781	7.84123e-05	0.000382231	down	2month ND
nbisL1-mrna-8876	nbisL1-mrna-8876	TEAK008876	GO:0004675(transmembrane receptor protein serine/threonine kinase activity);GO:0005886(plasma membrane)	NA	NA	NA	Rust resistance kinase [Actinidia chinensis var. chinensis]	mrna	0	0.13391	0.074716	2.18753	1.14203	0.0492391	-4.34405	7.84186e-05	0.000382231	down	2month ND
nbisL1-mrna-11677	nbisL1-mrna-11677	TEAK011677	GO:0004168(dolichol kinase activity);GO:0004605(phosphatidate cytidylyltransferase activity);GO:0005783(endoplasmic reticulum);GO:0006486(protein glycosylation);GO:0008654(phospholipid biosynthetic process);GO:0010483(pollen tube reception);GO:0016020(membrane);GO:0030176(integral component of endoplasmic reticulum membrane);GO:0043048(dolichyl monophosphate biosynthetic process)	00510(N-Glycan biosynthesis)	K00902	EC:2.7.1.108	PREDICTED: dolichol kinase isoform X2 [Populus euphratica]	mrna	2.55736	1.72847	2.45646	5.21936	6.18786	0.451288	-1.14788	8.51236e-05	0.00041091	down	2month ND
nbisL1-mrna-2667	nbisL1-mrna-2667	TEAK002667	GO:0004672(protein kinase activity);GO:0004674(protein serine/threonine kinase activity);GO:0004721(phosphoprotein phosphatase activity);GO:0004722(protein serine/threonine phosphatase activity);GO:0005524(ATP binding);GO:0005575(cellular_component);GO:0006468(protein phosphorylation);GO:0046872(metal ion binding)	NA	NA	NA	Protein like [Actinidia chinensis var. chinensis]	mrna	2.47086	1.40309	2.24921	6.8338	6.586	0.370175	-1.43372	8.57485e-05	0.000413499	down	2month ND
nbisL1-mrna-27997	nbisL1-mrna-27997	TEAK027997	GO:0006468(protein phosphorylation)	NA	NA	NA	Serine/threonine-protein kinase [Actinidia chinensis var. chinensis]	mrna	0.664136	1.74041	1.17614	4.07873	2.6114	0.346071	-1.53086	9.20059e-05	0.000440265	down	2month ND
nbisL1-mrna-17426	nbisL1-mrna-17426	TEAK017426	GO:0005634(nucleus);GO:0006378(mRNA polyadenylation);GO:0006379(mRNA cleavage);GO:0006388(tRNA splicing, via endonucleolytic cleavage and ligation);GO:0051731(polynucleotide 5'-hydroxyl-kinase activity)	03015(mRNA surveillance pathway)	K14399	EC:2.7.1.78	hypothetical protein CRG98_045162 [Punica granatum]	mrna	1.90479	2.46275	2.46223	4.62225	6.49749	0.434269	-1.20334	9.68773e-05	0.000461471	down	2month ND
nbisL1-mrna-3830	nbisL1-mrna-3830	TEAK003830	GO:0004674(protein serine/threonine kinase activity);GO:0005524(ATP binding);GO:0005886(plasma membrane);GO:0016301(kinase activity);GO:0016787(hydrolase activity);GO:0046777(protein autophosphorylation)	NA	NA	NA	Inactive protein kinase [Actinidia chinensis var. chinensis]	mrna	0.145442	0.146858	0.109593	0.752068	0.792969	0.209996	-2.25157	0.000106714	0.000502134	down	2month ND
nbisL1-mrna-24842	nbisL1-mrna-24842	TEAK024842	GO:0004072(aspartate kinase activity);GO:0005524(ATP binding);GO:0009067(aspartate family amino acid biosynthetic process);GO:0009088(threonine biosynthetic process);GO:0009089(lysine biosynthetic process via diaminopimelate);GO:0009507(chloroplast);GO:0009570(chloroplast stroma);GO:0016310(phosphorylation)	00260(Glycine, serine and threonine metabolism);00270(Cysteine and methionine metabolism);00300(Lysine biosynthesis);00261(Monobactam biosynthesis)	K00928	EC:2.7.2.4	Aspartokinase [Actinidia chinensis var. chinensis]	mrna	0.647716	0.594351	0.85215	1.49649	1.58908	0.466745	-1.09929	0.000111316	0.000521359	down	2month ND
nbisL1-mrna-12960	nbisL1-mrna-12960	TEAK012960	GO:0003729(mRNA binding);GO:0003972(RNA ligase (ATP) activity);GO:0004113(2',3'-cyclic-nucleotide 3'-phosphodiesterase activity);GO:0004519(endonuclease activity);GO:0005524(ATP binding);GO:0005634(nucleus);GO:0005737(cytoplasm);GO:0005844(polysome);GO:0006388(tRNA splicing, via endonucleolytic cleavage and ligation);GO:0006412(translation);GO:0009734(auxin-activated signaling pathway);GO:0010069…	NA	NA	NA	PREDICTED: uncharacterized protein LOC100258617 isoform X1 [Vitis vinifera]	mrna	1.15929	1.09196	1.56502	2.48366	3.54042	0.469162	-1.09184	0.000122806	0.000569842	down	2month ND
nbisL1-mrna-2840	nbisL1-mrna-2840	TEAK002840	GO:0004674(protein serine/threonine kinase activity);GO:0005886(plasma membrane);GO:0006468(protein phosphorylation)	NA	NA	NA	G-type lectin S-receptor-like serine/threonine-protein kinase [Actinidia chinensis var. chinensis]	mrna	0.249408	0.233843	0.200992	1.27759	0.420864	0.233388	-2.0992	0.000129376	0.000595985	down	2month ND
nbisL1-mrna-40067	nbisL1-mrna-40067	TEAK040067	GO:0004672(protein kinase activity);GO:0004712(protein serine/threonine/tyrosine kinase activity);GO:0005524(ATP binding);GO:0005634(nucleus);GO:0006468(protein phosphorylation)	NA	NA	NA	Serine/threonine-protein kinase [Actinidia chinensis var. chinensis]	mrna	7.52668	10.199	15.8222	32.6939	37.3947	0.408153	-1.29282	0.000150492	0.000682486	down	2month ND
nbisL1-mrna-41000	nbisL1-mrna-41000	TEAK041000	GO:0004672(protein kinase activity);GO:0004674(protein serine/threonine kinase activity);GO:0005515(protein binding);GO:0005524(ATP binding);GO:0005886(plasma membrane);GO:0006468(protein phosphorylation);GO:0007169(transmembrane receptor protein tyrosine kinase signaling pathway);GO:0009934(regulation of meristem structural organization);GO:0010075(regulation of meristem growth);GO:0010480(micro…	NA	NA	NA	Leucine-rich repeat receptor-like serine/threonine-protein kinase [Actinidia chinensis var. chinensis]	mrna	0.209687	0.534228	0.729579	1.91719	1.58609	0.316567	-1.65942	0.000158716	0.000716423	down	2month ND
nbisL1-mrna-18473	nbisL1-mrna-18473	TEAK018473	GO:0003690(double-stranded DNA binding);GO:0046403(polynucleotide 3'-phosphatase activity);GO:0046404(ATP-dependent polydeoxyribonucleotide 5'-hydroxyl-kinase activity);GO:0098504(DNA 3' dephosphorylation involved in DNA repair);GO:0098506(polynucleotide 3' dephosphorylation)	NA	NA	NA	Nucleoredoxin 1-2 like [Actinidia chinensis var. chinensis]	mrna	0	0	0	0.16162	0.191851	0.000468526	-11.0596	0.000165982	0.000746934	down	2month ND
nbisL1-mrna-781	nbisL1-mrna-781	TEAK000781	GO:0004674(protein serine/threonine kinase activity);GO:0004675(transmembrane receptor protein serine/threonine kinase activity);GO:0005515(protein binding);GO:0005524(ATP binding);GO:0005886(plasma membrane);GO:0006468(protein phosphorylation);GO:0007169(transmembrane receptor protein tyrosine kinase signaling pathway);GO:0009506(plasmodesma);GO:0009734(auxin-activated signaling pathway);GO:0009…	04075(Plant hormone signal transduction)	K13415	EC:2.7.10.1;EC:2.7.11.1	hypothetical protein CUMW_173210 [Citrus unshiu]	mrna	0.175843	0.189478	0.408209	1.10996	1.04787	0.284307	-1.81448	0.000168379	0.000756383	down	2month ND
nbisL1-mrna-1803	nbisL1-mrna-1803	TEAK001803	GO:0005737(cytoplasm)	04016(MAPK signaling pathway - plant)	K20717	EC:2.7.11.25	Mitogen-activated protein kinase kinase kinase [Actinidia chinensis var. chinensis]	mrna	3.49995	7.21426	7.68693	11.6091	15.7609	0.490697	-1.0271	0.000180838	0.000805506	down	2month ND
nbisL1-mrna-10793	nbisL1-mrna-10793	TEAK010793	GO:0005634(nucleus);GO:0006281(DNA repair);GO:0016301(kinase activity)	03440(Homologous recombination)	K04728	EC:2.7.11.1	Serine/threonine-protein kinase [Actinidia chinensis var. chinensis]	mrna	2.5055	2.09494	1.81025	5.88106	7.0175	0.399046	-1.32537	0.000185458	0.000824511	down	2month ND
nbisL1-mrna-33773	nbisL1-mrna-33773	TEAK033773	GO:0004674(protein serine/threonine kinase activity);GO:0005524(ATP binding);GO:0005886(plasma membrane);GO:0006468(protein phosphorylation);GO:0016021(integral component of membrane);GO:0016301(kinase activity);GO:0030246(carbohydrate binding)	NA	NA	NA	Legume lectin domain protein [Actinidia chinensis var. chinensis]	mrna	0.829441	1.639	0.89	1.63585	3.83572	0.301502	-1.72976	0.000194582	0.000859619	down	2month ND
nbisL1-mrna-37951	nbisL1-mrna-37951	TEAK037951	GO:0004683(calmodulin-dependent protein kinase activity);GO:0005516(calmodulin binding);GO:0005634(nucleus);GO:0005737(cytoplasm);GO:0005886(plasma membrane);GO:0009738(abscisic acid-activated signaling pathway);GO:0009931(calcium-dependent protein serine/threonine kinase activity);GO:0018105(peptidyl-serine phosphorylation);GO:0035556(intracellular signal transduction);GO:0046777(protein autopho…	NA	NA	NA	CDPK-related kinase [Actinidia chinensis var. chinensis]	mrna	0.240099	0.267251	0.51402	0.922766	1.39613	0.316768	-1.6585	0.000196568	0.000867436	down	2month ND
nbisL1-mrna-34713	nbisL1-mrna-34713	TEAK034713	GO:0004672(protein kinase activity);GO:0004674(protein serine/threonine kinase activity);GO:0005515(protein binding);GO:0005524(ATP binding);GO:0005886(plasma membrane);GO:0006468(protein phosphorylation);GO:0007169(transmembrane receptor protein tyrosine kinase signaling pathway);GO:0009934(regulation of meristem structural organization);GO:0010075(regulation of meristem growth);GO:0010480(micro…	NA	NA	NA	Leucine-rich repeat receptor-like serine/threonine-protein kinase [Actinidia chinensis var. chinensis]	mrna	0.498198	1.18211	0.535318	2.52426	2.49761	0.35008	-1.51425	0.0002116	0.000926044	down	2month ND
nbisL1-mrna-12620	nbisL1-mrna-12620	TEAK012620	GO:0005215(transporter activity);GO:0005515(protein binding);GO:0005886(plasma membrane);GO:0006820(anion transport);GO:0006873(cellular ion homeostasis);GO:0008308(voltage-gated anion channel activity);GO:0008509(anion transmembrane transporter activity);GO:0009270(response to humidity);GO:0009737(response to abscisic acid);GO:0009738(abscisic acid-activated signaling pathway);GO:0010037(respons…	NA	NA	NA	Guard cell S-type anion channel like [Actinidia chinensis var. chinensis]	mrna	1.36713	1.48808	2.36524	4.50585	6.80412	0.382538	-1.38632	0.000218214	0.000952312	down	2month ND
nbisL1-mrna-39443	nbisL1-mrna-39443	TEAK039443	GO:0005634(nucleus);GO:0008270(zinc ion binding);GO:0016301(kinase activity);GO:0016310(phosphorylation)	NA	NA	NA	PREDICTED: mitogen-activated protein kinase kinase kinase 1 [Vitis vinifera]	mrna	0.8865	1.04365	0.404986	3.37353	2.24328	0.254707	-1.97309	0.000228922	0.000994551	down	2month ND
nbisL1-mrna-40115	nbisL1-mrna-40115	TEAK040115	GO:0004674(protein serine/threonine kinase activity);GO:0005524(ATP binding);GO:0005886(plasma membrane);GO:0006468(protein phosphorylation);GO:0007169(transmembrane receptor protein tyrosine kinase signaling pathway);GO:0010075(regulation of meristem growth);GO:0016021(integral component of membrane);GO:0030154(cell differentiation);GO:0046777(protein autophosphorylation);GO:0048437(floral organ…	NA	NA	NA	CLAVATA1 [Rhododendron ovatum]	mrna	0.268652	0.460171	0.700085	0.992918	2.34223	0.308408	-1.69709	0.000232526	0.00100818	down	2month ND
nbisL1-mrna-620	nbisL1-mrna-620	TEAK000620	GO:0004674(protein serine/threonine kinase activity);GO:0005886(plasma membrane);GO:0006468(protein phosphorylation);GO:0006952(defense response);GO:0009506(plasmodesma)	NA	NA	NA	S-receptor-like serine/threonine-protein kinase [Trema orientale]	mrna	0.148261	0.127066	0.4414	1.03182	1.12909	0.253339	-1.98086	0.00024441	0.00105334	down	2month ND
nbisL1-mrna-20805	nbisL1-mrna-20805	TEAK020805	GO:0004672(protein kinase activity);GO:0004674(protein serine/threonine kinase activity);GO:0005524(ATP binding);GO:0005886(plasma membrane);GO:0006468(protein phosphorylation);GO:0007169(transmembrane receptor protein tyrosine kinase signaling pathway);GO:0009506(plasmodesma);GO:0016021(integral component of membrane);GO:0016301(kinase activity)	NA	NA	NA	Kinase-like protein TMKL1 precursor [Actinidia chinensis var. chinensis]	mrna	0.85998	1.06426	1.26684	2.90822	2.47194	0.446299	-1.16392	0.000247555	0.00106526	down	2month ND
nbisL1-mrna-31655	nbisL1-mrna-31655	TEAK031655	GO:0004674(protein serine/threonine kinase activity);GO:0005643(nuclear pore);GO:0005770(late endosome);GO:0006468(protein phosphorylation);GO:0006623(protein targeting to vacuole);GO:0016236(macroautophagy);GO:0030242(autophagy of peroxisome);GO:0034271(phosphatidylinositol 3-kinase complex, class III, type I);GO:0034272(phosphatidylinositol 3-kinase complex, class III, type II);GO:0045324(late …	04136(Autophagy - other eukaryotes)	K08333	EC:2.7.11.1	Serine/threonine-protein kinase vps15 [Actinidia chinensis var. chinensis]	mrna	3.23727	5.33727	5.01285	10.8137	11.7504	0.487537	-1.03642	0.000250439	0.00107619	down	2month ND
nbisL1-mrna-3978	nbisL1-mrna-3978	TEAK003978	GO:0004672(protein kinase activity);GO:0004674(protein serine/threonine kinase activity);GO:0004721(phosphoprotein phosphatase activity);GO:0004722(protein serine/threonine phosphatase activity);GO:0005524(ATP binding);GO:0005575(cellular_component);GO:0006468(protein phosphorylation);GO:0046872(metal ion binding)	NA	NA	NA	Protein like [Actinidia chinensis var. chinensis]	mrna	7.38497	4.77808	5.03369	12.6768	14.2999	0.497393	-1.00754	0.000343495	0.0014221	down	2month ND
nbisL1-mrna-27268	nbisL1-mrna-27268	TEAK027268	GO:0005737(cytoplasm)	NA	NA	NA	Serine/threonine-protein kinase, partial [Actinidia chinensis var. chinensis]	mrna	0.033199	0.025212	0.035283	0.151638	0.159238	0.143491	-2.80097	0.000353983	0.00146238	down	2month ND
nbisL1-mrna-30125	nbisL1-mrna-30125	TEAK030125	GO:0000049(tRNA binding);GO:0005515(protein binding);GO:0005622(intracellular);GO:0005623(cell);GO:0005643(nuclear pore);GO:0005737(cytoplasm);GO:0006409(tRNA export from nucleus)	NA	NA	NA	Inactive serine/threonine-protein kinase scy1 [Actinidia chinensis var. chinensis]	mrna	1.87366	3.28599	2.1767	4.6775	8.28847	0.414494	-1.27058	0.000385716	0.00158066	down	2month ND
nbisL1-mrna-30660	nbisL1-mrna-30660	TEAK030660	GO:0004674(protein serine/threonine kinase activity);GO:0005886(plasma membrane);GO:0006468(protein phosphorylation);GO:0006952(defense response);GO:0009506(plasmodesma)	NA	NA	NA	G-type lectin S-receptor-like serine/threonine-protein kinase [Actinidia chinensis var. chinensis]	mrna	0	0	0	0.424097	0.450088	0.000293632	-11.7337	0.000408389	0.00166311	down	2month ND
nbisL1-mrna-33816	nbisL1-mrna-33816	TEAK033816	GO:0003674(molecular_function);GO:0005739(mitochondrion);GO:0008150(biological_process)	NA	NA	NA	Serine/threonine-protein kinase roco5 [Actinidia chinensis var. chinensis]	mrna	2.94822	3.62777	2.348	6.42156	13.5201	0.374599	-1.41658	0.000432738	0.00174981	down	2month ND
nbisL1-mrna-34709	nbisL1-mrna-34709	TEAK034709	GO:0002039(p53 binding);GO:0003682(chromatin binding);GO:0005634(nucleus);GO:0032968(positive regulation of transcription elongation from RNA polymerase II promoter);GO:0043123(positive regulation of I-kappaB kinase/NF-kappaB signaling);GO:0045944(positive regulation of transcription by RNA polymerase II);GO:0050727(regulation of inflammatory response);GO:0070577(lysine-acetylated histone binding…	NA	NA	NA	Bromodomain-containing protein [Actinidia chinensis var. chinensis]	mrna	8.30952	12.2647	16.3097	27.9159	32.9167	0.493289	-1.01949	0.000464137	0.00186162	down	2month ND
nbisL1-mrna-16544	nbisL1-mrna-16544	TEAK016544	GO:0003674(molecular_function);GO:0005634(nucleus);GO:0005886(plasma membrane);GO:0008150(biological_process);GO:0009506(plasmodesma)	NA	NA	NA	Membrane-associated kinase regulator 4 [Actinidia chinensis var. chinensis]	mrna	0.117525	0.704633	0.360643	1.36845	1.72607	0.20716	-2.27118	0.000507096	0.00202045	down	2month ND
nbisL1-mrna-2851	nbisL1-mrna-2851	TEAK002851	GO:0004672(protein kinase activity);GO:0004674(protein serine/threonine kinase activity);GO:0005524(ATP binding);GO:0005886(plasma membrane);GO:0006468(protein phosphorylation);GO:0007169(transmembrane receptor protein tyrosine kinase signaling pathway);GO:0009834(plant-type secondary cell wall biogenesis);GO:0016021(integral component of membrane);GO:0016301(kinase activity)	NA	NA	NA	PREDICTED: leucine-rich repeat receptor-like protein kinase PXC1 [Theobroma cacao]	mrna	0.26679	0.39066	0.118552	0.926401	1.83413	0.22984	-2.1213	0.000534323	0.00211539	down	2month ND
nbisL1-mrna-14934	nbisL1-mrna-14934	TEAK014934	GO:0005515(protein binding);GO:0005524(ATP binding);GO:0005634(nucleus);GO:0005768(endosome);GO:0006281(DNA repair);GO:0009626(plant-type hypersensitive response);GO:0016301(kinase activity);GO:0016310(phosphorylation);GO:0016569(covalent chromatin modification);GO:0031047(gene silencing by RNA);GO:0051607(defense response to virus);GO:1900426(positive regulation of defense response to bacterium)…	NA	NA	NA	PREDICTED: protein MICRORCHIDIA 2-like [Capsicum annuum]	mrna	2.96435	2.31724	3.7243	4.87363	10.8474	0.397971	-1.32926	0.000599831	0.00234624	down	2month ND
nbisL1-mrna-9025	nbisL1-mrna-9025	TEAK009025	GO:0000120(RNA polymerase I transcription factor complex);GO:0006360(transcription by RNA polymerase I)	NA	NA	NA	Serine/threonine-protein kinase cdc7 [Actinidia chinensis var. chinensis]	mrna	1.29749	1.11358	1.01907	2.5274	2.68124	0.492682	-1.02127	0.000645181	0.00250787	down	2month ND
nbisL1-mrna-35829	nbisL1-mrna-35829	TEAK035829	GO:0004674(protein serine/threonine kinase activity);GO:0005634(nucleus);GO:0005737(cytoplasm);GO:0005886(plasma membrane);GO:0035556(intracellular signal transduction)	NA	NA	NA	putative LOV domain-containing protein [Diospyros malabarica]	mrna	15.3844	17.1343	26.0006	44.5708	54.8866	0.487925	-1.03527	0.000650326	0.00252472	down	2month ND
nbisL1-mrna-34571	nbisL1-mrna-34571	TEAK034571	GO:0002229(defense response to oomycetes);GO:0004674(protein serine/threonine kinase activity);GO:0005524(ATP binding);GO:0005886(plasma membrane);GO:0006468(protein phosphorylation);GO:0016021(integral component of membrane);GO:0016301(kinase activity);GO:0030246(carbohydrate binding);GO:0042742(defense response to bacterium)	NA	NA	NA	Legume lectin domain protein [Actinidia chinensis var. chinensis]	mrna	0.623052	0.416271	0.752102	1.35906	2.32482	0.371488	-1.42861	0.000663308	0.00256907	down	2month ND
nbisL1-mrna-20227	nbisL1-mrna-20227	TEAK020227	GO:0004674(protein serine/threonine kinase activity);GO:0005634(nucleus);GO:0005737(cytoplasm);GO:0005886(plasma membrane);GO:0035556(intracellular signal transduction)	NA	NA	NA	Serine/threonine-protein kinase [Actinidia chinensis var. chinensis]	mrna	1.13268	1.49752	1.73877	3.56293	5.22829	0.411999	-1.27929	0.000673691	0.0026046	down	2month ND
nbisL1-mrna-31937	nbisL1-mrna-31937	TEAK031937	GO:0005634(nucleus);GO:0008150(biological_process)	00040(Pentose and glucuronate interconversions);00052(Galactose metabolism);00500(Starch and sucrose metabolism);00520(Amino sugar and nucleotide sugar metabolism)	K00963	EC:2.7.7.9	2-phosphoglycerate kinase [Actinidia chinensis var. chinensis]	mrna	0.540863	0.432642	0.230878	1.39388	2.04941	0.278205	-1.84578	0.000693926	0.00267325	down	2month ND
nbisL1-mrna-18414	nbisL1-mrna-18414	TEAK018414	GO:0005524(ATP binding);GO:0005634(nucleus);GO:0016301(kinase activity);GO:0016310(phosphorylation)	NA	NA	NA	Serine/threonine-protein kinase [Actinidia chinensis var. chinensis]	mrna	0.628748	2.12458	1.0358	3.65382	7.87393	0.256772	-1.96144	0.000700676	0.00269591	down	2month ND
nbisL1-mrna-3986	nbisL1-mrna-3986	TEAK003986	GO:0004674(protein serine/threonine kinase activity);GO:0004714(transmembrane receptor protein tyrosine kinase activity);GO:0005524(ATP binding);GO:0005886(plasma membrane);GO:0006468(protein phosphorylation);GO:0007169(transmembrane receptor protein tyrosine kinase signaling pathway);GO:0016021(integral component of membrane);GO:0016301(kinase activity)	NA	NA	NA	leucine-rich repeat receptor-like tyrosine-protein kinase PXC3 [Quercus suber]	mrna	0.108541	0.131782	0.247134	0.486562	0.501583	0.273022	-1.87291	0.000719109	0.00275586	down	2month ND
nbisL1-mrna-17219	nbisL1-mrna-17219	TEAK017219	GO:0000045(autophagosome assembly);GO:0005737(cytoplasm);GO:0016301(kinase activity);GO:0016310(phosphorylation)	04136(Autophagy - other eukaryotes)	K08269	EC:2.7.11.1	Serine/threonine-protein kinase [Actinidia chinensis var. chinensis]	mrna	0	0	0	0.508092	0	0.00040099	-11.2841	0.000745916	0.00284614	down	2month ND
nbisL1-mrna-34005	nbisL1-mrna-34005	TEAK034005	GO:0004674(protein serine/threonine kinase activity);GO:0005886(plasma membrane);GO:0006468(protein phosphorylation)	NA	NA	NA	G-type lectin S-receptor-like serine/threonine-protein kinase [Actinidia chinensis var. chinensis]	mrna	0	0	0	0.083214	0.095756	0.000896478	-10.1234	0.000770287	0.00293035	down	2month ND
nbisL1-mrna-16069	nbisL1-mrna-16069	TEAK016069	GO:0003824(catalytic activity);GO:0005524(ATP binding);GO:0005975(carbohydrate metabolic process);GO:0005982(starch metabolic process);GO:0005983(starch catabolic process);GO:0009507(chloroplast);GO:0009536(plastid);GO:0009570(chloroplast stroma);GO:0016301(kinase activity);GO:0016310(phosphorylation);GO:0019200(carbohydrate kinase activity);GO:0046777(protein autophosphorylation);GO:0046872(meta…	NA	NA	NA	Phosphoglucan, water dikinase [Actinidia chinensis var. chinensis]	mrna	27.4709	35.2443	48.1585	83.9015	103.986	0.493654	-1.01843	0.000779001	0.00295931	down	2month ND
nbisL1-mrna-39356	nbisL1-mrna-39356	TEAK039356	GO:0005524(ATP binding);GO:0005829(cytosol);GO:0005886(plasma membrane);GO:0006897(endocytosis);GO:0007164(establishment of tissue polarity);GO:0009827(plant-type cell wall modification);GO:0009846(pollen germination);GO:0009860(pollen tube growth);GO:0010118(stomatal movement);GO:0016308(1-phosphatidylinositol-4-phosphate 5-kinase activity);GO:0016324(apical plasma membrane);GO:0046488(phosphati…	00562(Inositol phosphate metabolism);04070(Phosphatidylinositol signaling system);04144(Endocytosis)	K00889	EC:2.7.1.68	Phosphatidylinositol 4-phosphate 5-kinase [Actinidia chinensis var. chinensis]	mrna	0	0	0.093068	0.531043	0.530272	0.0562875	-4.15104	0.000809761	0.00306306	down	2month ND
nbisL1-mrna-19340	nbisL1-mrna-19340	TEAK019340	GO:0004674(protein serine/threonine kinase activity);GO:0005886(plasma membrane);GO:0006468(protein phosphorylation)	NA	NA	NA	G-type lectin S-receptor-like serine/threonine-protein kinase [Actinidia chinensis var. chinensis]	mrna	0.636819	0.576375	0.607956	2.52259	2.31487	0.310524	-1.68722	0.000854644	0.00321393	down	2month ND
nbisL1-mrna-30976	nbisL1-mrna-30976	TEAK030976	GO:0005737(cytoplasm)	NA	NA	NA	Serine/threonine-protein kinase [Actinidia chinensis var. chinensis]	mrna	1.61826	1.66115	1.71516	2.65888	5.02628	0.494963	-1.01461	0.00085538	0.00321608	down	2month ND
nbisL1-mrna-36218	nbisL1-mrna-36218	TEAK036218	GO:0005768(endosome);GO:0005794(Golgi apparatus);GO:0005802(trans-Golgi network);GO:0005886(plasma membrane);GO:0007165(signal transduction)	NA	NA	NA	Leucine-rich repeat receptor-like serine/threonine-protein kinase [Actinidia chinensis var. chinensis]	mrna	0.446078	0.670706	0.845826	1.27688	1.63243	0.442268	-1.17701	0.000987654	0.00365593	down	2month ND
nbisL1-mrna-34234	nbisL1-mrna-34234	TEAK034234	GO:0004672(protein kinase activity);GO:0004674(protein serine/threonine kinase activity);GO:0004675(transmembrane receptor protein serine/threonine kinase activity);GO:0005524(ATP binding);GO:0005886(plasma membrane);GO:0006468(protein phosphorylation);GO:0007166(cell surface receptor signaling pathway);GO:0016021(integral component of membrane);GO:0019901(protein kinase binding)	NA	NA	NA	proline-rich receptor-like protein kinase PERK9 isoform X3 [Durio zibethinus]	mrna	0.253563	0.564537	0.282463	0.776743	2.63556	0.266297	-1.90889	0.00104617	0.00384218	down	2month ND
nbisL1-mrna-18799	nbisL1-mrna-18799	TEAK018799	GO:0004674(protein serine/threonine kinase activity);GO:0005886(plasma membrane);GO:0006468(protein phosphorylation);GO:0006952(defense response);GO:0009506(plasmodesma)	NA	NA	NA	G-type lectin S-receptor-like serine/threonine-protein kinase precursor, partial [Actinidia chinensis var. chinensis]	mrna	0	0	0	0.236111	0.253472	0.000509116	-10.9397	0.00104787	0.00384692	down	2month ND
nbisL1-mrna-7932	nbisL1-mrna-7932	TEAK007932	GO:0004017(adenylate kinase activity);GO:0005524(ATP binding);GO:0005739(mitochondrion);GO:0046939(nucleotide phosphorylation)	00230(Purine metabolism);00730(Thiamine metabolism)	K00939	EC:2.7.4.3	adenylate kinase [Actinidia chinensis var. chinensis]	mrna	0.128877	0	0	1.52059	1.34613	0.0421726	-4.56755	0.00104946	0.00385123	down	2month ND
nbisL1-mrna-3015	nbisL1-mrna-3015	TEAK003015	GO:0004674(protein serine/threonine kinase activity);GO:0005524(ATP binding);GO:0005886(plasma membrane);GO:0006468(protein phosphorylation);GO:0007169(transmembrane receptor protein tyrosine kinase signaling pathway);GO:0010082(regulation of root meristem growth);GO:0016301(kinase activity)	NA	NA	NA	LRR receptor-like serine/threonine-protein kinase [Quercus suber]	mrna	0	0	0	0.145956	0.05203	0.00123004	-9.66708	0.00106873	0.00391529	down	2month ND
nbisL1-mrna-7934	nbisL1-mrna-7934	TEAK007934	GO:0004672(protein kinase activity);GO:0004712(protein serine/threonine/tyrosine kinase activity);GO:0005524(ATP binding);GO:0005634(nucleus);GO:0005829(cytosol);GO:0006468(protein phosphorylation)	NA	NA	NA	PREDICTED: uncharacterized protein LOC100257013 [Vitis vinifera]	mrna	2.0704	2.08504	3.96329	6.96369	6.4459	0.489095	-1.03181	0.00109153	0.0039863	down	2month ND
nbisL1-mrna-3372	nbisL1-mrna-3372	TEAK003372	GO:0004674(protein serine/threonine kinase activity);GO:0005886(plasma membrane)	NA	NA	NA	hypothetical protein PHAVU_005G078000g [Phaseolus vulgaris]	mrna	0	0.439735	0.194836	1.16111	2.94836	0.111961	-3.15893	0.00123479	0.00444803	down	2month ND
nbisL1-mrna-3516	nbisL1-mrna-3516	TEAK003516	GO:0004674(protein serine/threonine kinase activity);GO:0005515(protein binding);GO:0005524(ATP binding);GO:0005886(plasma membrane);GO:0006468(protein phosphorylation);GO:0007169(transmembrane receptor protein tyrosine kinase signaling pathway);GO:0010082(regulation of root meristem growth);GO:0010449(root meristem growth);GO:0016021(integral component of membrane);GO:0016032(viral process)	NA	NA	NA	LRR receptor-like serine/threonine-protein kinase [Actinidia chinensis var. chinensis]	mrna	0.072764	0	0.09143	0.412374	0.500714	0.130274	-2.94038	0.00127134	0.00456437	down	2month ND
nbisL1-mrna-12786	nbisL1-mrna-12786	TEAK012786	GO:0005737(cytoplasm)	04016(MAPK signaling pathway - plant)	K20716	NA	mitogen-activated protein kinase kinase kinase 2-like [Dorcoceras hygrometricum]	mrna	0	0	0	0.506897	0.152804	0.00023161	-12.076	0.00128461	0.00460441	down	2month ND
nbisL1-mrna-7130	nbisL1-mrna-7130	TEAK007130	GO:0005515(protein binding);GO:0005634(nucleus);GO:0007049(cell cycle);GO:0016538(cyclin-dependent protein serine/threonine kinase regulator activity);GO:0051301(cell division);GO:0051726(regulation of cell cycle)	NA	NA	NA	G2/mitotic-specific cyclin-1 like [Actinidia chinensis var. chinensis]	mrna	0	0	0	0.072527	0.211451	0.00061853	-10.6589	0.0012993	0.00465171	down	2month ND
nbisL1-mrna-22790	nbisL1-mrna-22790	TEAK022790	NA	04016(MAPK signaling pathway - plant);04626(Plant-pathogen interaction)	K13420	EC:2.7.11.1	Receptor kinase-like protein Xa21, processed [Actinidia chinensis var. chinensis]	mrna	0	0.125843	0	0.563898	0.620359	0.073131	-3.77337	0.0013878	0.00493262	down	2month ND
nbisL1-mrna-6835	nbisL1-mrna-6835	TEAK006835	GO:0004672(protein kinase activity);GO:0004674(protein serine/threonine kinase activity);GO:0004721(phosphoprotein phosphatase activity);GO:0004722(protein serine/threonine phosphatase activity);GO:0005524(ATP binding);GO:0005575(cellular_component);GO:0006468(protein phosphorylation);GO:0046872(metal ion binding)	NA	NA	NA	Protein like [Actinidia chinensis var. chinensis]	mrna	10.8752	5.05001	7.80077	16.1348	22.7057	0.481466	-1.05449	0.00144243	0.00510093	down	2month ND
nbisL1-mrna-1231	nbisL1-mrna-1231	TEAK001231	NA	04016(MAPK signaling pathway - plant);04626(Plant-pathogen interaction)	K13420	EC:2.7.11.1	LRR receptor-like serine/threonine-protein kinase [Actinidia chinensis var. chinensis]	mrna	0.033223	0.033127	0	0.473706	0.405995	0.069433	-3.84824	0.00146017	0.00515845	down	2month ND
nbisL1-mrna-8761	nbisL1-mrna-8761	TEAK008761	GO:0004672(protein kinase activity);GO:0004674(protein serine/threonine kinase activity);GO:0005524(ATP binding);GO:0005886(plasma membrane);GO:0006468(protein phosphorylation);GO:0009755(hormone-mediated signaling pathway);GO:0016021(integral component of membrane)	NA	NA	NA	Leucine-rich repeat receptor-like protein kinase [Actinidia chinensis var. chinensis]	mrna	0.512563	0.808144	1.07064	1.43992	2.23767	0.463144	-1.11047	0.0016096	0.00561836	down	2month ND
nbisL1-mrna-15971	nbisL1-mrna-15971	TEAK015971	GO:0003674(molecular_function);GO:0005634(nucleus);GO:0010214(seed coat development);GO:0048354(mucilage biosynthetic process involved in seed coat development)	NA	NA	NA	G2-specific protein kinase [Actinidia chinensis var. chinensis]	mrna	4.33718	2.91451	5.75808	5.85644	9.69058	0.499805	-1.00056	0.00161071	0.00562014	down	2month ND
nbisL1-mrna-549	nbisL1-mrna-549	TEAK000549	GO:0004672(protein kinase activity);GO:0004674(protein serine/threonine kinase activity);GO:0005524(ATP binding);GO:0005886(plasma membrane);GO:0006468(protein phosphorylation);GO:0007169(transmembrane receptor protein tyrosine kinase signaling pathway);GO:0009506(plasmodesma);GO:0016021(integral component of membrane)	NA	NA	NA	hypothetical protein CISIN_1g004637mg [Citrus sinensis]	mrna	0	0	0.229152	0.764146	0.783241	0.0810858	-3.62441	0.00165704	0.00576081	down	2month ND
nbisL1-mrna-23348	nbisL1-mrna-23348	TEAK023348	GO:0003674(molecular_function);GO:0005634(nucleus);GO:0005886(plasma membrane);GO:0008150(biological_process);GO:0009506(plasmodesma)	NA	NA	NA	Membrane-associated kinase regulator 4 [Actinidia chinensis var. chinensis]	mrna	0.054586	0.216251	0	1.00837	0.672974	0.112073	-3.15749	0.00175948	0.0060697	down	2month ND
nbisL1-mrna-11316	nbisL1-mrna-11316	TEAK011316	GO:0003729(mRNA binding);GO:0016301(kinase activity);GO:0016310(phosphorylation);GO:0046872(metal ion binding)	NA	NA	NA	TATA-binding protein-associated factor 2N-like [Durio zibethinus]	mrna	1.84234	1.14626	1.38867	4.16522	3.81335	0.379388	-1.39825	0.00179017	0.00616342	down	2month ND
nbisL1-mrna-7858	nbisL1-mrna-7858	TEAK007858	GO:0004674(protein serine/threonine kinase activity);GO:0005886(plasma membrane)	NA	NA	NA	LRR receptor-like serine/threonine-protein kinase [Actinidia chinensis var. chinensis]	mrna	2.63915	1.64885	1.60942	4.17285	4.46846	0.496636	-1.00974	0.00182169	0.0062581	down	2month ND
nbisL1-mrna-892	nbisL1-mrna-892	TEAK000892	GO:0007165(signal transduction);GO:0016021(integral component of membrane);GO:0016301(kinase activity);GO:0016310(phosphorylation)	NA	NA	NA	Inactive LRR receptor-like serine/threonine-protein kinase [Actinidia chinensis var. chinensis]	mrna	0.561074	1.44751	0.75878	1.75987	4.63758	0.308348	-1.69737	0.00192781	0.00658151	down	2month ND
nbisL1-mrna-35578	nbisL1-mrna-35578	TEAK035578	GO:0004672(protein kinase activity);GO:0004674(protein serine/threonine kinase activity);GO:0004675(transmembrane receptor protein serine/threonine kinase activity);GO:0005524(ATP binding);GO:0005886(plasma membrane);GO:0006468(protein phosphorylation);GO:0007166(cell surface receptor signaling pathway);GO:0009611(response to wounding);GO:0009620(response to fungus);GO:0016021(integral component …	NA	NA	NA	Proline-rich receptor-like protein kinase [Actinidia chinensis var. chinensis]	mrna	0.191225	0.307681	0.442156	0.782694	1.67496	0.314364	-1.66949	0.00233652	0.00781636	down	2month ND
nbisL1-mrna-17209	nbisL1-mrna-17209	TEAK017209	GO:0004674(protein serine/threonine kinase activity);GO:0005886(plasma membrane);GO:0006468(protein phosphorylation)	NA	NA	NA	putative receptor protein kinase ZmPK1 [Vitis vinifera]	mrna	0.0976	0.069133	0.079913	0.516084	0.248503	0.195184	-2.35709	0.00247085	0.00820454	down	2month ND
nbisL1-mrna-24296	nbisL1-mrna-24296	TEAK024296	GO:0003674(molecular_function);GO:0008150(biological_process);GO:0009507(chloroplast)	NA	NA	NA	Rho-associated protein kinase [Actinidia chinensis var. chinensis]	mrna	0.207267	0.247787	0.380696	1.46123	0.829309	0.274073	-1.86737	0.00266489	0.00876267	down	2month ND
nbisL1-mrna-7857	nbisL1-mrna-7857	TEAK007857	GO:0004674(protein serine/threonine kinase activity);GO:0005886(plasma membrane)	NA	NA	NA	LRR receptor-like serine/threonine-protein kinase [Actinidia chinensis var. chinensis]	mrna	0.104109	0.306729	0.611975	1.33984	3.09889	0.198293	-2.3343	0.0026985	0.00886175	down	2month ND
nbisL1-mrna-27415	nbisL1-mrna-27415	TEAK027415	GO:0005737(cytoplasm)	04016(MAPK signaling pathway - plant)	K20604	EC:2.7.12.2	Mitogen-activated protein kinase [Actinidia chinensis var. chinensis]	mrna	0.603404	0.33266	0.237454	1.12408	0.901319	0.248523	-2.00855	0.00271059	0.00889834	down	2month ND
nbisL1-mrna-32132	nbisL1-mrna-32132	TEAK032132	GO:0000038(very long-chain fatty acid metabolic process);GO:0006633(fatty acid biosynthetic process);GO:0009507(chloroplast);GO:0016021(integral component of membrane);GO:0016746(transferase activity, transferring acyl groups);GO:0042335(cuticle development);GO:0102336(3-oxo-arachidoyl-CoA synthase activity);GO:0102337(3-oxo-cerotoyl-CoA synthase activity);GO:0102338(3-oxo-lignoceronyl-CoA syntha…	NA	NA	NA	LRR receptor-like serine/threonine-protein kinase precursor [Actinidia chinensis var. chinensis]	mrna	1.35585	0.637749	1.65933	2.69974	3.37401	0.455331	-1.13501	0.00286485	0.00933151	down	2month ND
nbisL1-mrna-23509	nbisL1-mrna-23509	TEAK023509	GO:0004674(protein serine/threonine kinase activity);GO:0005524(ATP binding);GO:0005886(plasma membrane);GO:0006468(protein phosphorylation);GO:0007169(transmembrane receptor protein tyrosine kinase signaling pathway)	NA	NA	NA	Inactive receptor kinase precursor [Actinidia chinensis var. chinensis]	mrna	0.26382	0.260387	0.242791	0.630806	0.864711	0.367768	-1.44313	0.00287227	0.00935236	down	2month ND
nbisL1-mrna-40455	nbisL1-mrna-40455	TEAK040455	GO:0006952(defense response);GO:0007165(signal transduction);GO:0016021(integral component of membrane);GO:0016301(kinase activity)	03022(Basal transcription factors)	K03131	NA	receptor like protein 42-like [Quercus suber]	mrna	0.120868	0.297911	0.189848	0.602172	0.858507	0.287571	-1.79801	0.00295024	0.00957956	down	2month ND
nbisL1-mrna-2241	nbisL1-mrna-2241	TEAK002241	GO:0000045(autophagosome assembly);GO:0001934(positive regulation of protein phosphorylation);GO:0019901(protein kinase binding);GO:0034045(phagophore assembly site membrane);GO:1990316(Atg1/ULK1 kinase complex)	04136(Autophagy - other eukaryotes)	K08330	NA	Autophagy-related protein [Actinidia chinensis var. chinensis]	mrna	1.11001	1.49559	1.15881	3.10286	3.28225	0.483712	-1.04778	0.00304918	0.00985742	down	2month ND
nbisL1-mrna-28093	nbisL1-mrna-28093	TEAK028093	GO:0005515(protein binding);GO:0005634(nucleus);GO:0007049(cell cycle);GO:0016538(cyclin-dependent protein serine/threonine kinase regulator activity);GO:0051301(cell division);GO:0051726(regulation of cell cycle)	NA	NA	NA	Cyclin-D4-1 like [Actinidia chinensis var. chinensis]	mrna	0.049758	0	0.12401	0.543011	0.331315	0.0985454	-3.34307	0.00322831	0.0103541	down	2month ND
nbisL1-mrna-3289	nbisL1-mrna-3289	TEAK003289	GO:0001653(peptide receptor activity);GO:0004674(protein serine/threonine kinase activity);GO:0005524(ATP binding);GO:0005886(plasma membrane);GO:0006468(protein phosphorylation);GO:0007169(transmembrane receptor protein tyrosine kinase signaling pathway);GO:0009507(chloroplast);GO:0009611(response to wounding);GO:0016021(integral component of membrane)	04016(MAPK signaling pathway - plant)	K13420	EC:2.7.11.1	PREDICTED: phytosulfokine receptor 2 [Vitis vinifera]	mrna	0.624308	0.425957	0.699486	1.0552	1.74725	0.458273	-1.12572	0.00350514	0.0111135	down	2month ND
nbisL1-mrna-25187	nbisL1-mrna-25187	TEAK025187	GO:0004674(protein serine/threonine kinase activity);GO:0005524(ATP binding);GO:0005886(plasma membrane);GO:0006468(protein phosphorylation);GO:0007169(transmembrane receptor protein tyrosine kinase signaling pathway);GO:0009755(hormone-mediated signaling pathway);GO:0016021(integral component of membrane);GO:0016301(kinase activity)	NA	NA	NA	probable LRR receptor-like serine/threonine-protein kinase At4g36180 [Prunus avium]	mrna	0.105919	0.124118	0.229708	0.524564	0.73364	0.305946	-1.70865	0.00374346	0.0117574	down	2month ND
nbisL1-mrna-20428	nbisL1-mrna-20428	TEAK020428	GO:0004674(protein serine/threonine kinase activity);GO:0005524(ATP binding);GO:0005886(plasma membrane);GO:0006468(protein phosphorylation);GO:0016021(integral component of membrane);GO:0016301(kinase activity);GO:0042803(protein homodimerization activity)	NA	NA	NA	putative serine/threonine-protein kinase-like protein CCR3 [Sesamum indicum]	mrna	0.460119	0.603273	0.320401	1.21554	2.51821	0.298821	-1.74265	0.00394355	0.0123058	down	2month ND
nbisL1-mrna-31522	nbisL1-mrna-31522	TEAK031522	NA	NA	NA	NA	Serine/threonine-protein kinase CTR1 [Glycine soja]	mrna	0	0	0	0.694397	0.140653	0.000288984	-11.7567	0.00399715	0.0124564	down	2month ND
nbisL1-mrna-821	nbisL1-mrna-821	TEAK000821	GO:0005737(cytoplasm)	04016(MAPK signaling pathway - plant)	K20716	NA	Mitogen-activated protein kinase kinase [Actinidia chinensis var. chinensis]	mrna	0.459312	0.379158	0.943415	1.2094	1.83395	0.339707	-1.55764	0.00412909	0.012809	down	2month ND
nbisL1-mrna-10800	nbisL1-mrna-10800	TEAK010800	GO:0005634(nucleus);GO:0006281(DNA repair);GO:0016301(kinase activity)	03440(Homologous recombination)	K04728	EC:2.7.11.1	Serine/threonine-protein kinase [Actinidia chinensis var. chinensis]	mrna	0.033259	0.143836	0.087018	0.362534	1.5421	0.133502	-2.90506	0.00423241	0.0130834	down	2month ND
nbisL1-mrna-18954	nbisL1-mrna-18954	TEAK018954	GO:0016301(kinase activity);GO:0016310(phosphorylation)	NA	NA	NA	uncharacterized protein LOC110605098 isoform X1 [Manihot esculenta]	mrna	0.208404	0.179854	0.103375	0.853682	0.666586	0.257501	-1.95735	0.0043979	0.0135189	down	2month ND
nbisL1-mrna-32315	nbisL1-mrna-32315	TEAK032315	GO:0004674(protein serine/threonine kinase activity);GO:0004842(ubiquitin-protein transferase activity);GO:0005769(early endosome);GO:0005802(trans-Golgi network);GO:0006468(protein phosphorylation);GO:0009788(negative regulation of abscisic acid-activated signaling pathway);GO:0045324(late endosome to vacuole transport)	NA	NA	NA	E3 ubiquitin-protein like [Actinidia chinensis var. chinensis]	mrna	0.79	1.12467	1.90371	2.7357	3.39952	0.493764	-1.01811	0.00444789	0.0136545	down	2month ND
nbisL1-mrna-9390	nbisL1-mrna-9390	TEAK009390	GO:0000285(1-phosphatidylinositol-3-phosphate 5-kinase activity);GO:0005524(ATP binding);GO:0005737(cytoplasm);GO:0005739(mitochondrion);GO:0005768(endosome);GO:0006458('de novo' protein folding);GO:0007005(mitochondrion organization);GO:0007033(vacuole organization);GO:0007165(signal transduction);GO:0008270(zinc ion binding);GO:0009555(pollen development);GO:0010008(endosome membrane);GO:001025…	00562(Inositol phosphate metabolism);04070(Phosphatidylinositol signaling system);04145(Phagosome)	K00921	EC:2.7.1.150	Chaperonin Cpn60/TCP-1 family [Trema orientale]	mrna	0.970966	0.38755	0.847737	1.59319	4.13693	0.323279	-1.62915	0.00508114	0.0153464	down	2month ND
nbisL1-mrna-22529	nbisL1-mrna-22529	TEAK022529	GO:0004674(protein serine/threonine kinase activity);GO:0005515(protein binding);GO:0005524(ATP binding);GO:0005886(plasma membrane);GO:0006468(protein phosphorylation);GO:0010067(procambium histogenesis);GO:0010087(phloem or xylem histogenesis);GO:0016021(integral component of membrane);GO:0016301(kinase activity);GO:0030154(cell differentiation)	NA	NA	NA	leucine-rich repeat receptor-like protein kinase PXL1 [Ricinus communis]	mrna	0	0	0	0.105054	0.081663	0.0014018	-9.47851	0.00516059	0.0155562	down	2month ND
nbisL1-mrna-8120	nbisL1-mrna-8120	TEAK008120	GO:0004675(transmembrane receptor protein serine/threonine kinase activity);GO:0005886(plasma membrane);GO:0006468(protein phosphorylation);GO:0007166(cell surface receptor signaling pathway);GO:0009506(plasmodesma);GO:0009742(brassinosteroid mediated signaling pathway)	04075(Plant hormone signal transduction)	K14500	EC:2.7.11.1	Serine/threonine-protein kinase [Actinidia chinensis var. chinensis]	mrna	0.650046	1.06458	0.426206	1.78906	1.37276	0.419418	-1.25354	0.00519393	0.0156371	down	2month ND
nbisL1-mrna-8875	nbisL1-mrna-8875	TEAK008875	GO:0005886(plasma membrane)	NA	NA	NA	Rust resistance kinase [Actinidia chinensis var. chinensis]	mrna	0.034356	0.034027	0	0.500935	0.419551	0.0652091	-3.93878	0.00538146	0.0161369	down	2month ND
nbisL1-mrna-9701	nbisL1-mrna-9701	TEAK009701	GO:0004674(protein serine/threonine kinase activity);GO:0005886(plasma membrane)	NA	NA	NA	Receptor-like protein kinase [Actinidia chinensis var. chinensis]	mrna	0.211366	0.327518	0.780874	0.916874	1.36922	0.373365	-1.42134	0.00593144	0.017555	down	2month ND
nbisL1-mrna-16248	nbisL1-mrna-16248	TEAK016248	GO:0004674(protein serine/threonine kinase activity);GO:0005886(plasma membrane);GO:0006468(protein phosphorylation)	NA	NA	NA	G-type lectin S-receptor-like serine/threonine-protein kinase [Actinidia chinensis var. chinensis]	mrna	0	0.296357	0.033483	0.401515	1.1182	0.131878	-2.92272	0.00610536	0.0179956	down	2month ND
nbisL1-mrna-33268	nbisL1-mrna-33268	TEAK033268	GO:0005634(nucleus);GO:0006281(DNA repair);GO:0016301(kinase activity)	NA	NA	NA	Serine/threonine-protein kinase [Actinidia chinensis var. chinensis]	mrna	0.550229	0.626647	1.1791	1.86882	2.6488	0.454161	-1.13872	0.00630821	0.0185292	down	2month ND
nbisL1-mrna-34201	nbisL1-mrna-34201	TEAK034201	GO:0005515(protein binding);GO:0005634(nucleus);GO:0007049(cell cycle);GO:0016538(cyclin-dependent protein serine/threonine kinase regulator activity);GO:0051301(cell division);GO:0051726(regulation of cell cycle)	NA	NA	NA	cyclin B [Camellia sinensis]	mrna	0	0	0	0.452348	0.422588	0.000220588	-12.1464	0.00645025	0.018891	down	2month ND
nbisL1-mrna-36648	nbisL1-mrna-36648	TEAK036648	GO:0005515(protein binding);GO:0005634(nucleus);GO:0007049(cell cycle);GO:0016538(cyclin-dependent protein serine/threonine kinase regulator activity);GO:0051301(cell division);GO:0051726(regulation of cell cycle)	NA	NA	NA	PREDICTED: G2/mitotic-specific cyclin-2-like [Nicotiana sylvestris]	mrna	0.264777	0.44461	0.252196	0.65023	1.07076	0.347846	-1.52348	0.00655115	0.0191526	down	2month ND
nbisL1-mrna-18575	nbisL1-mrna-18575	TEAK018575	GO:0007165(signal transduction)	NA	NA	NA	probable inactive leucine-rich repeat receptor kinase XIAO [Herrania umbratica]	mrna	0.280971	0.392709	0.558554	0.96896	0.8223	0.350559	-1.51227	0.00661094	0.0193051	down	2month ND
nbisL1-mrna-41216	nbisL1-mrna-41216	TEAK041216	GO:0005634(nucleus);GO:0006281(DNA repair);GO:0016301(kinase activity)	03015(mRNA surveillance pathway)	K08873	EC:2.7.11.1	Serine/threonine-protein kinase [Actinidia chinensis var. chinensis]	mrna	0.336574	0.494499	0.755403	1.22297	1.93166	0.442109	-1.17753	0.00663978	0.0193772	down	2month ND
nbisL1-mrna-1337	nbisL1-mrna-1337	TEAK001337	GO:0004849(uridine kinase activity);GO:0005829(cytosol);GO:0006206(pyrimidine nucleobase metabolic process);GO:0043097(pyrimidine nucleoside salvage)	00240(Pyrimidine metabolism)	K00876	EC:2.7.1.48	Uridine-cytidine kinase [Actinidia chinensis var. chinensis]	mrna	0.77304	0.771035	1.60365	2.3305	2.45667	0.499902	-1.00028	0.00676147	0.019677	down	2month ND
nbisL1-mrna-19417	nbisL1-mrna-19417	TEAK019417	GO:0004674(protein serine/threonine kinase activity);GO:0005886(plasma membrane)	NA	NA	NA	LRR receptor-like serine/threonine-protein kinase [Actinidia chinensis var. chinensis]	mrna	0.171909	0.218912	0	0.707069	0.935705	0.177954	-2.49042	0.00723598	0.0208372	down	2month ND
nbisL1-mrna-6457	nbisL1-mrna-6457	TEAK006457	GO:0004674(protein serine/threonine kinase activity);GO:0005886(plasma membrane);GO:0006468(protein phosphorylation);GO:0006952(defense response);GO:0009506(plasmodesma)	NA	NA	NA	S-receptor-like serine/threonine-protein kinase [Trema orientale]	mrna	0	0.096829	0	0.424792	0.154083	0.0904335	-3.467	0.00779029	0.0222369	down	2month ND
nbisL1-mrna-11443	nbisL1-mrna-11443	TEAK011443	GO:0005783(endoplasmic reticulum);GO:0010105(negative regulation of ethylene-activated signaling pathway)	04075(Plant hormone signal transduction)	K14489	EC:2.7.13.3	Histidine kinase [Actinidia chinensis var. chinensis]	mrna	0.457834	0.367171	0.551558	1.39673	1.22792	0.446444	-1.16345	0.00805033	0.0228558	down	2month ND
nbisL1-mrna-4941	nbisL1-mrna-4941	TEAK004941	GO:0004693(cyclin-dependent protein serine/threonine kinase activity);GO:0005515(protein binding);GO:0005634(nucleus);GO:0007049(cell cycle);GO:0051301(cell division);GO:0051726(regulation of cell cycle)	NA	NA	NA	Cyclin-D6-1 like [Actinidia chinensis var. chinensis]	mrna	0.93871	1.17848	0.810491	2.39102	1.27453	0.410959	-1.28293	0.00822053	0.0232905	down	2month ND
nbisL1-mrna-6896	nbisL1-mrna-6896	TEAK006896	GO:0004674(protein serine/threonine kinase activity);GO:0005634(nucleus);GO:0005737(cytoplasm);GO:0005886(plasma membrane);GO:0035556(intracellular signal transduction)	04016(MAPK signaling pathway - plant)	K20714	EC:2.7.11.1	Serine/threonine-protein kinase [Actinidia chinensis var. chinensis]	mrna	0.17877	0.116525	0.350896	0.68993	0.869942	0.298604	-1.7437	0.00847201	0.0239053	down	2month ND
nbisL1-mrna-25561	nbisL1-mrna-25561	TEAK025561	GO:0004674(protein serine/threonine kinase activity);GO:0005829(cytosol);GO:0006468(protein phosphorylation);GO:0035556(intracellular signal transduction)	NA	NA	NA	hypothetical protein GOBAR_DD10648 [Gossypium barbadense]	mrna	1.23509	2.2408	1.93958	2.81358	3.35828	0.486821	-1.03854	0.00907222	0.0253234	down	2month ND
nbisL1-mrna-28398	nbisL1-mrna-28398	TEAK028398	GO:0005634(nucleus);GO:0005819(spindle);GO:0005874(microtubule);GO:0032147(activation of protein kinase activity);GO:0060236(regulation of mitotic spindle organization)	NA	NA	NA	hypothetical protein CEY00_Acc30760 [Actinidia chinensis var. chinensis]	mrna	0.157652	0.190655	0.176232	0.359276	0.61438	0.305474	-1.71088	0.00914027	0.0254978	down	2month ND
nbisL1-mrna-14338	nbisL1-mrna-14338	TEAK014338	GO:0004672(protein kinase activity);GO:0005515(protein binding);GO:0006468(protein phosphorylation);GO:0016567(protein ubiquitination);GO:0042742(defense response to bacterium)	NA	NA	NA	hypothetical protein CDL15_Pgr001908 [Punica granatum]	mrna	0.492238	0	0	5.31624	8.88593	0.0227173	-5.46006	0.0103171	0.0282534	down	2month ND
nbisL1-mrna-25588	nbisL1-mrna-25588	TEAK025588	GO:0004674(protein serine/threonine kinase activity);GO:0005886(plasma membrane);GO:0006468(protein phosphorylation)	NA	NA	NA	Receptor protein kinase [Actinidia chinensis var. chinensis]	mrna	0.06662	0.114151	0.021066	0.284154	0.409827	0.199533	-2.3253	0.0104398	0.0285575	down	2month ND
nbisL1-mrna-6172	nbisL1-mrna-6172	TEAK006172	GO:0004672(protein kinase activity);GO:0004674(protein serine/threonine kinase activity);GO:0005515(protein binding);GO:0005524(ATP binding);GO:0005886(plasma membrane);GO:0006468(protein phosphorylation);GO:0007169(transmembrane receptor protein tyrosine kinase signaling pathway);GO:0009506(plasmodesma);GO:0016021(integral component of membrane);GO:0016301(kinase activity);GO:0046777(protein aut…	NA	NA	NA	LRR receptor-like serine/threonine-protein kinase [Actinidia chinensis var. chinensis]	mrna	0.063383	0.489508	0.072606	1.26869	0.529596	0.259488	-1.94626	0.0107707	0.0293082	down	2month ND
nbisL1-mrna-9910	nbisL1-mrna-9910	TEAK009910	GO:0004674(protein serine/threonine kinase activity);GO:0005886(plasma membrane)	NA	NA	NA	probable leucine-rich repeat receptor-like serine/threonine-protein kinase At3g14840 [Hevea brasiliensis]	mrna	0	0	0.111369	1.30536	0.589027	0.0477359	-4.38878	0.0110432	0.0299653	down	2month ND
nbisL1-mrna-30652	nbisL1-mrna-30652	TEAK030652	GO:0004674(protein serine/threonine kinase activity);GO:0005886(plasma membrane);GO:0006468(protein phosphorylation);GO:0006952(defense response);GO:0009506(plasmodesma)	NA	NA	NA	G-type lectin S-receptor-like serine/threonine-protein kinase [Actinidia chinensis var. chinensis]	mrna	0	0	0	0	0.360154	0.000355724	-11.457	0.0118473	0.0318238	down	2month ND
nbisL1-mrna-10798	nbisL1-mrna-10798	TEAK010798	GO:0005634(nucleus);GO:0006281(DNA repair);GO:0016301(kinase activity)	03440(Homologous recombination)	K04728	EC:2.7.11.1	Serine/threonine-protein kinase [Actinidia chinensis var. chinensis]	mrna	0	0.226618	0.168783	0.615292	1.8894	0.150956	-2.7278	0.0119306	0.0320229	down	2month ND
nbisL1-mrna-9500	nbisL1-mrna-9500	TEAK009500	GO:0005634(nucleus);GO:0006281(DNA repair);GO:0016301(kinase activity)	NA	NA	NA	Protein kinase-like domain protein [Actinidia chinensis var. chinensis]	mrna	0.542683	0.60839	0.649632	0.792662	5.99186	0.251779	-1.98977	0.0123471	0.0329736	down	2month ND
nbisL1-mrna-13581	nbisL1-mrna-13581	TEAK013581	GO:0004674(protein serine/threonine kinase activity);GO:0005634(nucleus);GO:0005737(cytoplasm);GO:0005886(plasma membrane);GO:0035556(intracellular signal transduction)	04016(MAPK signaling pathway - plant)	K20714	EC:2.7.11.1	Serine/threonine-protein kinase [Actinidia chinensis var. chinensis]	mrna	0.660081	0.141376	0.253813	1.40239	1.54305	0.262976	-1.927	0.012813	0.0340764	down	2month ND
nbisL1-mrna-25208	nbisL1-mrna-25208	TEAK025208	GO:0005634(nucleus);GO:0006281(DNA repair);GO:0016301(kinase activity)	04136(Autophagy - other eukaryotes)	K07203	EC:2.7.11.1	PREDICTED: serine/threonine-protein kinase TOR isoform X2 [Nicotiana tomentosiformis]	mrna	3.05142	3.94902	4.96349	10.94	17.3427	0.374236	-1.41798	0.0159566	0.0411841	down	2month ND
nbisL1-mrna-31574	nbisL1-mrna-31574	TEAK031574	GO:0000155(phosphorelay sensor kinase activity);GO:0000160(phosphorelay signal transduction system);GO:0004673(protein histidine kinase activity);GO:0004721(phosphoprotein phosphatase activity);GO:0005034(osmosensor activity);GO:0005515(protein binding);GO:0005783(endoplasmic reticulum);GO:0005789(endoplasmic reticulum membrane);GO:0005886(plasma membrane);GO:0006468(protein phosphorylation);GO:0…	04075(Plant hormone signal transduction)	K14489	EC:2.7.13.3	Histidine kinase [Actinidia chinensis var. chinensis]	mrna	0.415202	0.714655	0.924683	1.79365	1.97029	0.46403	-1.10771	0.0163462	0.0420156	down	2month ND
nbisL1-mrna-21848	nbisL1-mrna-21848	TEAK021848	NA	NA	NA	NA	PREDICTED: serine/threonine receptor-like kinase NFP [Daucus carota subsp. sativus]	mrna	0.352465	0	0.156615	0.660557	2.0637	0.108164	-3.20871	0.0171791	0.0438268	down	2month ND
nbisL1-mrna-515	nbisL1-mrna-515	TEAK000515	NA	04626(Plant-pathogen interaction)	K13465	EC:3.2.1.8	LRR receptor-like serine/threonine-protein kinase [Actinidia chinensis var. chinensis]	mrna	0.003669	0.050433	0.049325	0.188555	0.434666	0.150831	-2.729	0.0175066	0.0445648	down	2month ND
nbisL1-mrna-35039	nbisL1-mrna-35039	TEAK035039	GO:0004674(protein serine/threonine kinase activity);GO:0005524(ATP binding);GO:0005886(plasma membrane);GO:0006468(protein phosphorylation);GO:0007169(transmembrane receptor protein tyrosine kinase signaling pathway);GO:0009507(chloroplast);GO:0009755(hormone-mediated signaling pathway);GO:0016301(kinase activity)	NA	NA	NA	LRR receptor-like serine/threonine-protein kinase [Actinidia chinensis var. chinensis]	mrna	0.272119	0.165072	0.210486	1.10583	0.521558	0.323703	-1.62726	0.0187808	0.0473567	down	2month ND
nbisL1-mrna-4953	nbisL1-mrna-4953	TEAK004953	GO:0004674(protein serine/threonine kinase activity);GO:0005886(plasma membrane);GO:0006468(protein phosphorylation);GO:0006952(defense response);GO:0009506(plasmodesma)	NA	NA	NA	PREDICTED: putative cysteine-rich receptor-like protein kinase 43 [Vitis vinifera]	mrna	0.120674	0.416633	0.390897	0.655098	0.783508	0.384733	-1.37807	0.0190114	0.0478607	down	2month ND
nbisL1-mrna-32995	nbisL1-mrna-32995	TEAK032995	GO:0005886(plasma membrane);GO:0006468(protein phosphorylation);GO:0016301(kinase activity);GO:0016310(phosphorylation)	NA	NA	NA	Receptor-like protein kinase [Actinidia chinensis var. chinensis]	mrna	0.15074	0.345118	0	0.510243	0.839582	0.180179	-2.47249	0.0190913	0.0480442	down	2month ND
nbisL1-mrna-29120	nbisL1-mrna-29120	TEAK029120	GO:0004849(uridine kinase activity);GO:0005829(cytosol);GO:0006206(pyrimidine nucleobase metabolic process);GO:0043097(pyrimidine nucleoside salvage)	00240(Pyrimidine metabolism)	K00876	EC:2.7.1.48	Uridine-cytidine kinase [Actinidia chinensis var. chinensis]	mrna	0.250812	0.221326	0.326992	0.435939	0.67821	0.436073	-1.19736	0.0191589	0.0481974	down	2month ND
nbisL1-mrna-3211	nbisL1-mrna-3211	TEAK003211	GO:0004672(protein kinase activity);GO:0004674(protein serine/threonine kinase activity);GO:0004675(transmembrane receptor protein serine/threonine kinase activity);GO:0005524(ATP binding);GO:0005886(plasma membrane);GO:0006468(protein phosphorylation);GO:0007166(cell surface receptor signaling pathway);GO:0009611(response to wounding);GO:0009620(response to fungus);GO:0016021(integral component …	NA	NA	NA	Proline-rich receptor-like protein kinase [Actinidia chinensis var. chinensis]	mrna	24.7208	27.898	26.4356	0.259291	0.261752	95.1743	6.5725	3.942e-185	5.52313e-181	up	2month ND
nbisL1-mrna-2712	nbisL1-mrna-2712	TEAK002712	GO:0005768(endosome);GO:0005794(Golgi apparatus);GO:0005802(trans-Golgi network);GO:0008150(biological_process);GO:0009507(chloroplast);GO:0016021(integral component of membrane)	04120(Ubiquitin mediated proteolysis)	K10581	EC:2.3.2.24	Cytidylate kinase [Actinidia chinensis var. chinensis]	mrna	354.956	417.281	396.652	25.0444	20.0659	16.882	4.07742	3.52438e-133	1.09734e-129	up	2month ND
nbisL1-mrna-21203	nbisL1-mrna-21203	TEAK021203	GO:0004674(protein serine/threonine kinase activity);GO:0005886(plasma membrane);GO:0006468(protein phosphorylation);GO:0009506(plasmodesma);GO:0031625(ubiquitin protein ligase binding);GO:0045087(innate immune response)	NA	NA	NA	G-type lectin S-receptor-like serine/threonine-protein kinase [Actinidia chinensis var. chinensis]	mrna	19.1171	15.8149	18.1948	1.0892	1.15499	19.412	4.27888	6.88508e-56	1.60778e-53	up	2month ND
nbisL1-mrna-6948	nbisL1-mrna-6948	TEAK006948	GO:0001653(peptide receptor activity);GO:0004383(guanylate cyclase activity);GO:0004672(protein kinase activity);GO:0004674(protein serine/threonine kinase activity);GO:0005515(protein binding);GO:0005524(ATP binding);GO:0005886(plasma membrane);GO:0006468(protein phosphorylation);GO:0007169(transmembrane receptor protein tyrosine kinase signaling pathway);GO:0009611(response to wounding);GO:0016…	NA	NA	NA	PREDICTED: phytosulfokine receptor 1-like [Pyrus x bretschneideri]	mrna	28.3703	27.7969	29.8651	2.36719	2.965	9.18421	3.19916	3.18e-43	4.32572e-41	up	2month ND
nbisL1-mrna-5508	nbisL1-mrna-5508	TEAK005508	GO:0000103(sulfate assimilation);GO:0004020(adenylylsulfate kinase activity)	00920(Sulfur metabolism);00230(Purine metabolism);00450(Selenocompound metabolism);00261(Monobactam biosynthesis)	K13811	EC:2.7.7.4;EC:2.7.1.25	ATP sulfurylase [Camellia sinensis]	mrna	34.2046	38.6955	38.3491	9.13864	7.73394	4.33218	2.11509	3.48756e-36	3.49031e-34	up	2month ND
nbisL1-mrna-37113	nbisL1-mrna-37113	TEAK037113	GO:0004707(MAP kinase activity);GO:0005515(protein binding);GO:0005524(ATP binding);GO:0005634(nucleus);GO:0005737(cytoplasm);GO:0007165(signal transduction);GO:0010311(lateral root formation);GO:0010468(regulation of gene expression);GO:0016301(kinase activity);GO:0035556(intracellular signal transduction)	04933(AGE-RAGE signaling pathway in diabetic complications)	K04371	EC:2.7.11.24	Mitogen-activated protein kinase [Actinidia chinensis var. chinensis]	mrna	20.5977	18.6554	18.7344	3.1396	2.60153	6.66532	2.73667	1.49883e-32	1.2174e-30	up	2month ND
nbisL1-mrna-27562	nbisL1-mrna-27562	TEAK027562	GO:0000079(regulation of cyclin-dependent protein serine/threonine kinase activity);GO:0005675(holo TFIIH complex);GO:0006281(DNA repair);GO:0006357(regulation of transcription by RNA polymerase II)	03022(Basal transcription factors);03420(Nucleotide excision repair)	K10842	NA	PREDICTED: uncharacterized protein LOC108216706 [Daucus carota subsp. sativus]	mrna	6.5129	8.42397	6.17374	0.132968	0.084238	48.9524	5.61331	8.30652e-32	6.50183e-30	up	2month ND
nbisL1-mrna-18697	nbisL1-mrna-18697	TEAK018697	GO:0005886(plasma membrane)	NA	NA	NA	Rust resistance kinase [Actinidia chinensis var. chinensis]	mrna	3.48348	3.87993	4.44247	0.217917	0.332965	17.6516	4.14173	2.19396e-31	1.67063e-29	up	2month ND
nbisL1-mrna-8883	nbisL1-mrna-8883	TEAK008883	GO:0005886(plasma membrane)	NA	NA	NA	Rust resistance kinase [Actinidia chinensis var. chinensis]	mrna	11.015	11.6646	14.2603	1.76577	1.0329	9.35806	3.22621	5.81814e-31	4.32456e-29	up	2month ND
nbisL1-mrna-38979	nbisL1-mrna-38979	TEAK038979	GO:0004674(protein serine/threonine kinase activity);GO:0005886(plasma membrane);GO:0006468(protein phosphorylation)	NA	NA	NA	Receptor protein kinase [Actinidia chinensis var. chinensis]	mrna	4.66708	3.33909	3.85564	0.040929	0.150983	47.6865	5.57551	8.72594e-29	5.78057e-27	up	2month ND
nbisL1-mrna-531	nbisL1-mrna-531	TEAK000531	GO:0004674(protein serine/threonine kinase activity);GO:0005524(ATP binding);GO:0005886(plasma membrane);GO:0006468(protein phosphorylation);GO:0016020(membrane);GO:0016021(integral component of membrane);GO:0016301(kinase activity)	NA	NA	NA	unnamed protein product [Coffea canephora]	mrna	1.07559	1.89732	1.90745	0.019547	0.022443	75.7619	6.2434	7.72956e-28	4.84559e-26	up	2month ND
nbisL1-mrna-13026	nbisL1-mrna-13026	TEAK013026	GO:0004672(protein kinase activity);GO:0005515(protein binding);GO:0005524(ATP binding);GO:0005634(nucleus);GO:0005834(heterotrimeric G-protein complex);GO:0006468(protein phosphorylation);GO:0009585(red, far-red light phototransduction);GO:0080008(Cul4-RING E3 ubiquitin ligase complex)	04712(Circadian rhythm - plant)	K16240	NA	Protein SPA1-RELATED like [Actinidia chinensis var. chinensis]	mrna	2.70952	1.79728	2.81673	0.051892	0.032817	86.4551	6.43388	2.11638e-27	1.30055e-25	up	2month ND
nbisL1-mrna-36966	nbisL1-mrna-36966	TEAK036966	GO:0004674(protein serine/threonine kinase activity);GO:0005886(plasma membrane);GO:0006468(protein phosphorylation);GO:0006952(defense response);GO:0009506(plasmodesma)	NA	NA	NA	G-type lectin S-receptor-like serine/threonine-protein kinase [Actinidia chinensis var. chinensis]	mrna	6.38801	6.48016	7.12368	1.26122	1.42372	5.20464	2.3798	3.63235e-27	2.17957e-25	up	2month ND
nbisL1-mrna-32869	nbisL1-mrna-32869	TEAK032869	NA	NA	NA	NA	Rust resistance kinase [Actinidia chinensis var. chinensis]	mrna	34.6339	35.3972	29.765	0	0	332653	18.3437	1.05151e-24	5.4364e-23	up	2month ND
nbisL1-mrna-28208	nbisL1-mrna-28208	TEAK028208	GO:0004674(protein serine/threonine kinase activity);GO:0005634(nucleus);GO:0005737(cytoplasm);GO:0006468(protein phosphorylation);GO:0035556(intracellular signal transduction)	NA	NA	NA	hypothetical protein M569_07713, partial [Genlisea aurea]	mrna	7.23057	5.60937	6.26162	0.103767	0	69.9186	6.12761	3.12154e-24	1.5676e-22	up	2month ND
nbisL1-mrna-36575	nbisL1-mrna-36575	TEAK036575	GO:0005634(nucleus);GO:0016301(kinase activity);GO:0016310(phosphorylation)	NA	NA	NA	Protein HEADING DATE REPRESSOR like [Actinidia chinensis var. chinensis]	mrna	34.4445	31.3574	34.7066	9.51293	8.83824	3.55499	1.82985	1.76075e-23	8.44592e-22	up	2month ND
nbisL1-mrna-9645	nbisL1-mrna-9645	TEAK009645	GO:0000166(nucleotide binding);GO:0005078(MAP-kinase scaffold activity);GO:0005080(protein kinase C binding);GO:0005730(nucleolus);GO:0005829(cytosol);GO:0005834(heterotrimeric G-protein complex);GO:0005840(ribosome);GO:0007165(signal transduction);GO:0009845(seed germination);GO:0009967(positive regulation of signal transduction);GO:0048364(root development);GO:0048367(shoot system development);…	NA	NA	NA	guanine nucleotide-binding protein subunit beta-like protein [Solanum lycopersicum]	mrna	4.17464	4.45579	3.94543	0.187085	0.269237	21.1952	4.40567	1.45285e-22	6.49311e-21	up	2month ND
nbisL1-mrna-5023	nbisL1-mrna-5023	TEAK005023	GO:0004017(adenylate kinase activity);GO:0005524(ATP binding);GO:0005739(mitochondrion);GO:0046939(nucleotide phosphorylation)	00230(Purine metabolism);00730(Thiamine metabolism)	K00939	EC:2.7.4.3	adenylate kinase [Actinidia chinensis var. chinensis]	mrna	23.1759	16.6888	23.8073	4.8857	4.2438	4.68848	2.22912	4.28423e-22	1.84413e-20	up	2month ND
nbisL1-mrna-14675	nbisL1-mrna-14675	TEAK014675	GO:0004674(protein serine/threonine kinase activity);GO:0005886(plasma membrane);GO:0006468(protein phosphorylation)	NA	NA	NA	G-type lectin S-receptor-like serine/threonine-protein kinase [Actinidia chinensis var. chinensis]	mrna	1.61982	2.26443	1.64211	0.063296	0.014534	71.0056	6.14986	6.77514e-21	2.68154e-19	up	2month ND
nbisL1-mrna-40970	nbisL1-mrna-40970	TEAK040970	GO:0004674(protein serine/threonine kinase activity);GO:0005634(nucleus);GO:0005737(cytoplasm);GO:0006468(protein phosphorylation);GO:0035556(intracellular signal transduction)	NA	NA	NA	CBL-interacting serine/threonine-protein kinase [Actinidia chinensis var. chinensis]	mrna	6.13554	4.18142	4.14011	0.187741	0	48.1788	5.59033	1.64328e-20	6.26505e-19	up	2month ND
nbisL1-mrna-10305	nbisL1-mrna-10305	TEAK010305	GO:0004674(protein serine/threonine kinase activity);GO:0005634(nucleus);GO:0005737(cytoplasm);GO:0006468(protein phosphorylation);GO:0035556(intracellular signal transduction)	04016(MAPK signaling pathway - plant);04075(Plant hormone signal transduction)	K14498	EC:2.7.11.1	sucrose non-fermenting-1-related protein kinase 2.8 [Camellia sinensis]	mrna	37.2042	38.2824	43.2906	12.7957	14.0286	2.96557	1.56831	1.76317e-20	6.70387e-19	up	2month ND
nbisL1-mrna-14682	nbisL1-mrna-14682	TEAK014682	GO:0004674(protein serine/threonine kinase activity);GO:0005886(plasma membrane);GO:0006468(protein phosphorylation)	NA	NA	NA	G-type lectin S-receptor-like serine/threonine-protein kinase [Actinidia chinensis var. chinensis]	mrna	7.98864	6.8639	9.35863	0.991939	1.43247	8.35367	3.06241	4.40256e-20	1.62327e-18	up	2month ND
nbisL1-mrna-32221	nbisL1-mrna-32221	TEAK032221	GO:0000151(ubiquitin ligase complex);GO:0005737(cytoplasm);GO:0061630(ubiquitin protein ligase activity);GO:0071596(ubiquitin-dependent protein catabolic process via the N-end rule pathway)	NA	NA	NA	probably inactive leucine-rich repeat receptor-like protein kinase At5g48380 [Quercus suber]	mrna	3.05522	2.94349	2.72798	0.513471	0.663931	5.65042	2.49836	8.09967e-19	2.75783e-17	up	2month ND
nbisL1-mrna-26862	nbisL1-mrna-26862	TEAK026862	GO:0004674(protein serine/threonine kinase activity);GO:0005886(plasma membrane);GO:0007166(cell surface receptor signaling pathway)	NA	NA	NA	Wall-associated receptor kinase [Actinidia chinensis var. chinensis]	mrna	5.60574	5.18336	7.08763	0.963538	1.55245	4.69806	2.23207	1.0967e-17	3.39952e-16	up	2month ND
nbisL1-mrna-27565	nbisL1-mrna-27565	TEAK027565	GO:0004674(protein serine/threonine kinase activity);GO:0005886(plasma membrane);GO:0006468(protein phosphorylation);GO:0006952(defense response);GO:0009506(plasmodesma)	NA	NA	NA	G-type lectin S-receptor-like serine/threonine-protein kinase At4g27290 [Hevea brasiliensis]	mrna	2.60956	3.76136	1.84336	0	0	27380.9	14.7409	2.35592e-17	7.07583e-16	up	2month ND
nbisL1-mrna-10274	nbisL1-mrna-10274	TEAK010274	GO:0002181(cytoplasmic translation);GO:0003735(structural constituent of ribosome);GO:0022625(cytosolic large ribosomal subunit);GO:0030295(protein kinase activator activity);GO:0030687(preribosome, large subunit precursor);GO:0045860(positive regulation of protein kinase activity);GO:0070180(large ribosomal subunit rRNA binding)	03010(Ribosome)	K02942	NA	PREDICTED: 60S acidic ribosomal protein P1-like [Tarenaya hassleriana]	mrna	532.295	493.498	381.589	142.969	126.791	3.29018	1.71817	4.68805e-17	1.37271e-15	up	2month ND
nbisL1-mrna-13992	nbisL1-mrna-13992	TEAK013992	GO:0004674(protein serine/threonine kinase activity);GO:0005886(plasma membrane)	NA	NA	NA	LRR receptor-like serine/threonine-protein kinase [Actinidia chinensis var. chinensis]	mrna	4.67183	3.86966	3.89376	0	0	41450.8	15.3391	7.57425e-17	2.17911e-15	up	2month ND
nbisL1-mrna-21796	nbisL1-mrna-21796	TEAK021796	GO:0004674(protein serine/threonine kinase activity);GO:0005829(cytosol);GO:0006468(protein phosphorylation);GO:0035556(intracellular signal transduction)	NA	NA	NA	Transcription factor LHW like [Actinidia chinensis var. chinensis]	mrna	1.28975	1.43246	1.45355	0.053495	0.041038	31.1556	4.96142	9.91412e-17	2.82618e-15	up	2month ND
nbisL1-mrna-37114	nbisL1-mrna-37114	TEAK037114	GO:0004707(MAP kinase activity);GO:0005515(protein binding);GO:0005524(ATP binding);GO:0005634(nucleus);GO:0005737(cytoplasm);GO:0007165(signal transduction);GO:0010311(lateral root formation);GO:0010468(regulation of gene expression);GO:0016301(kinase activity);GO:0035556(intracellular signal transduction)	04933(AGE-RAGE signaling pathway in diabetic complications)	K04371	EC:2.7.11.24	mitogen-activated protein kinase homolog NTF6-like [Gossypium hirsutum]	mrna	13.5621	11.7622	13.727	2.30777	3.09208	4.99316	2.31995	1.55703e-16	4.3631e-15	up	2month ND
nbisL1-mrna-36119	nbisL1-mrna-36119	TEAK036119	GO:0016301(kinase activity)	NA	NA	NA	Protein-ribulosamine 3-kinase [Actinidia chinensis var. chinensis]	mrna	67.5817	69.9886	69.5172	31.5384	29.9656	2.25252	1.17154	1.91896e-16	5.32406e-15	up	2month ND
nbisL1-mrna-35832	nbisL1-mrna-35832	TEAK035832	GO:0004674(protein serine/threonine kinase activity);GO:0005886(plasma membrane);GO:0006468(protein phosphorylation);GO:0006952(defense response);GO:0009506(plasmodesma)	NA	NA	NA	ERI1 exoribonuclease [Actinidia chinensis var. chinensis]	mrna	10.9826	11.9213	11.0668	3.52883	2.9023	3.5816	1.84061	2.95086e-16	7.98928e-15	up	2month ND
nbisL1-mrna-37506	nbisL1-mrna-37506	TEAK037506	GO:0004305(ethanolamine kinase activity);GO:0005524(ATP binding);GO:0005737(cytoplasm);GO:0005886(plasma membrane);GO:0006646(phosphatidylethanolamine biosynthetic process);GO:0008654(phospholipid biosynthetic process);GO:0009793(embryo development ending in seed dormancy);GO:0016301(kinase activity);GO:0016310(phosphorylation);GO:0016773(phosphotransferase activity, alcohol group as acceptor)	00564(Glycerophospholipid metabolism)	K00894	EC:2.7.1.82	Ethanolamine kinase [Actinidia chinensis var. chinensis]	mrna	11.2852	9.01555	10.1247	2.23547	3.03422	3.81839	1.93296	3.26234e-16	8.78685e-15	up	2month ND
nbisL1-mrna-20365	nbisL1-mrna-20365	TEAK020365	GO:0004674(protein serine/threonine kinase activity);GO:0005886(plasma membrane);GO:0006468(protein phosphorylation);GO:0006952(defense response);GO:0009506(plasmodesma)	NA	NA	NA	Cysteine-rich receptor-like protein kinase [Actinidia chinensis var. chinensis]	mrna	4.72532	6.47599	5.45764	0.316424	0	39.1589	5.29127	4.04968e-16	1.08179e-14	up	2month ND
nbisL1-mrna-37227	nbisL1-mrna-37227	TEAK037227	NA	NA	NA	NA	Casein kinase 1-like protein [Actinidia chinensis var. chinensis]	mrna	6.75434	4.68388	3.92112	0	0.142602	107.708	6.75098	6.0103e-16	1.57255e-14	up	2month ND
nbisL1-mrna-28752	nbisL1-mrna-28752	TEAK028752	GO:0004672(protein kinase activity);GO:0005886(plasma membrane);GO:0016301(kinase activity);GO:0016310(phosphorylation)	NA	NA	NA	Serine/threonine-protein kinase [Actinidia chinensis var. chinensis]	mrna	29.6683	27.0444	28.3028	8.54056	6.64591	3.38932	1.761	6.33811e-16	1.65369e-14	up	2month ND
nbisL1-mrna-20340	nbisL1-mrna-20340	TEAK020340	GO:0004674(protein serine/threonine kinase activity);GO:0005634(nucleus);GO:0005737(cytoplasm);GO:0006468(protein phosphorylation);GO:0035556(intracellular signal transduction)	NA	NA	NA	hypothetical protein M569_07713, partial [Genlisea aurea]	mrna	7.51258	7.77263	6.45753	1.05035	0.350447	10.664	3.41468	1.42864e-15	3.60011e-14	up	2month ND
nbisL1-mrna-11339	nbisL1-mrna-11339	TEAK011339	GO:0005886(plasma membrane);GO:0016301(kinase activity);GO:0016310(phosphorylation)	NA	NA	NA	Rust resistance kinase Lr10 [Vitis vinifera]	mrna	5.28109	6.07101	8.73379	1.10672	0.638331	9.58603	3.26093	4.17487e-15	1.00505e-13	up	2month ND
nbisL1-mrna-21683	nbisL1-mrna-21683	TEAK021683	GO:0004004(ATP-dependent RNA helicase activity);GO:0005634(nucleus);GO:0005737(cytoplasm);GO:0006396(RNA processing)	03018(RNA degradation)	K14442	EC:3.6.4.13	PREDICTED: probable leucine-rich repeat receptor-like serine/threonine-protein kinase At5g15730 [Erythranthe guttata]	mrna	10.2028	7.98243	7.54412	0.246654	0.408972	39.2439	5.2944	5.5509e-15	1.31042e-13	up	2month ND
nbisL1-mrna-13408	nbisL1-mrna-13408	TEAK013408	GO:0003735(structural constituent of ribosome);GO:0006412(translation);GO:0022627(cytosolic small ribosomal subunit)	03010(Ribosome)	K02973	NA	putative serine/threonine-protein kinase MARK-A isoform X2 [Prunus yedoensis var. nudiflora]	mrna	139.811	122.408	108.088	27.0981	21.7711	4.15856	2.05609	5.90349e-15	1.38898e-13	up	2month ND
nbisL1-mrna-17862	nbisL1-mrna-17862	TEAK017862	GO:0004674(protein serine/threonine kinase activity);GO:0005886(plasma membrane);GO:0007166(cell surface receptor signaling pathway)	NA	NA	NA	Wall-associated receptor kinase, partial [Actinidia chinensis var. chinensis]	mrna	6.6101	4.33559	8.14627	0.236303	0	80.7944	6.33618	6.36876e-15	1.49343e-13	up	2month ND
nbisL1-mrna-8882	nbisL1-mrna-8882	TEAK008882	NA	NA	NA	NA	GPCR kinase [Trema orientale]	mrna	2.35903	2.64876	2.54271	0	0	25168.4	14.6193	6.63864e-15	1.55153e-13	up	2month ND
nbisL1-mrna-28006	nbisL1-mrna-28006	TEAK028006	GO:0000408(EKC/KEOPS complex);GO:0004674(protein serine/threonine kinase activity);GO:0005634(nucleus);GO:0005829(cytosol);GO:0070525(tRNA threonylcarbamoyladenosine metabolic process)	NA	NA	NA	TP53-regulating kinase [Actinidia chinensis var. chinensis]	mrna	109.813	106.608	88.3422	35.7611	29.9663	2.91456	1.54328	1.71316e-14	3.81911e-13	up	2month ND
nbisL1-mrna-21645	nbisL1-mrna-21645	TEAK021645	GO:0004849(uridine kinase activity);GO:0005829(cytosol);GO:0006206(pyrimidine nucleobase metabolic process);GO:0009507(chloroplast);GO:0043097(pyrimidine nucleoside salvage)	00240(Pyrimidine metabolism)	K00876	EC:2.7.1.48	PREDICTED: uridine kinase-like protein 2, chloroplastic isoform X2 [Musa acuminata subsp. malaccensis]	mrna	1.80016	1.67884	1.96084	0	0	18132.8	14.1463	2.84443e-14	6.1932e-13	up	2month ND
nbisL1-mrna-30807	nbisL1-mrna-30807	TEAK030807	NA	NA	NA	NA	Rust resistance kinase [Actinidia chinensis var. chinensis]	mrna	3.96459	4.88272	7.47073	0	0	54393.5	15.7311	3.72867e-14	7.98813e-13	up	2month ND
nbisL1-mrna-35150	nbisL1-mrna-35150	TEAK035150	GO:0004674(protein serine/threonine kinase activity);GO:0005886(plasma membrane);GO:0006468(protein phosphorylation)	04626(Plant-pathogen interaction)	K13466	NA	receptor-like protein EIX2 [Citrus clementina]	mrna	11.0286	11.5965	11.5847	4.67163	3.54485	2.80814	1.48962	4.06678e-14	8.6727e-13	up	2month ND
nbisL1-mrna-8879	nbisL1-mrna-8879	TEAK008879	GO:0005886(plasma membrane)	NA	NA	NA	Rust resistance kinase [Actinidia chinensis var. chinensis]	mrna	8.79607	7.50294	8.22894	2.08149	1.4844	5.54632	2.47153	7.42418e-14	1.53422e-12	up	2month ND
nbisL1-mrna-8868	nbisL1-mrna-8868	TEAK008868	GO:0005886(plasma membrane)	NA	NA	NA	Rust resistance kinase [Actinidia chinensis var. chinensis]	mrna	42.8427	46.6805	52.0801	19.44	13.6806	3.19278	1.67481	9.58205e-14	1.95421e-12	up	2month ND
nbisL1-mrna-3430	nbisL1-mrna-3430	TEAK003430	GO:0006364(rRNA processing);GO:0022627(cytosolic small ribosomal subunit);GO:0042274(ribosomal small subunit biogenesis)	04016(MAPK signaling pathway - plant);04075(Plant hormone signal transduction)	K14498	EC:2.7.11.1	Serine/threonine-protein kinase SAPK2 [Morus notabilis]	mrna	145.147	144.338	139.59	68.5146	65.8562	2.10511	1.07389	1.75893e-13	3.4833e-12	up	2month ND
nbisL1-mrna-24721	nbisL1-mrna-24721	TEAK024721	GO:0005886(plasma membrane)	NA	NA	NA	Leaf rust 10 disease-resistance locus receptor-like protein kinase [Actinidia chinensis var. chinensis]	mrna	1.25219	1.36186	2.43362	0.044005	0.076041	23.0146	4.52448	3.45403e-13	6.6203e-12	up	2month ND
nbisL1-mrna-26124	nbisL1-mrna-26124	TEAK026124	NA	NA	NA	NA	PREDICTED: probable LRR receptor-like serine/threonine-protein kinase At4g36180 isoform X1 [Gossypium arboreum]	mrna	1.51609	1.59875	1.89463	0.108322	0	35.9917	5.16959	7.3958e-13	1.36435e-11	up	2month ND
nbisL1-mrna-17703	nbisL1-mrna-17703	TEAK017703	GO:0005515(protein binding);GO:0005634(nucleus);GO:0007049(cell cycle);GO:0016538(cyclin-dependent protein serine/threonine kinase regulator activity);GO:0051301(cell division);GO:0051726(regulation of cell cycle)	NA	NA	NA	cyclin-D1-1-like isoform X1 [Quercus suber]	mrna	5.86939	7.23	5.19622	1.18318	1.48823	4.52321	2.17735	8.41178e-13	1.54062e-11	up	2month ND
nbisL1-mrna-22778	nbisL1-mrna-22778	TEAK022778	GO:0004672(protein kinase activity);GO:0004674(protein serine/threonine kinase activity);GO:0004721(phosphoprotein phosphatase activity);GO:0005524(ATP binding);GO:0009507(chloroplast);GO:0009570(chloroplast stroma);GO:0016776(phosphotransferase activity, phosphate group as acceptor)	NA	NA	NA	Pyruvate, phosphate dikinase regulatory protein [Actinidia chinensis var. chinensis]	mrna	27.2124	29.6269	31.9451	13.3677	13.8765	2.15039	1.1046	1.45703e-12	2.59726e-11	up	2month ND
nbisL1-mrna-3514	nbisL1-mrna-3514	TEAK003514	GO:0004103(choline kinase activity);GO:0005524(ATP binding);GO:0005737(cytoplasm);GO:0016021(integral component of membrane);GO:0016301(kinase activity);GO:0016310(phosphorylation)	00564(Glycerophospholipid metabolism)	K14156	EC:2.7.1.32;EC:2.7.1.82	Choline kinase [Actinidia chinensis var. chinensis]	mrna	10.9976	10.1714	8.87165	3.829	2.95778	3.06402	1.61542	4.22607e-12	7.09969e-11	up	2month ND
nbisL1-mrna-36544	nbisL1-mrna-36544	TEAK036544	GO:0000823(inositol-1,4,5-trisphosphate 6-kinase activity);GO:0000824(inositol tetrakisphosphate 3-kinase activity);GO:0005524(ATP binding);GO:0005634(nucleus);GO:0005886(plasma membrane);GO:0006355(regulation of transcription, DNA-templated);GO:0009555(pollen development);GO:0009793(embryo development ending in seed dormancy);GO:0010183(pollen tube guidance);GO:0010264(myo-inositol hexakisphosph…	00562(Inositol phosphate metabolism);04070(Phosphatidylinositol signaling system)	K00915	EC:2.7.1.140;EC:2.7.1.151	Inositol polyphosphate multikinase [Actinidia chinensis var. chinensis]	mrna	36.9981	32.6902	31.8124	11.0097	10.3621	2.86576	1.51892	5.49506e-12	9.08452e-11	up	2month ND
nbisL1-mrna-35538	nbisL1-mrna-35538	TEAK035538	GO:0004674(protein serine/threonine kinase activity);GO:0005886(plasma membrane);GO:0006468(protein phosphorylation);GO:0006952(defense response);GO:0009506(plasmodesma)	NA	NA	NA	G-type lectin S-receptor-like serine/threonine-protein kinase RKS1 [Quercus suber]	mrna	12.5386	11.927	9.87569	3.28433	3.52602	3.61754	1.85501	7.83214e-12	1.26716e-10	up	2month ND
nbisL1-mrna-507	nbisL1-mrna-507	TEAK000507	GO:0007165(signal transduction);GO:0009507(chloroplast)	04626(Plant-pathogen interaction)	K13465	EC:3.2.1.8	LRR receptor-like serine/threonine-protein kinase [Actinidia chinensis var. chinensis]	mrna	3.19073	2.62246	2.95576	0.630676	0.988747	4.04499	2.01613	8.10713e-12	1.30788e-10	up	2month ND
nbisL1-mrna-16822	nbisL1-mrna-16822	TEAK016822	GO:0004672(protein kinase activity);GO:0005515(protein binding);GO:0005524(ATP binding);GO:0005886(plasma membrane);GO:0006468(protein phosphorylation);GO:0009909(regulation of flower development);GO:0010073(meristem maintenance);GO:0010075(regulation of meristem growth);GO:0010082(regulation of root meristem growth);GO:0016021(integral component of membrane);GO:0016301(kinase activity);GO:001990…	04144(Endocytosis)	K12489	NA	Inactive leucine-rich repeat receptor-like protein kinase CORYNE [Vitis vinifera]	mrna	5.09079	4.76849	5.25517	2.0041	2.04972	2.60181	1.37951	9.55772e-12	1.53394e-10	up	2month ND
nbisL1-mrna-15476	nbisL1-mrna-15476	TEAK015476	GO:0005634(nucleus);GO:0016301(kinase activity);GO:0016310(phosphorylation)	00511(Other glycan degradation)	K01191	EC:3.2.1.24	StAR-related lipid transfer protein like [Actinidia chinensis var. chinensis]	mrna	7.72554	7.71542	8.36679	2.39824	2.36615	3.17615	1.66728	9.9037e-12	1.58674e-10	up	2month ND
nbisL1-mrna-12775	nbisL1-mrna-12775	TEAK012775	GO:0003674(molecular_function);GO:0005634(nucleus);GO:0008150(biological_process);GO:0009507(chloroplast)	NA	NA	NA	Guanylate kinase [Actinidia chinensis var. chinensis]	mrna	35.2118	43.4805	34.2902	14.4435	8.92333	3.10509	1.63464	1.2813e-11	2.02622e-10	up	2month ND
nbisL1-mrna-7940	nbisL1-mrna-7940	TEAK007940	GO:0002237(response to molecule of bacterial origin);GO:0004618(phosphoglycerate kinase activity);GO:0004672(protein kinase activity);GO:0005524(ATP binding);GO:0005634(nucleus);GO:0005737(cytoplasm);GO:0005774(vacuolar membrane);GO:0005794(Golgi apparatus);GO:0005829(cytosol);GO:0005886(plasma membrane);GO:0006096(glycolytic process);GO:0009408(response to heat);GO:0009416(response to light stim…	00010(Glycolysis / Gluconeogenesis);00710(Carbon fixation in photosynthetic organisms)	K00927	EC:2.7.2.3	Phosphoglycerate kinase [Actinidia chinensis var. chinensis]	mrna	15.6967	14.1388	18.7173	6.79103	7.24189	2.42941	1.28061	1.32217e-11	2.08732e-10	up	2month ND
nbisL1-mrna-1693	nbisL1-mrna-1693	TEAK001693	GO:0000045(autophagosome assembly);GO:0001934(positive regulation of protein phosphorylation);GO:0019901(protein kinase binding);GO:0034045(phagophore assembly site membrane);GO:1990316(Atg1/ULK1 kinase complex)	04136(Autophagy - other eukaryotes)	K08330	NA	Autophagy-related protein [Actinidia chinensis var. chinensis]	mrna	3.0312	3.62184	4.42958	0.688563	1.01057	5.55468	2.4737	2.75253e-11	4.16028e-10	up	2month ND
nbisL1-mrna-25364	nbisL1-mrna-25364	TEAK025364	GO:0004017(adenylate kinase activity);GO:0005524(ATP binding);GO:0005739(mitochondrion);GO:0046939(nucleotide phosphorylation)	00230(Purine metabolism);00730(Thiamine metabolism)	K00939	EC:2.7.4.3	putative adenylate kinase 7, mitochondrial [Vitis vinifera]	mrna	7.76978	8.36145	7.42379	0.823487	1.6444	5.68404	2.50692	3.22949e-11	4.84718e-10	up	2month ND
nbisL1-mrna-18445	nbisL1-mrna-18445	TEAK018445	GO:0004335(galactokinase activity);GO:0005524(ATP binding);GO:0005534(galactose binding);GO:0005737(cytoplasm);GO:0005829(cytosol);GO:0009506(plasmodesma);GO:0009702(L-arabinokinase activity);GO:0016021(integral component of membrane);GO:0019566(arabinose metabolic process)	NA	NA	NA	unnamed protein product, partial [Vitis vinifera]	mrna	1.71421	0.965549	1.51416	0	0	13979.7	13.771	3.32788e-11	4.98151e-10	up	2month ND
nbisL1-mrna-17827	nbisL1-mrna-17827	TEAK017827	GO:0004674(protein serine/threonine kinase activity);GO:0005886(plasma membrane);GO:0007166(cell surface receptor signaling pathway)	NA	NA	NA	Wall-associated receptor kinase [Actinidia chinensis var. chinensis]	mrna	3.40954	4.65606	5.41216	1.15326	0.795747	5.43096	2.44121	8.3256e-11	1.18127e-09	up	2month ND
nbisL1-mrna-34544	nbisL1-mrna-34544	TEAK034544	GO:0004674(protein serine/threonine kinase activity);GO:0005886(plasma membrane);GO:0006468(protein phosphorylation);GO:0006952(defense response);GO:0009506(plasmodesma)	NA	NA	NA	PREDICTED: G-type lectin S-receptor-like serine/threonine-protein kinase At4g27290 isoform X1 [Solanum tuberosum]	mrna	1.9058	1.80217	3.15361	0	0	22871.9	14.4813	9.04659e-11	1.27838e-09	up	2month ND
nbisL1-mrna-12336	nbisL1-mrna-12336	TEAK012336	GO:0000079(regulation of cyclin-dependent protein serine/threonine kinase activity);GO:0005675(holo TFIIH complex);GO:0006281(DNA repair);GO:0006357(regulation of transcription by RNA polymerase II)	03022(Basal transcription factors);03420(Nucleotide excision repair)	K10842	NA	uncharacterized protein LOC111911876 [Lactuca sativa]	mrna	25.2512	21.5899	20.1305	8.5396	7.43323	2.66136	1.41216	9.39042e-11	1.32297e-09	up	2month ND
nbisL1-mrna-36579	nbisL1-mrna-36579	TEAK036579	NA	NA	NA	NA	Serine/threonine-protein kinase ndrC [Actinidia chinensis var. chinensis]	mrna	2.24695	4.91945	2.83086	0.326827	0.519329	8.71475	3.12346	1.56801e-10	2.14335e-09	up	2month ND
nbisL1-mrna-23867	nbisL1-mrna-23867	TEAK023867	GO:0004674(protein serine/threonine kinase activity);GO:0004675(transmembrane receptor protein serine/threonine kinase activity);GO:0005515(protein binding);GO:0005524(ATP binding);GO:0005768(endosome);GO:0005886(plasma membrane);GO:0006468(protein phosphorylation);GO:0006898(receptor-mediated endocytosis);GO:0007169(transmembrane receptor protein tyrosine kinase signaling pathway);GO:0010008(end…	04016(MAPK signaling pathway - plant);04626(Plant-pathogen interaction)	K13420	EC:2.7.11.1	LRR receptor-like serine/threonine-protein kinase [Actinidia chinensis var. chinensis]	mrna	2.34039	2.09701	1.75903	0.638504	0.655889	3.01261	1.59101	2.55704e-10	3.38307e-09	up	2month ND
nbisL1-mrna-41240	nbisL1-mrna-41240	TEAK041240	GO:0004674(protein serine/threonine kinase activity);GO:0005886(plasma membrane);GO:0006468(protein phosphorylation)	NA	NA	NA	G-type lectin S-receptor-like serine/threonine-protein kinase [Actinidia chinensis var. chinensis]	mrna	1.47121	1.4989	1.65464	0.211317	0.283227	8.18101	3.03228	3.09042e-10	4.0279e-09	up	2month ND
nbisL1-mrna-18798	nbisL1-mrna-18798	TEAK018798	GO:0004674(protein serine/threonine kinase activity);GO:0005886(plasma membrane);GO:0006468(protein phosphorylation);GO:0006952(defense response);GO:0009506(plasmodesma)	NA	NA	NA	G-type lectin S-receptor-like serine/threonine-protein kinase [Actinidia chinensis var. chinensis]	mrna	12.9014	11.2702	12.7623	4.4622	4.08827	2.64697	1.40434	3.25526e-10	4.22114e-09	up	2month ND
nbisL1-mrna-29500	nbisL1-mrna-29500	TEAK029500	GO:0004683(calmodulin-dependent protein kinase activity);GO:0005516(calmodulin binding);GO:0005634(nucleus);GO:0005737(cytoplasm);GO:0005886(plasma membrane);GO:0009738(abscisic acid-activated signaling pathway);GO:0009931(calcium-dependent protein serine/threonine kinase activity);GO:0018105(peptidyl-serine phosphorylation);GO:0035556(intracellular signal transduction);GO:0046777(protein autopho…	NA	NA	NA	CDPK-related kinase [Actinidia chinensis var. chinensis]	mrna	2.539	3.89177	4.68646	1.06238	1.05082	3.73758	1.9021	3.42246e-10	4.41955e-09	up	2month ND
nbisL1-mrna-16022	nbisL1-mrna-16022	TEAK016022	GO:0004674(protein serine/threonine kinase activity);GO:0005886(plasma membrane);GO:0007166(cell surface receptor signaling pathway)	NA	NA	NA	Wall-associated receptor kinase [Actinidia chinensis var. chinensis]	mrna	0.794299	0.793331	1.1887	0.026695	0.091261	23.537	4.55686	4.68027e-10	5.96139e-09	up	2month ND
nbisL1-mrna-20261	nbisL1-mrna-20261	TEAK020261	GO:0007165(signal transduction)	NA	NA	NA	LRR receptor-like serine/threonine-protein kinase [Actinidia chinensis var. chinensis]	mrna	0.73895	0.770453	1.24818	0.208385	0.193023	4.96414	2.31154	7.83755e-10	9.67506e-09	up	2month ND
nbisL1-mrna-21128	nbisL1-mrna-21128	TEAK021128	GO:0003872(6-phosphofructokinase activity);GO:0005524(ATP binding);GO:0005737(cytoplasm);GO:0005829(cytosol);GO:0005945(6-phosphofructokinase complex);GO:0006002(fructose 6-phosphate metabolic process);GO:0006096(glycolytic process);GO:0010053(root epidermal cell differentiation);GO:0046872(metal ion binding)	00010(Glycolysis / Gluconeogenesis);00030(Pentose phosphate pathway);00051(Fructose and mannose metabolism);00052(Galactose metabolism);03018(RNA degradation)	K00850	EC:2.7.1.11	PREDICTED: ATP-dependent 6-phosphofructokinase 3-like isoform X1 [Juglans regia]	mrna	1.08861	0.982982	1.25134	0	0	11076.5	13.4352	9.71058e-10	1.1836e-08	up	2month ND
nbisL1-mrna-35647	nbisL1-mrna-35647	TEAK035647	GO:0004072(aspartate kinase activity);GO:0005524(ATP binding);GO:0008652(cellular amino acid biosynthetic process);GO:0009088(threonine biosynthetic process);GO:0009089(lysine biosynthetic process via diaminopimelate);GO:0009507(chloroplast);GO:0009570(chloroplast stroma);GO:0016310(phosphorylation)	00260(Glycine, serine and threonine metabolism);00270(Cysteine and methionine metabolism);00300(Lysine biosynthesis);00261(Monobactam biosynthesis)	K00928	EC:2.7.2.4	Aspartokinase [Actinidia chinensis var. chinensis]	mrna	18.7163	18.7332	21.4904	9.89501	8.39645	2.38418	1.2535	9.77677e-10	1.19063e-08	up	2month ND
nbisL1-mrna-31363	nbisL1-mrna-31363	TEAK031363	GO:0004674(protein serine/threonine kinase activity);GO:0005829(cytosol);GO:0006468(protein phosphorylation);GO:0035556(intracellular signal transduction)	NA	NA	NA	hypothetical protein VITISV_035622 [Vitis vinifera]	mrna	1.38828	0.662476	1.53825	0.048921	0	73.3634	6.19699	1.22441e-09	1.47382e-08	up	2month ND
nbisL1-mrna-30977	nbisL1-mrna-30977	TEAK030977	GO:0004674(protein serine/threonine kinase activity);GO:0005829(cytosol);GO:0006468(protein phosphorylation);GO:0035556(intracellular signal transduction)	NA	NA	NA	Transcription factor bHLH155 like [Actinidia chinensis var. chinensis]	mrna	8.78777	9.1637	7.34574	1.80541	1.57438	3.99593	1.99853	1.31331e-09	1.57407e-08	up	2month ND
nbisL1-mrna-31402	nbisL1-mrna-31402	TEAK031402	GO:0004674(protein serine/threonine kinase activity);GO:0005524(ATP binding);GO:0005886(plasma membrane);GO:0006468(protein phosphorylation);GO:0016020(membrane);GO:0016021(integral component of membrane);GO:0016301(kinase activity)	NA	NA	NA	Receptor-like protein kinase HSL1 [Vitis vinifera]	mrna	1.061	1.07867	1.02551	0.149658	0.07822	11.1549	3.47961	1.5256e-09	1.80993e-08	up	2month ND
nbisL1-mrna-36581	nbisL1-mrna-36581	TEAK036581	GO:0005737(cytoplasm)	NA	NA	NA	Mitogen-activated protein kinase kinase [Actinidia chinensis var. chinensis]	mrna	1.39642	1.72566	1.92366	0	0	16819.1	14.0378	1.61928e-09	1.91215e-08	up	2month ND
nbisL1-mrna-14148	nbisL1-mrna-14148	TEAK014148	GO:0005634(nucleus);GO:0006281(DNA repair);GO:0016301(kinase activity)	04136(Autophagy - other eukaryotes)	K07203	EC:2.7.11.1	Serine/threonine-protein kinase [Actinidia chinensis var. chinensis]	mrna	9.81115	10.5765	9.15969	1.4723	0.15467	11.002	3.45969	1.73833e-09	2.04327e-08	up	2month ND
nbisL1-mrna-13305	nbisL1-mrna-13305	TEAK013305	GO:0004017(adenylate kinase activity);GO:0005524(ATP binding);GO:0005739(mitochondrion);GO:0046939(nucleotide phosphorylation)	00230(Purine metabolism);00730(Thiamine metabolism)	K00939	EC:2.7.4.3	adenylate kinase [Actinidia chinensis var. chinensis]	mrna	23.2968	20.1609	23.2431	9.85481	9.94209	2.165	1.11437	1.74965e-09	2.05313e-08	up	2month ND
nbisL1-mrna-32174	nbisL1-mrna-32174	TEAK032174	GO:0001653(peptide receptor activity);GO:0004383(guanylate cyclase activity);GO:0004672(protein kinase activity);GO:0004674(protein serine/threonine kinase activity);GO:0005515(protein binding);GO:0005524(ATP binding);GO:0005886(plasma membrane);GO:0006468(protein phosphorylation);GO:0007169(transmembrane receptor protein tyrosine kinase signaling pathway);GO:0009611(response to wounding);GO:0016…	NA	NA	NA	phytosulfokine receptor 1 [Populus trichocarpa]	mrna	1.06975	2.19909	2.01354	0.077598	0	21.8913	4.45228	3.43933e-09	3.85816e-08	up	2month ND
nbisL1-mrna-15388	nbisL1-mrna-15388	TEAK015388	GO:0004674(protein serine/threonine kinase activity);GO:0005886(plasma membrane)	NA	NA	NA	hypothetical protein POPTR_018G132900 [Populus trichocarpa]	mrna	31.6357	30.8537	29.6325	11.7755	9.53904	3.3029	1.72373	3.56428e-09	3.98556e-08	up	2month ND
nbisL1-mrna-1652	nbisL1-mrna-1652	TEAK001652	GO:0003674(molecular_function);GO:0008150(biological_process);GO:0009507(chloroplast)	NA	NA	NA	Focal adhesion kinase [Actinidia chinensis var. chinensis]	mrna	68.713	70.7095	51.5132	26.6323	20.0615	2.6376	1.39923	4.16522e-09	4.62065e-08	up	2month ND
nbisL1-mrna-14779	nbisL1-mrna-14779	TEAK014779	GO:0004674(protein serine/threonine kinase activity);GO:0005634(nucleus);GO:0005737(cytoplasm);GO:0006468(protein phosphorylation);GO:0035556(intracellular signal transduction)	NA	NA	NA	CBL-interacting serine/threonine-protein kinase [Actinidia chinensis var. chinensis]	mrna	7.85931	6.96037	6.01067	1.92679	1.72989	3.24385	1.69771	4.58766e-09	5.05527e-08	up	2month ND
nbisL1-mrna-39861	nbisL1-mrna-39861	TEAK039861	GO:0004017(adenylate kinase activity);GO:0005524(ATP binding);GO:0009507(chloroplast);GO:0046939(nucleotide phosphorylation)	00230(Purine metabolism);00730(Thiamine metabolism)	K00939	EC:2.7.4.3	adenylate kinase [Actinidia chinensis var. chinensis]	mrna	8.83541	6.73849	8.50201	2.08634	2.37975	3.15481	1.65755	7.32918e-09	7.81798e-08	up	2month ND
nbisL1-mrna-6296	nbisL1-mrna-6296	TEAK006296	GO:0004674(protein serine/threonine kinase activity);GO:0005886(plasma membrane)	NA	NA	NA	Tyrosine-protein kinase [Trema orientale]	mrna	3.64821	2.99663	4.14752	0.383401	0.86334	4.92527	2.3002	9.82001e-09	1.02372e-07	up	2month ND
nbisL1-mrna-31400	nbisL1-mrna-31400	TEAK031400	GO:0004674(protein serine/threonine kinase activity);GO:0005524(ATP binding);GO:0005886(plasma membrane);GO:0006468(protein phosphorylation);GO:0016020(membrane);GO:0016021(integral component of membrane);GO:0016301(kinase activity)	NA	NA	NA	receptor-like protein kinase 5 [Carica papaya]	mrna	1.95335	1.37308	1.45456	0.437751	0.428135	3.91284	1.96822	1.35315e-08	1.38034e-07	up	2month ND
nbisL1-mrna-24841	nbisL1-mrna-24841	TEAK024841	GO:0004072(aspartate kinase activity);GO:0005524(ATP binding);GO:0008652(cellular amino acid biosynthetic process);GO:0009088(threonine biosynthetic process);GO:0009089(lysine biosynthetic process via diaminopimelate);GO:0009507(chloroplast);GO:0009570(chloroplast stroma);GO:0016310(phosphorylation)	00260(Glycine, serine and threonine metabolism);00270(Cysteine and methionine metabolism);00300(Lysine biosynthesis);00261(Monobactam biosynthesis)	K00928	EC:2.7.2.4	Aspartokinase [Actinidia chinensis var. chinensis]	mrna	2.7724	3.13655	3.76796	1.00157	1.18671	2.90808	1.54007	1.48237e-08	1.50123e-07	up	2month ND
nbisL1-mrna-38855	nbisL1-mrna-38855	TEAK038855	GO:0000160(phosphorelay signal transduction system);GO:0005634(nucleus);GO:0005737(cytoplasm);GO:0009736(cytokinin-activated signaling pathway);GO:0009927(histidine phosphotransfer kinase activity);GO:0016310(phosphorylation);GO:0043424(protein histidine kinase binding)	04075(Plant hormone signal transduction)	K14490	NA	Histidine-containing phosphotransfer protein [Actinidia chinensis var. chinensis]	mrna	87.9635	90.6895	71.909	36.5306	24.9024	2.50348	1.32394	2.44983e-08	2.39029e-07	up	2month ND
nbisL1-mrna-35426	nbisL1-mrna-35426	TEAK035426	GO:0004674(protein serine/threonine kinase activity);GO:0005886(plasma membrane);GO:0007166(cell surface receptor signaling pathway)	NA	NA	NA	Non-functional pseudokinase [Actinidia chinensis var. chinensis]	mrna	3.4111	2.82937	3.65487	0.40342	0.128825	18.5917	4.21659	3.34938e-08	3.19239e-07	up	2month ND
nbisL1-mrna-25195	nbisL1-mrna-25195	TEAK025195	GO:0004674(protein serine/threonine kinase activity);GO:0005886(plasma membrane);GO:0006468(protein phosphorylation);GO:0006952(defense response);GO:0009506(plasmodesma)	NA	NA	NA	hypothetical protein CUMW_010060 [Citrus unshiu]	mrna	1.05357	0.341075	0.920911	0	0	7718.52	12.9141	3.8694e-08	3.64738e-07	up	2month ND
nbisL1-mrna-35061	nbisL1-mrna-35061	TEAK035061	GO:0004017(adenylate kinase activity);GO:0006163(purine nucleotide metabolic process)	00230(Purine metabolism);00730(Thiamine metabolism)	K00939	EC:2.7.4.3	adenylate kinase 4 [Jatropha curcas]	mrna	32.3296	40.468	26.8266	11.5955	11.164	2.59396	1.37515	4.10081e-08	3.84453e-07	up	2month ND
nbisL1-mrna-17090	nbisL1-mrna-17090	TEAK017090	GO:0000166(nucleotide binding);GO:0005078(MAP-kinase scaffold activity);GO:0005080(protein kinase C binding);GO:0005730(nucleolus);GO:0005829(cytosol);GO:0005834(heterotrimeric G-protein complex);GO:0005840(ribosome);GO:0007165(signal transduction);GO:0009845(seed germination);GO:0009967(positive regulation of signal transduction);GO:0048364(root development);GO:0048367(shoot system development);…	NA	NA	NA	Guanine nucleotide-binding protein subunit beta-like protein [Actinidia chinensis var. chinensis]	mrna	166.847	138.377	147.029	68.1249	66.4932	2.06803	1.04825	4.49562e-08	4.17694e-07	up	2month ND
nbisL1-mrna-31408	nbisL1-mrna-31408	TEAK031408	GO:0004674(protein serine/threonine kinase activity);GO:0005524(ATP binding);GO:0005886(plasma membrane);GO:0006468(protein phosphorylation);GO:0016020(membrane);GO:0016021(integral component of membrane);GO:0016301(kinase activity)	NA	NA	NA	Serine/threonine protein kinase [Handroanthus impetiginosus]	mrna	1.16052	1.82929	1.30646	0.301804	0.175864	6.80257	2.76608	4.65224e-08	4.31529e-07	up	2month ND
nbisL1-mrna-4560	nbisL1-mrna-4560	TEAK004560	GO:0004674(protein serine/threonine kinase activity);GO:0005524(ATP binding);GO:0005886(plasma membrane);GO:0006468(protein phosphorylation);GO:0007169(transmembrane receptor protein tyrosine kinase signaling pathway);GO:0009506(plasmodesma);GO:0016021(integral component of membrane);GO:0046777(protein autophosphorylation)	NA	NA	NA	Leucine-rich repeat receptor-like protein kinase [Actinidia chinensis var. chinensis]	mrna	0.532742	1.5743	1.04845	0	0	10518.3	13.3606	4.85607e-08	4.49395e-07	up	2month ND
nbisL1-mrna-27277	nbisL1-mrna-27277	TEAK027277	GO:0005515(protein binding)	NA	NA	NA	cyclin dependent kinase A [Camellia sinensis]	mrna	2.77442	1.4194	1.56367	0	0	19191.7	14.2282	6.11721e-08	5.58178e-07	up	2month ND
nbisL1-mrna-7384	nbisL1-mrna-7384	TEAK007384	GO:0004674(protein serine/threonine kinase activity);GO:0005886(plasma membrane);GO:0006468(protein phosphorylation);GO:0006952(defense response);GO:0009506(plasmodesma)	NA	NA	NA	G-type lectin S-receptor-like serine/threonine-protein kinase [Actinidia chinensis var. chinensis]	mrna	0.776979	0.545724	0.611679	0	0	6447.94	12.6546	9.53332e-08	8.3849e-07	up	2month ND
nbisL1-mrna-41255	nbisL1-mrna-41255	TEAK041255	GO:0004849(uridine kinase activity);GO:0005829(cytosol);GO:0006206(pyrimidine nucleobase metabolic process);GO:0009507(chloroplast);GO:0043097(pyrimidine nucleoside salvage)	00240(Pyrimidine metabolism)	K00761	EC:2.4.2.9	PREDICTED: uracil phosphoribosyltransferase [Nicotiana sylvestris]	mrna	1.4437	0.860265	1.24116	0	0	11817.1	13.5286	1.13429e-07	9.81025e-07	up	2month ND
nbisL1-mrna-3934	nbisL1-mrna-3934	TEAK003934	GO:0001653(peptide receptor activity);GO:0004383(guanylate cyclase activity);GO:0004672(protein kinase activity);GO:0004674(protein serine/threonine kinase activity);GO:0005515(protein binding);GO:0005524(ATP binding);GO:0005886(plasma membrane);GO:0006468(protein phosphorylation);GO:0007169(transmembrane receptor protein tyrosine kinase signaling pathway);GO:0009611(response to wounding);GO:0016…	NA	NA	NA	phytosulfokine receptor 1 [Populus trichocarpa]	mrna	7.01605	5.54893	6.80177	2.25454	2.68362	2.43021	1.28108	1.24081e-07	1.06526e-06	up	2month ND
nbisL1-mrna-11772	nbisL1-mrna-11772	TEAK011772	GO:0002229(defense response to oomycetes);GO:0004674(protein serine/threonine kinase activity);GO:0005515(protein binding);GO:0005524(ATP binding);GO:0005886(plasma membrane);GO:0006468(protein phosphorylation);GO:0010726(positive regulation of hydrogen peroxide metabolic process);GO:0010942(positive regulation of cell death);GO:0016021(integral component of membrane);GO:0016301(kinase activity);…	NA	NA	NA	Legume lectin domain protein [Actinidia chinensis var. chinensis]	mrna	0.706661	0.811387	0.608931	0	0	7089.93	12.7916	1.29264e-07	1.10593e-06	up	2month ND
nbisL1-mrna-21725	nbisL1-mrna-21725	TEAK021725	GO:0003951(NAD+ kinase activity);GO:0004143(diacylglycerol kinase activity);GO:0005524(ATP binding);GO:0005634(nucleus);GO:0006952(defense response);GO:0007205(protein kinase C-activating G-protein coupled receptor signaling pathway);GO:0009409(response to cold);GO:0009611(response to wounding);GO:0016021(integral component of membrane);GO:0016310(phosphorylation);GO:0035556(intracellular signal …	00561(Glycerolipid metabolism);00564(Glycerophospholipid metabolism);04070(Phosphatidylinositol signaling system)	K00901	EC:2.7.1.107	PREDICTED: diacylglycerol kinase 2 [Musa acuminata subsp. malaccensis]	mrna	0.942846	1.20616	1.3606	0	0	11698.7	13.5141	1.33078e-07	1.13554e-06	up	2month ND
nbisL1-mrna-24736	nbisL1-mrna-24736	TEAK024736	GO:0016021(integral component of membrane);GO:0042626(ATPase activity, coupled to transmembrane movement of substances);GO:0055085(transmembrane transport)	02010(ABC transporters)	K05658	EC:3.6.3.44	LRR receptor-like serine/threonine-protein kinase [Actinidia chinensis var. chinensis]	mrna	1.2491	1.81764	1.28101	0.023504	0.271983	12.79	3.67694	1.72538e-07	1.44023e-06	up	2month ND
nbisL1-mrna-36023	nbisL1-mrna-36023	TEAK036023	GO:0004674(protein serine/threonine kinase activity);GO:0005634(nucleus);GO:0005737(cytoplasm);GO:0006468(protein phosphorylation);GO:0035556(intracellular signal transduction)	NA	NA	NA	CBL-interacting serine/threonine-protein kinase [Actinidia chinensis var. chinensis]	mrna	4.59582	3.4669	4.64353	1.09014	0.478309	5.07807	2.34428	2.26898e-07	1.85261e-06	up	2month ND
nbisL1-mrna-25605	nbisL1-mrna-25605	TEAK025605	GO:0004674(protein serine/threonine kinase activity);GO:0005524(ATP binding);GO:0005886(plasma membrane);GO:0006468(protein phosphorylation);GO:0007169(transmembrane receptor protein tyrosine kinase signaling pathway);GO:0016021(integral component of membrane);GO:0016301(kinase activity);GO:0016310(phosphorylation)	NA	NA	NA	PREDICTED: probable LRR receptor-like serine/threonine-protein kinase At3g47570, partial [Juglans regia]	mrna	1.29196	1.1798	1.87122	0.234323	0.418508	4.85932	2.28076	2.46663e-07	2e-06	up	2month ND
nbisL1-mrna-10664	nbisL1-mrna-10664	TEAK010664	GO:0004674(protein serine/threonine kinase activity);GO:0005524(ATP binding);GO:0005886(plasma membrane);GO:0006468(protein phosphorylation);GO:0016021(integral component of membrane);GO:0016301(kinase activity);GO:0016310(phosphorylation)	NA	NA	NA	Calcium/calmodulin-regulated receptor-like kinase [Actinidia chinensis var. chinensis]	mrna	4.47581	3.55091	4.16783	1.60442	0.62161	3.95628	1.98414	4.0328e-07	3.14258e-06	up	2month ND
nbisL1-mrna-3498	nbisL1-mrna-3498	TEAK003498	GO:0004693(cyclin-dependent protein serine/threonine kinase activity);GO:0005515(protein binding);GO:0005524(ATP binding);GO:0005886(plasma membrane);GO:0016301(kinase activity)	NA	NA	NA	Serine/threonine-protein kinase [Actinidia chinensis var. chinensis]	mrna	7.68248	6.76483	5.37645	2.78271	1.87297	2.68702	1.42601	4.10966e-07	3.19803e-06	up	2month ND
nbisL1-mrna-4127	nbisL1-mrna-4127	TEAK004127	GO:0004849(uridine kinase activity);GO:0005829(cytosol);GO:0006206(pyrimidine nucleobase metabolic process);GO:0009507(chloroplast);GO:0043097(pyrimidine nucleoside salvage)	00240(Pyrimidine metabolism)	K00761	EC:2.4.2.9	PREDICTED: uracil phosphoribosyltransferase [Nicotiana sylvestris]	mrna	0.958675	2.24274	2.1055	0	0	17689.7	14.1106	4.14122e-07	3.2199e-06	up	2month ND
nbisL1-mrna-24764	nbisL1-mrna-24764	TEAK024764	GO:0004017(adenylate kinase activity);GO:0005524(ATP binding);GO:0005739(mitochondrion);GO:0046939(nucleotide phosphorylation)	00230(Purine metabolism);00730(Thiamine metabolism)	K00939	EC:2.7.4.3	adenylate kinase [Actinidia chinensis var. chinensis]	mrna	20.0836	16.5848	15.9997	6.922	5.44013	2.48969	1.31596	4.52408e-07	3.48471e-06	up	2month ND
nbisL1-mrna-3349	nbisL1-mrna-3349	TEAK003349	GO:0003690(double-stranded DNA binding);GO:0046403(polynucleotide 3'-phosphatase activity);GO:0046404(ATP-dependent polydeoxyribonucleotide 5'-hydroxyl-kinase activity);GO:0098504(DNA 3' dephosphorylation involved in DNA repair);GO:0098506(polynucleotide 3' dephosphorylation)	NA	NA	NA	hypothetical protein Pyn_31803 [Prunus yedoensis var. nudiflora]	mrna	6.54839	7.99929	7.2421	2.56287	2.49944	2.77883	1.47448	4.84089e-07	3.71038e-06	up	2month ND
nbisL1-mrna-39207	nbisL1-mrna-39207	TEAK039207	GO:0005634(nucleus);GO:0005829(cytosol);GO:0008540(proteasome regulatory particle, base subcomplex);GO:0031593(polyubiquitin modification-dependent protein binding);GO:0043161(proteasome-mediated ubiquitin-dependent protein catabolic process);GO:0043248(proteasome assembly)	03060(Protein export)	K03070	NA	Myosin heavy chain kinase [Actinidia chinensis var. chinensis]	mrna	1.41408	0.971153	1.21083	0	0	11986.9	13.5492	5.53442e-07	4.20172e-06	up	2month ND
nbisL1-mrna-9891	nbisL1-mrna-9891	TEAK009891	GO:0003951(NAD+ kinase activity);GO:0005524(ATP binding);GO:0005737(cytoplasm);GO:0005829(cytosol);GO:0006741(NADP biosynthetic process);GO:0016310(phosphorylation);GO:0019363(pyridine nucleotide biosynthetic process);GO:0019674(NAD metabolic process);GO:0042736(NADH kinase activity)	00760(Nicotinate and nicotinamide metabolism)	K00858	EC:2.7.1.23	NADH kinase [Actinidia chinensis var. chinensis]	mrna	3.57654	3.03483	4.34726	1.40561	1.09764	2.99478	1.58245	5.94573e-07	4.49814e-06	up	2month ND
nbisL1-mrna-11343	nbisL1-mrna-11343	TEAK011343	GO:0005886(plasma membrane)	NA	NA	NA	Rust resistance kinase Lr10 [Vitis vinifera]	mrna	1.21703	1.58558	1.95029	0.522433	0.370379	3.87195	1.95306	6.20788e-07	4.66874e-06	up	2month ND
nbisL1-mrna-27089	nbisL1-mrna-27089	TEAK027089	GO:0004674(protein serine/threonine kinase activity);GO:0005886(plasma membrane);GO:0006468(protein phosphorylation);GO:0006952(defense response);GO:0009506(plasmodesma)	00520(Amino sugar and nucleotide sugar metabolism)	K01183	EC:3.2.1.14	PREDICTED: cysteine-rich receptor-like protein kinase 4 [Theobroma cacao]	mrna	0.942764	0.567241	0.326224	0	0	6120.76	12.5795	6.78896e-07	5.06227e-06	up	2month ND
nbisL1-mrna-17858	nbisL1-mrna-17858	TEAK017858	GO:0004674(protein serine/threonine kinase activity);GO:0005886(plasma membrane);GO:0007166(cell surface receptor signaling pathway)	NA	NA	NA	Wall-associated receptor kinase [Actinidia chinensis var. chinensis]	mrna	0.481353	0.369699	0.395163	0.012895	0	96.6433	6.5946	7.10678e-07	5.2866e-06	up	2month ND
nbisL1-mrna-39625	nbisL1-mrna-39625	TEAK039625	GO:0004674(protein serine/threonine kinase activity);GO:0005829(cytosol);GO:0006468(protein phosphorylation);GO:0035556(intracellular signal transduction)	NA	NA	NA	serine/threonine-protein kinase WNK8-like isoform X1 [Durio zibethinus]	mrna	0.614364	0.557832	1.16341	0.086085	0	19.8265	4.30936	7.32177e-07	5.43067e-06	up	2month ND
nbisL1-mrna-23184	nbisL1-mrna-23184	TEAK023184	GO:0004675(transmembrane receptor protein serine/threonine kinase activity);GO:0005524(ATP binding);GO:0005634(nucleus);GO:0005737(cytoplasm);GO:0005886(plasma membrane);GO:0006468(protein phosphorylation);GO:0006952(defense response);GO:0007166(cell surface receptor signaling pathway);GO:0009507(chloroplast);GO:0016301(kinase activity)	NA	NA	NA	Protein kinase [Actinidia chinensis var. chinensis]	mrna	2.16468	2.56337	2.1232	0.26683	0.36098	5.20516	2.37994	7.71336e-07	5.703e-06	up	2month ND
nbisL1-mrna-21179	nbisL1-mrna-21179	TEAK021179	GO:0000155(phosphorelay sensor kinase activity);GO:0000156(phosphorelay response regulator activity);GO:0000160(phosphorelay signal transduction system);GO:0004673(protein histidine kinase activity);GO:0005515(protein binding);GO:0005886(plasma membrane);GO:0009116(nucleoside metabolic process);GO:0009506(plasmodesma);GO:0009553(embryo sac development);GO:0009736(cytokinin-activated signaling pat…	04075(Plant hormone signal transduction)	K14489	EC:2.7.13.3	histidine kinase CKI1-like isoform X2 [Herrania umbratica]	mrna	0.409368	0.262829	0.345272	0	0	42.991	5.42596	1.16144e-06	8.31734e-06	up	2month ND
nbisL1-mrna-31005	nbisL1-mrna-31005	TEAK031005	GO:0004103(choline kinase activity);GO:0005524(ATP binding);GO:0005737(cytoplasm);GO:0016310(phosphorylation)	00564(Glycerophospholipid metabolism)	K14156	EC:2.7.1.32;EC:2.7.1.82	Choline kinase [Actinidia chinensis var. chinensis]	mrna	1.74306	2.53608	2.35541	0.38395	0.484307	6.80849	2.76734	1.28861e-06	9.15559e-06	up	2month ND
nbisL1-mrna-3293	nbisL1-mrna-3293	TEAK003293	GO:0004674(protein serine/threonine kinase activity);GO:0005829(cytosol);GO:0006468(protein phosphorylation);GO:0035556(intracellular signal transduction)	NA	NA	NA	protein RICE SALT SENSITIVE 3-like isoform X1 [Coffea arabica]	mrna	7.58934	7.86417	6.6555	2.55927	1.11058	3.45479	1.7886	1.40942e-06	9.92831e-06	up	2month ND
nbisL1-mrna-21836	nbisL1-mrna-21836	TEAK021836	GO:0003690(double-stranded DNA binding);GO:0046403(polynucleotide 3'-phosphatase activity);GO:0046404(ATP-dependent polydeoxyribonucleotide 5'-hydroxyl-kinase activity);GO:0098504(DNA 3' dephosphorylation involved in DNA repair);GO:0098506(polynucleotide 3' dephosphorylation)	NA	NA	NA	Protein kinase C-like [Actinidia chinensis var. chinensis]	mrna	0.402281	0.393345	1.04896	0	0	6148.63	12.586	1.70955e-06	1.18635e-05	up	2month ND
nbisL1-mrna-35848	nbisL1-mrna-35848	TEAK035848	GO:0004674(protein serine/threonine kinase activity);GO:0005515(protein binding);GO:0005524(ATP binding);GO:0005634(nucleus);GO:0005886(plasma membrane);GO:0006468(protein phosphorylation);GO:0009506(plasmodesma);GO:0009755(hormone-mediated signaling pathway);GO:0010183(pollen tube guidance);GO:0016020(membrane);GO:0016021(integral component of membrane);GO:0016301(kinase activity);GO:0090406(pol…	NA	NA	NA	Leucine-rich repeat receptor-like protein kinase precursor [Actinidia chinensis var. chinensis]	mrna	0.684802	0.444744	0.411593	0	0	29.573	4.88621	1.76303e-06	1.21954e-05	up	2month ND
nbisL1-mrna-37882	nbisL1-mrna-37882	TEAK037882	GO:0005777(peroxisome);GO:0009507(chloroplast);GO:0016301(kinase activity)	NA	NA	NA	hypothetical protein DM860_008670 [Cuscuta australis]	mrna	0.946506	0.227148	0.52062	0	0	48.0264	5.58575	1.91795e-06	1.3176e-05	up	2month ND
nbisL1-mrna-49	nbisL1-mrna-49	TEAK000049	GO:0005524(ATP binding);GO:0005634(nucleus);GO:0016308(1-phosphatidylinositol-4-phosphate 5-kinase activity);GO:0046854(phosphatidylinositol phosphorylation)	00562(Inositol phosphate metabolism);04070(Phosphatidylinositol signaling system);04144(Endocytosis)	K00889	EC:2.7.1.68	PREDICTED: phosphatidylinositol 4-phosphate 5-kinase 10 isoform X1 [Cucumis melo]	mrna	0.619078	0.37266	1.89194	0	0	68.708	6.10241	2.05848e-06	1.40552e-05	up	2month ND
nbisL1-mrna-36908	nbisL1-mrna-36908	TEAK036908	GO:0004674(protein serine/threonine kinase activity);GO:0005524(ATP binding);GO:0005886(plasma membrane);GO:0006468(protein phosphorylation);GO:0007169(transmembrane receptor protein tyrosine kinase signaling pathway);GO:0016021(integral component of membrane);GO:0016301(kinase activity)	04016(MAPK signaling pathway - plant);04626(Plant-pathogen interaction)	K13420	EC:2.7.11.1	Receptor kinase-like protein Xa21, processed [Actinidia chinensis var. chinensis]	mrna	4.49469	4.23684	4.79712	2.59594	2.04642	2.08179	1.05783	2.26112e-06	1.53379e-05	up	2month ND
nbisL1-mrna-935	nbisL1-mrna-935	TEAK000935	GO:0004672(protein kinase activity);GO:0004674(protein serine/threonine kinase activity);GO:0005524(ATP binding);GO:0005886(plasma membrane);GO:0006468(protein phosphorylation);GO:0016021(integral component of membrane);GO:0016301(kinase activity);GO:0030246(carbohydrate binding)	NA	NA	NA	L-type lectin-domain containing receptor kinase V.9 [Populus trichocarpa]	mrna	0.34212	0.598062	0.643227	0.030994	0.039131	22.5798	4.49696	2.62932e-06	1.76139e-05	up	2month ND
nbisL1-mrna-20452	nbisL1-mrna-20452	TEAK020452	GO:0005524(ATP binding);GO:0005886(plasma membrane);GO:0016021(integral component of membrane);GO:0016301(kinase activity);GO:0016310(phosphorylation)	NA	NA	NA	Inactive receptor-like protein kinase [Actinidia chinensis var. chinensis]	mrna	7.52277	11.3228	8.91799	3.13535	4.92226	2.33645	1.22432	2.72751e-06	1.8189e-05	up	2month ND
nbisL1-mrna-25417	nbisL1-mrna-25417	TEAK025417	GO:0000155(phosphorelay sensor kinase activity);GO:0000160(phosphorelay signal transduction system);GO:0004673(protein histidine kinase activity);GO:0004721(phosphoprotein phosphatase activity);GO:0005034(osmosensor activity);GO:0005515(protein binding);GO:0005789(endoplasmic reticulum membrane);GO:0005886(plasma membrane);GO:0006970(response to osmotic stress);GO:0009116(nucleoside metabolic pro…	04075(Plant hormone signal transduction)	K14489	EC:2.7.13.3	histidine kinase 3B [Populus trichocarpa]	mrna	9.42316	11.5825	9.02559	2.60417	4.38135	2.59385	1.37509	2.8706e-06	1.90571e-05	up	2month ND
nbisL1-mrna-20366	nbisL1-mrna-20366	TEAK020366	GO:0004674(protein serine/threonine kinase activity);GO:0005886(plasma membrane);GO:0006468(protein phosphorylation);GO:0006952(defense response);GO:0009506(plasmodesma)	NA	NA	NA	Cysteine-rich receptor-like protein kinase [Actinidia chinensis var. chinensis]	mrna	1.44526	1.65927	1.55725	0.18483	0.037508	17.5932	4.13694	2.88705e-06	1.91562e-05	up	2month ND
nbisL1-mrna-5853	nbisL1-mrna-5853	TEAK005853	NA	NA	NA	NA	Leucine-rich repeat receptor-like protein kinase precursor [Actinidia chinensis var. chinensis]	mrna	0.952844	0.228012	0.700162	0	0	106.791	6.73865	3.49528e-06	2.2879e-05	up	2month ND
nbisL1-mrna-2360	nbisL1-mrna-2360	TEAK002360	GO:0005739(mitochondrion);GO:0008168(methyltransferase activity);GO:0016021(integral component of membrane);GO:0032259(methylation)	NA	NA	NA	Phosphatidylinositol 4-phosphate 5-kinase [Actinidia chinensis var. chinensis]	mrna	8.16496	8.87634	7.18108	3.45406	4.31713	2.10726	1.07537	3.76214e-06	2.4477e-05	up	2month ND
nbisL1-mrna-8390	nbisL1-mrna-8390	TEAK008390	GO:0000155(phosphorelay sensor kinase activity);GO:0000160(phosphorelay signal transduction system);GO:0004673(protein histidine kinase activity);GO:0004721(phosphoprotein phosphatase activity);GO:0005034(osmosensor activity);GO:0005515(protein binding);GO:0005783(endoplasmic reticulum);GO:0005789(endoplasmic reticulum membrane);GO:0005886(plasma membrane);GO:0006468(protein phosphorylation);GO:0…	04075(Plant hormone signal transduction)	K14489	EC:2.7.13.3	Histidine kinase [Actinidia chinensis var. chinensis]	mrna	2.99366	3.08762	3.95989	1.73248	1.11282	2.81443	1.49284	3.77554e-06	2.45585e-05	up	2month ND
nbisL1-mrna-18530	nbisL1-mrna-18530	TEAK018530	GO:0004674(protein serine/threonine kinase activity);GO:0005886(plasma membrane);GO:0006468(protein phosphorylation)	NA	NA	NA	G-type lectin S-receptor-like serine/threonine-protein kinase [Actinidia chinensis var. chinensis]	mrna	0.511194	0.315837	1.04945	0	0	6254.95	12.6108	4.34495e-06	2.79125e-05	up	2month ND
nbisL1-mrna-35850	nbisL1-mrna-35850	TEAK035850	GO:0004674(protein serine/threonine kinase activity);GO:0005524(ATP binding);GO:0005886(plasma membrane);GO:0006468(protein phosphorylation);GO:0007169(transmembrane receptor protein tyrosine kinase signaling pathway);GO:0009506(plasmodesma);GO:0016021(integral component of membrane);GO:0046777(protein autophosphorylation)	NA	NA	NA	Leucine-rich repeat receptor-like protein kinase [Actinidia chinensis var. chinensis]	mrna	0.810425	1.31231	0.638783	0	0	9205.05	13.1682	4.4455e-06	2.85126e-05	up	2month ND
nbisL1-mrna-34548	nbisL1-mrna-34548	TEAK034548	GO:0004674(protein serine/threonine kinase activity);GO:0005886(plasma membrane);GO:0006468(protein phosphorylation);GO:0006952(defense response);GO:0009506(plasmodesma)	NA	NA	NA	G-type lectin S-receptor-like serine/threonine-protein kinase At4g27290 isoform X1 [Hevea brasiliensis]	mrna	0.831206	1.0431	0.254858	0	0	7097.22	12.793	4.98862e-06	3.16771e-05	up	2month ND
nbisL1-mrna-36954	nbisL1-mrna-36954	TEAK036954	GO:0000079(regulation of cyclin-dependent protein serine/threonine kinase activity);GO:0004693(cyclin-dependent protein serine/threonine kinase activity);GO:0005515(protein binding);GO:0005634(nucleus);GO:0007049(cell cycle);GO:0019901(protein kinase binding);GO:0051301(cell division);GO:0051726(regulation of cell cycle)	00480(Glutathione metabolism)	K01255	EC:3.4.11.1	cyclin-U1-1 [Ziziphus jujuba]	mrna	43.8967	45.5289	39.4945	24.1463	13.48	2.20877	1.14324	6.6395e-06	4.13173e-05	up	2month ND
nbisL1-mrna-28035	nbisL1-mrna-28035	TEAK028035	NA	04016(MAPK signaling pathway - plant);04626(Plant-pathogen interaction)	K13420	EC:2.7.11.1	putative LRR receptor-like serine/threonine-protein kinase [Cinnamomum micranthum f. kanehirae]	mrna	0.810894	1.21605	1.11021	0	0	10457.2	13.3522	6.93712e-06	4.30547e-05	up	2month ND
nbisL1-mrna-30421	nbisL1-mrna-30421	TEAK030421	GO:0004674(protein serine/threonine kinase activity);GO:0005886(plasma membrane);GO:0006468(protein phosphorylation)	04626(Plant-pathogen interaction)	K13466	NA	Receptor-like protein [Actinidia chinensis var. chinensis]	mrna	4.64923	4.46195	3.83573	1.24918	2.09841	2.88783	1.52998	7.79009e-06	4.77563e-05	up	2month ND
nbisL1-mrna-40044	nbisL1-mrna-40044	TEAK040044	GO:0003824(catalytic activity);GO:0005080(protein kinase C binding);GO:0005739(mitochondrion);GO:0008270(zinc ion binding);GO:0009507(chloroplast)	NA	NA	NA	14 kDa zinc-binding protein-like [Coffea arabica]	mrna	99.7075	87.561	82.2792	42.8702	35.4615	2.0508	1.03619	7.9499e-06	4.86721e-05	up	2month ND
nbisL1-mrna-11382	nbisL1-mrna-11382	TEAK011382	GO:0004674(protein serine/threonine kinase activity);GO:0005886(plasma membrane);GO:0007166(cell surface receptor signaling pathway)	NA	NA	NA	Rust resistance kinase [Actinidia chinensis var. chinensis]	mrna	1.00144	0.5404	1.70033	0.073898	0	43.8736	5.45528	8.70792e-06	5.28053e-05	up	2month ND
nbisL1-mrna-34499	nbisL1-mrna-34499	TEAK034499	GO:0004674(protein serine/threonine kinase activity);GO:0005886(plasma membrane);GO:0006468(protein phosphorylation)	NA	NA	NA	G-type lectin S-receptor-like serine/threonine-protein kinase LECRK2 [Ziziphus jujuba]	mrna	1.06322	1.28582	2.05862	0.070968	0	62.1077	5.9567	8.96664e-06	5.421e-05	up	2month ND
nbisL1-mrna-29074	nbisL1-mrna-29074	TEAK029074	GO:0004674(protein serine/threonine kinase activity);GO:0005886(plasma membrane);GO:0006468(protein phosphorylation)	NA	NA	NA	G-type lectin S-receptor-like serine/threonine-protein kinase [Actinidia chinensis var. chinensis]	mrna	0.500207	0.243118	0.381196	0.026751	0.030611	19.6039	4.29307	9.94232e-06	5.94291e-05	up	2month ND
nbisL1-mrna-10374	nbisL1-mrna-10374	TEAK010374	GO:0003951(NAD+ kinase activity);GO:0004143(diacylglycerol kinase activity);GO:0005524(ATP binding);GO:0005634(nucleus);GO:0005886(plasma membrane);GO:0006952(defense response);GO:0007205(protein kinase C-activating G-protein coupled receptor signaling pathway);GO:0009506(plasmodesma);GO:0016020(membrane);GO:0016310(phosphorylation)	00561(Glycerolipid metabolism);00564(Glycerophospholipid metabolism);04070(Phosphatidylinositol signaling system)	K00901	EC:2.7.1.107	Diacylglycerol kinase [Actinidia chinensis var. chinensis]	mrna	5.42795	4.10701	5.49664	1.74439	2.0371	2.67943	1.42193	1.04554e-05	6.23101e-05	up	2month ND
nbisL1-mrna-12330	nbisL1-mrna-12330	TEAK012330	GO:0004674(protein serine/threonine kinase activity);GO:0005886(plasma membrane)	NA	NA	NA	Somatic embryogenesis receptor kinase [Actinidia chinensis var. chinensis]	mrna	1.71952	1.78449	1.08665	0.476303	0.415071	3.47175	1.79566	1.09552e-05	6.50394e-05	up	2month ND
nbisL1-mrna-39652	nbisL1-mrna-39652	TEAK039652	GO:0000166(nucleotide binding);GO:0005515(protein binding);GO:0005737(cytoplasm);GO:0008361(regulation of cell size);GO:0009267(cellular response to starvation);GO:0009793(embryo development ending in seed dormancy);GO:0010492(maintenance of shoot apical meristem identity);GO:0010506(regulation of autophagy);GO:0030307(positive regulation of cell growth);GO:0030674(protein binding, bridging);GO:0…	04136(Autophagy - other eukaryotes)	K07204	NA	regulatory-associated protein of TOR 1 [Prunus yedoensis var. nudiflora]	mrna	0.654273	0.824259	0.511469	0	0	6633.34	12.6955	1.11971e-05	6.6279e-05	up	2month ND
nbisL1-mrna-24621	nbisL1-mrna-24621	TEAK024621	GO:0005634(nucleus);GO:0016301(kinase activity);GO:0016310(phosphorylation)	NA	NA	NA	Uncharacterized protein TCM_000598 [Theobroma cacao]	mrna	2.26257	1.66992	1.53258	0.096122	0.305219	6.94009	2.79496	1.60439e-05	9.17326e-05	up	2month ND
nbisL1-mrna-9825	nbisL1-mrna-9825	TEAK009825	GO:0004675(transmembrane receptor protein serine/threonine kinase activity);GO:0005524(ATP binding);GO:0005886(plasma membrane);GO:0006952(defense response);GO:0016301(kinase activity)	NA	NA	NA	Receptor-like protein kinase [Actinidia chinensis var. chinensis]	mrna	1.67967	1.20014	2.04133	0.469304	0.099372	5.45534	2.44767	1.87557e-05	0.000105728	up	2month ND
nbisL1-mrna-4363	nbisL1-mrna-4363	TEAK004363	NA	NA	NA	NA	Rust resistance kinase [Actinidia chinensis var. chinensis]	mrna	8.22927	7.86128	10.5834	0	0.129881	51.4127	5.68405	2.08292e-05	0.000116108	up	2month ND
nbisL1-mrna-8955	nbisL1-mrna-8955	TEAK008955	GO:0003674(molecular_function);GO:0005739(mitochondrion);GO:0008150(biological_process);GO:0009507(chloroplast);GO:0009535(chloroplast thylakoid membrane)	NA	NA	NA	probable inactive serine/threonine-protein kinase slob1 [Quercus suber]	mrna	12.0911	11.3724	9.15738	3.90929	5.76619	2.11088	1.07785	2.11392e-05	0.000117695	up	2month ND
nbisL1-mrna-5862	nbisL1-mrna-5862	TEAK005862	NA	NA	NA	NA	Leucine-rich repeat receptor-like protein kinase precursor [Actinidia chinensis var. chinensis]	mrna	0.263053	0.098803	0.242717	0	0	2015.24	10.9767	2.25177e-05	0.000124677	up	2month ND
nbisL1-mrna-20419	nbisL1-mrna-20419	TEAK020419	GO:0004674(protein serine/threonine kinase activity);GO:0005886(plasma membrane);GO:0006468(protein phosphorylation)	04626(Plant-pathogen interaction)	K13466	NA	hypothetical protein TSUD_44580 [Trifolium subterraneum]	mrna	1.73188	0.998427	1.49198	0.219328	0.185013	6.31112	2.6579	2.35121e-05	0.000129518	up	2month ND
nbisL1-mrna-10727	nbisL1-mrna-10727	TEAK010727	GO:0004672(protein kinase activity);GO:0004674(protein serine/threonine kinase activity);GO:0005524(ATP binding);GO:0005886(plasma membrane);GO:0006468(protein phosphorylation);GO:0007169(transmembrane receptor protein tyrosine kinase signaling pathway);GO:0016021(integral component of membrane)	NA	NA	NA	Inactive receptor kinase precursor isoform 1 [Actinidia chinensis var. chinensis]	mrna	0.786785	0.893051	1.19292	0.16713	0.185848	4.27684	2.09655	2.72462e-05	0.000147592	up	2month ND
nbisL1-mrna-1719	nbisL1-mrna-1719	TEAK001719	NA	00514(Other types of O-glycan biosynthesis)	K20781	EC:2.4.1.-	LRR receptor-like serine/threonine-protein kinase [Actinidia chinensis var. chinensis]	mrna	0.957168	0.923795	1.0303	0.20858	0.097103	4.97145	2.31367	2.8597e-05	0.000154223	up	2month ND
nbisL1-mrna-33325	nbisL1-mrna-33325	TEAK033325	GO:0004674(protein serine/threonine kinase activity);GO:0004842(ubiquitin-protein transferase activity);GO:0005524(ATP binding);GO:0005886(plasma membrane);GO:0006468(protein phosphorylation);GO:0016301(kinase activity);GO:0016567(protein ubiquitination);GO:0046777(protein autophosphorylation)	NA	NA	NA	Serine/threonine-protein kinase [Actinidia chinensis var. chinensis]	mrna	0.981743	0.4531	0.870893	0.163022	0.03649	7.67565	2.94029	2.91046e-05	0.000156569	up	2month ND
nbisL1-mrna-22182	nbisL1-mrna-22182	TEAK022182	GO:0004674(protein serine/threonine kinase activity);GO:0005886(plasma membrane);GO:0007166(cell surface receptor signaling pathway)	NA	NA	NA	Leaf rust 10 disease-resistance locus receptor-like protein kinase [Actinidia chinensis var. chinensis]	mrna	1.70906	1.27371	2.29837	0.24648	0.289439	8.60638	3.10541	2.92257e-05	0.00015716	up	2month ND
nbisL1-mrna-15670	nbisL1-mrna-15670	TEAK015670	GO:0004674(protein serine/threonine kinase activity);GO:0005886(plasma membrane);GO:0006468(protein phosphorylation)	NA	NA	NA	G-type lectin S-receptor-like serine/threonine-protein kinase LECRK2 [Quercus suber]	mrna	1.07639	0.764274	1.15993	0.3084	0.266553	4.35861	2.12387	3.20791e-05	0.00017119	up	2month ND
nbisL1-mrna-4475	nbisL1-mrna-4475	TEAK004475	GO:0004675(transmembrane receptor protein serine/threonine kinase activity);GO:0005524(ATP binding);GO:0005634(nucleus);GO:0005886(plasma membrane);GO:0006468(protein phosphorylation);GO:0006952(defense response);GO:0007166(cell surface receptor signaling pathway);GO:0009507(chloroplast);GO:0016301(kinase activity)	NA	NA	NA	Serine/threonine-protein kinase [Actinidia chinensis var. chinensis]	mrna	3.83716	4.05126	4.35328	1.66323	0.763841	4.03007	2.01081	3.82385e-05	0.000200134	up	2month ND
nbisL1-mrna-10300	nbisL1-mrna-10300	TEAK010300	GO:0003872(6-phosphofructokinase activity);GO:0005524(ATP binding);GO:0005945(6-phosphofructokinase complex);GO:0006002(fructose 6-phosphate metabolic process);GO:0006096(glycolytic process);GO:0009507(chloroplast);GO:0046872(metal ion binding)	00010(Glycolysis / Gluconeogenesis);00030(Pentose phosphate pathway);00051(Fructose and mannose metabolism);00052(Galactose metabolism);03018(RNA degradation)	K00850	EC:2.7.1.11	phosphofructokinase [Camellia sinensis]	mrna	2.28701	5.17542	3.51369	0.95031	1.7011	2.97092	1.57091	4.3922e-05	0.000226247	up	2month ND
nbisL1-mrna-32032	nbisL1-mrna-32032	TEAK032032	GO:0003674(molecular_function);GO:0005634(nucleus);GO:0008150(biological_process);GO:0016021(integral component of membrane)	NA	NA	NA	Dual specificity protein kinase [Actinidia chinensis var. chinensis]	mrna	5.354	2.20371	3.15308	0.935668	1.00049	3.86322	1.9498	5.06336e-05	0.000257039	up	2month ND
nbisL1-mrna-7167	nbisL1-mrna-7167	TEAK007167	GO:0004674(protein serine/threonine kinase activity);GO:0005886(plasma membrane);GO:0006468(protein phosphorylation);GO:0006952(defense response);GO:0009506(plasmodesma)	NA	NA	NA	hypothetical protein DCAR_007315 [Daucus carota subsp. sativus]	mrna	0.177748	0.153986	0.441569	0	0	2577.68	11.3319	5.27172e-05	0.000266602	up	2month ND
nbisL1-mrna-11342	nbisL1-mrna-11342	TEAK011342	GO:0004675(transmembrane receptor protein serine/threonine kinase activity);GO:0005886(plasma membrane);GO:0009506(plasmodesma);GO:0009620(response to fungus);GO:0016301(kinase activity)	NA	NA	NA	Rust resistance kinase Lr10 [Vitis vinifera]	mrna	5.04559	6.3438	4.93943	0.393233	0.139694	30.6399	4.93734	5.89499e-05	0.000294508	up	2month ND
nbisL1-mrna-12597	nbisL1-mrna-12597	TEAK012597	GO:0004335(galactokinase activity);GO:0005524(ATP binding);GO:0005534(galactose binding);GO:0005737(cytoplasm);GO:0005829(cytosol);GO:0009506(plasmodesma);GO:0009702(L-arabinokinase activity);GO:0016021(integral component of membrane);GO:0019566(arabinose metabolic process)	NA	NA	NA	alternative NAD(P)H-ubiquinone oxidoreductase C1, chloroplastic/mitochondrial [Quercus suber]	mrna	6.89094	6.98924	7.15358	1.85072	2.98262	2.48513	1.31332	6.4501e-05	0.000319676	up	2month ND
nbisL1-mrna-14315	nbisL1-mrna-14315	TEAK014315	GO:0005737(cytoplasm)	NA	NA	NA	PREDICTED: mitogen-activated protein kinase kinase 4-like [Nelumbo nucifera]	mrna	0.441125	0.165867	0.681064	0	0	4293.52	12.0679	7.68832e-05	0.000375204	up	2month ND
nbisL1-mrna-4094	nbisL1-mrna-4094	TEAK004094	GO:0000160(phosphorelay signal transduction system);GO:0005634(nucleus);GO:0005737(cytoplasm);GO:0009736(cytokinin-activated signaling pathway);GO:0009927(histidine phosphotransfer kinase activity);GO:0016310(phosphorylation);GO:0043424(protein histidine kinase binding)	04075(Plant hormone signal transduction)	K14490	NA	histidine-containing phosphotransfer protein [Actinidia chinensis var. chinensis]	mrna	21.4919	19.6053	15.6845	6.50979	3.21522	3.11456	1.63903	7.76341e-05	0.000378736	up	2month ND
nbisL1-mrna-13597	nbisL1-mrna-13597	TEAK013597	GO:0004860(protein kinase inhibitor activity);GO:0005739(mitochondrion);GO:0007049(cell cycle)	NA	NA	NA	PREDICTED: uncharacterized protein LOC108985389 [Juglans regia]	mrna	8.61569	7.92454	6.86495	2.23216	1.69591	3.31475	1.7289	9.19113e-05	0.0004399	up	2month ND
nbisL1-mrna-24393	nbisL1-mrna-24393	TEAK024393	NA	NA	NA	NA	LRR receptor-like serine/threonine-protein kinase [Actinidia chinensis var. chinensis]	mrna	0.586586	0.700237	1.08639	0.159428	0.256422	3.5093	1.81118	9.33052e-05	0.000445797	up	2month ND
nbisL1-mrna-10015	nbisL1-mrna-10015	TEAK010015	GO:0004674(protein serine/threonine kinase activity);GO:0005634(nucleus);GO:0005737(cytoplasm);GO:0006897(endocytosis);GO:0008360(regulation of cell shape);GO:0016055(Wnt signaling pathway);GO:0018105(peptidyl-serine phosphorylation)	NA	NA	NA	hypothetical protein DCAR_013688 [Daucus carota subsp. sativus]	mrna	26.5788	23.4544	17.8752	8.51139	8.0459	2.37801	1.24976	9.95244e-05	0.00047269	up	2month ND
nbisL1-mrna-15669	nbisL1-mrna-15669	TEAK015669	GO:0004674(protein serine/threonine kinase activity);GO:0005886(plasma membrane);GO:0006468(protein phosphorylation)	NA	NA	NA	PREDICTED: G-type lectin S-receptor-like serine/threonine-protein kinase LECRK2 isoform X1 [Juglans regia]	mrna	3.52334	4.3817	4.12852	1.65731	2.54589	2.20022	1.13764	0.00010671	0.000502134	up	2month ND
nbisL1-mrna-29071	nbisL1-mrna-29071	TEAK029071	GO:0004674(protein serine/threonine kinase activity);GO:0005886(plasma membrane);GO:0006468(protein phosphorylation)	NA	NA	NA	G-type lectin S-receptor-like serine/threonine-protein kinase [Actinidia chinensis var. chinensis]	mrna	0.273382	0.313538	0.498834	0.053368	0.045133	7.51777	2.9103	0.000128244	0.000591355	up	2month ND
nbisL1-mrna-1042	nbisL1-mrna-1042	TEAK001042	GO:0004674(protein serine/threonine kinase activity);GO:0005886(plasma membrane);GO:0006468(protein phosphorylation);GO:0006952(defense response);GO:0009506(plasmodesma)	NA	NA	NA	PREDICTED: cysteine-rich receptor-like protein kinase 10 isoform X1 [Vitis vinifera]	mrna	20.762	20.0056	18.0556	5.97556	11.4671	2.02293	1.01645	0.000162236	0.000731603	up	2month ND
nbisL1-mrna-31775	nbisL1-mrna-31775	TEAK031775	NA	NA	NA	NA	probable leucine-rich repeat receptor-like protein kinase At1g35710 [Durio zibethinus]	mrna	0.454918	0.361894	0.629752	0	0	4821.88	12.2354	0.000167712	0.000753991	up	2month ND
nbisL1-mrna-31780	nbisL1-mrna-31780	TEAK031780	NA	NA	NA	NA	probable leucine-rich repeat receptor-like protein kinase At1g35710 [Durio zibethinus]	mrna	0.454918	0.361894	0.629752	0	0	4821.88	12.2354	0.000167712	0.000753991	up	2month ND
nbisL1-mrna-9642	nbisL1-mrna-9642	TEAK009642	GO:0004672(protein kinase activity);GO:0004674(protein serine/threonine kinase activity);GO:0005524(ATP binding);GO:0005886(plasma membrane);GO:0006468(protein phosphorylation);GO:0007169(transmembrane receptor protein tyrosine kinase signaling pathway);GO:0009506(plasmodesma);GO:0016021(integral component of membrane);GO:0016301(kinase activity)	NA	NA	NA	PREDICTED: putative kinase-like protein TMKL1 [Prunus mume]	mrna	0.951515	0.720737	1.42032	0	0	107.642	6.7501	0.000171758	0.000769712	up	2month ND
nbisL1-mrna-31333	nbisL1-mrna-31333	TEAK031333	GO:0005794(Golgi apparatus);GO:0005829(cytosol);GO:0006886(intracellular protein transport);GO:0007368(determination of left/right symmetry);GO:0007507(heart development);GO:0016192(vesicle-mediated transport);GO:0019901(protein kinase binding);GO:0030118(clathrin coat);GO:0030131(clathrin adaptor complex);GO:0030276(clathrin binding);GO:0030665(clathrin-coated vesicle membrane);GO:0043231(intrac…	00240(Pyrimidine metabolism)	K00857	EC:2.7.1.21	Beta-adaptin-like protein [Actinidia chinensis var. chinensis]	mrna	0.658634	0.558408	1.93152	0	0.150094	20.9773	4.39076	0.000173667	0.000777181	up	2month ND
nbisL1-mrna-24748	nbisL1-mrna-24748	TEAK024748	GO:0007165(signal transduction)	NA	NA	NA	LRR receptor-like serine/threonine-protein kinase [Actinidia chinensis var. chinensis]	mrna	0.097348	0.429108	0.268446	0	0.022136	35.9099	5.16631	0.000181801	0.000809539	up	2month ND
nbisL1-mrna-28151	nbisL1-mrna-28151	TEAK028151	GO:0004674(protein serine/threonine kinase activity);GO:0005886(plasma membrane);GO:0006468(protein phosphorylation)	NA	NA	NA	PREDICTED: putative receptor protein kinase ZmPK1 [Vitis vinifera]	mrna	0.122528	0.473345	0.280394	0	0	2920.89	11.5122	0.000204794	0.000899489	up	2month ND
nbisL1-mrna-17983	nbisL1-mrna-17983	TEAK017983	GO:0004674(protein serine/threonine kinase activity);GO:0005634(nucleus);GO:0005737(cytoplasm);GO:0006897(endocytosis);GO:0008360(regulation of cell shape);GO:0016055(Wnt signaling pathway);GO:0018105(peptidyl-serine phosphorylation)	NA	NA	NA	casein kinase 1-like protein HD16 isoform X2 [Jatropha curcas]	mrna	10.2235	9.66641	7.56469	3.99532	2.53017	2.42641	1.27882	0.00026202	0.0011208	up	2month ND
nbisL1-mrna-30909	nbisL1-mrna-30909	TEAK030909	GO:0000155(phosphorelay sensor kinase activity);GO:0004673(protein histidine kinase activity);GO:0005737(cytoplasm);GO:0005773(vacuole);GO:0005886(plasma membrane);GO:0006952(defense response);GO:0009736(cytokinin-activated signaling pathway);GO:0009738(abscisic acid-activated signaling pathway);GO:0009788(negative regulation of abscisic acid-activated signaling pathway);GO:0009873(ethylene-activ…	NA	NA	NA	Histidine kinase [Actinidia chinensis var. chinensis]	mrna	0.235393	0.884185	0.746576	0.043462	0	15.0152	3.90836	0.000278856	0.00118521	up	2month ND
nbisL1-mrna-34498	nbisL1-mrna-34498	TEAK034498	GO:0004674(protein serine/threonine kinase activity);GO:0005886(plasma membrane);GO:0006468(protein phosphorylation)	NA	NA	NA	G-type lectin S-receptor-like serine/threonine-protein kinase LECRK1 [Quercus suber]	mrna	0.709769	0.774153	0.610549	0.280091	0.148893	3.35025	1.74427	0.00029142	0.00123208	up	2month ND
nbisL1-mrna-15478	nbisL1-mrna-15478	TEAK015478	GO:0005634(nucleus);GO:0016301(kinase activity);GO:0016310(phosphorylation)	00511(Other glycan degradation)	K01191	EC:3.2.1.24	StAR-related lipid transfer protein like [Actinidia chinensis var. chinensis]	mrna	3.35223	3.01339	4.72667	1.40618	1.43402	2.37672	1.24897	0.000299518	0.00126155	up	2month ND
nbisL1-mrna-8393	nbisL1-mrna-8393	TEAK008393	GO:0004672(protein kinase activity);GO:0004674(protein serine/threonine kinase activity);GO:0004675(transmembrane receptor protein serine/threonine kinase activity);GO:0005524(ATP binding);GO:0005886(plasma membrane);GO:0006468(protein phosphorylation);GO:0007166(cell surface receptor signaling pathway);GO:0009611(response to wounding);GO:0009620(response to fungus);GO:0016021(integral component …	NA	NA	NA	Proline-rich receptor-like protein kinase [Actinidia chinensis var. chinensis]	mrna	1.11805	1.2773	1.9317	0.160396	0.448878	6.27551	2.64973	0.000310138	0.00129984	up	2month ND
nbisL1-mrna-27992	nbisL1-mrna-27992	TEAK027992	GO:0004674(protein serine/threonine kinase activity);GO:0005829(cytosol);GO:0006468(protein phosphorylation);GO:0035556(intracellular signal transduction)	NA	NA	NA	Transcription factor like [Actinidia chinensis var. chinensis]	mrna	0.435118	0.929225	0.307325	0	0	5572.23	12.444	0.000324195	0.00135147	up	2month ND
nbisL1-mrna-18696	nbisL1-mrna-18696	TEAK018696	NA	NA	NA	NA	Rust resistance kinase [Actinidia chinensis var. chinensis]	mrna	1.35589	1.45141	0.942287	0.557314	0.511044	2.45605	1.29634	0.00038992	0.00159672	up	2month ND
nbisL1-mrna-35650	nbisL1-mrna-35650	TEAK035650	GO:0004672(protein kinase activity);GO:0005515(protein binding);GO:0005524(ATP binding);GO:0005886(plasma membrane);GO:0006468(protein phosphorylation);GO:0009909(regulation of flower development);GO:0010073(meristem maintenance);GO:0010075(regulation of meristem growth);GO:0010082(regulation of root meristem growth);GO:0016021(integral component of membrane);GO:0016301(kinase activity);GO:001990…	04144(Endocytosis)	K12489	NA	Inactive leucine-rich repeat receptor-like protein kinase [Actinidia chinensis var. chinensis]	mrna	0.570992	0.569123	0.765079	0.091371	0	20.8512	4.38206	0.000390052	0.00159702	up	2month ND
nbisL1-mrna-18136	nbisL1-mrna-18136	TEAK018136	GO:0004683(calmodulin-dependent protein kinase activity);GO:0005516(calmodulin binding);GO:0005634(nucleus);GO:0005737(cytoplasm);GO:0005886(plasma membrane);GO:0009738(abscisic acid-activated signaling pathway);GO:0009931(calcium-dependent protein serine/threonine kinase activity);GO:0018105(peptidyl-serine phosphorylation);GO:0035556(intracellular signal transduction);GO:0046777(protein autopho…	04626(Plant-pathogen interaction)	K13412	EC:2.7.11.1	calcium-dependent protein kinases 1 [Camellia sinensis]	mrna	1.51798	1.16131	1.17341	0.152539	0.066976	5.44201	2.44414	0.000454777	0.00182916	up	2month ND
nbisL1-mrna-21381	nbisL1-mrna-21381	TEAK021381	GO:0000780(condensed nuclear chromosome, centromeric region);GO:0005876(spindle microtubule);GO:0007052(mitotic spindle organization);GO:0031616(spindle pole centrosome);GO:0032133(chromosome passenger complex);GO:0032465(regulation of cytokinesis);GO:0035174(histone serine kinase activity);GO:0051233(spindle midzone)	NA	NA	NA	Serine/threonine-protein kinase [Actinidia chinensis var. chinensis]	mrna	15.114	11.1022	12.2983	3.22201	3.51063	2.76966	1.46971	0.000513587	0.00204167	up	2month ND
nbisL1-mrna-14825	nbisL1-mrna-14825	TEAK014825	GO:0004672(protein kinase activity);GO:0005886(plasma membrane)	NA	NA	NA	PREDICTED: probable LRR receptor-like serine/threonine-protein kinase At3g47570 [Vitis vinifera]	mrna	0.412632	0.987741	0.899134	0.222067	0.189774	4.06383	2.02284	0.00051738	0.002055	up	2month ND
nbisL1-mrna-17149	nbisL1-mrna-17149	TEAK017149	GO:0004672(protein kinase activity);GO:0004674(protein serine/threonine kinase activity);GO:0004721(phosphoprotein phosphatase activity);GO:0004722(protein serine/threonine phosphatase activity);GO:0005524(ATP binding);GO:0005575(cellular_component);GO:0006468(protein phosphorylation);GO:0046872(metal ion binding)	NA	NA	NA	Protein like [Actinidia chinensis var. chinensis]	mrna	0.23486	0.251982	0.107342	0	0	1980.61	10.9517	0.000630121	0.00245444	up	2month ND
nbisL1-mrna-11365	nbisL1-mrna-11365	TEAK011365	GO:0004674(protein serine/threonine kinase activity);GO:0005886(plasma membrane);GO:0006468(protein phosphorylation)	NA	NA	NA	G-type lectin S-receptor-like serine/threonine-protein kinase [Actinidia chinensis var. chinensis]	mrna	0.873231	1.62811	0.6824	0.201263	0.200336	3.77241	1.91548	0.000631055	0.0024574	up	2month ND
nbisL1-mrna-13032	nbisL1-mrna-13032	TEAK013032	GO:0004672(protein kinase activity);GO:0005515(protein binding);GO:0005524(ATP binding);GO:0005634(nucleus);GO:0005834(heterotrimeric G-protein complex);GO:0006468(protein phosphorylation);GO:0009585(red, far-red light phototransduction);GO:0080008(Cul4-RING E3 ubiquitin ligase complex)	04712(Circadian rhythm - plant)	K16240	NA	Protein SPA1-RELATED like [Actinidia chinensis var. chinensis]	mrna	1.80135	2.11326	2.42324	0	0.086601	73.1846	6.19347	0.00074892	0.00285644	up	2month ND
nbisL1-mrna-17860	nbisL1-mrna-17860	TEAK017860	GO:0004674(protein serine/threonine kinase activity);GO:0005886(plasma membrane);GO:0007166(cell surface receptor signaling pathway)	NA	NA	NA	Wall-associated receptor kinase [Actinidia chinensis var. chinensis]	mrna	0.168562	0.060445	0.155077	0	0	1280.28	10.3222	0.000904553	0.00337965	up	2month ND
nbisL1-mrna-17225	nbisL1-mrna-17225	TEAK017225	GO:0005575(cellular_component)	NA	NA	NA	Diacylglycerol kinase [Actinidia chinensis var. chinensis]	mrna	0.112309	0.374377	0.23086	0	0	2391.82	11.2239	0.000909157	0.00339459	up	2month ND
nbisL1-mrna-17424	nbisL1-mrna-17424	TEAK017424	GO:0005515(protein binding);GO:0005773(vacuole);GO:0005774(vacuolar membrane);GO:0005794(Golgi apparatus);GO:0005829(cytosol);GO:0005886(plasma membrane);GO:0009506(plasmodesma);GO:0016020(membrane);GO:0043424(protein histidine kinase binding)	NA	NA	NA	PREDICTED: hypersensitive-induced response protein 2 [Solanum tuberosum]	mrna	3.01901	4.01488	3.50871	0.388346	0.645928	5.89207	2.55877	0.000946337	0.00352028	up	2month ND
nbisL1-mrna-34549	nbisL1-mrna-34549	TEAK034549	GO:0004674(protein serine/threonine kinase activity);GO:0005886(plasma membrane);GO:0006468(protein phosphorylation);GO:0006952(defense response);GO:0009506(plasmodesma)	NA	NA	NA	PREDICTED: G-type lectin S-receptor-like serine/threonine-protein kinase At4g27290 isoform X1 [Solanum tuberosum]	mrna	12.5915	9.48828	15.2798	5.01405	7.95437	2.18662	1.1287	0.000988687	0.00365791	up	2month ND
nbisL1-mrna-29077	nbisL1-mrna-29077	TEAK029077	GO:0004674(protein serine/threonine kinase activity);GO:0005886(plasma membrane);GO:0006468(protein phosphorylation)	NA	NA	NA	G-type lectin S-receptor-like serine/threonine-protein kinase [Actinidia chinensis var. chinensis]	mrna	0.129386	0.221932	0.302969	0	0.030484	21.4633	4.4238	0.00107137	0.00392289	up	2month ND
nbisL1-mrna-10302	nbisL1-mrna-10302	TEAK010302	GO:0003872(6-phosphofructokinase activity);GO:0005524(ATP binding);GO:0005945(6-phosphofructokinase complex);GO:0006002(fructose 6-phosphate metabolic process);GO:0006096(glycolytic process);GO:0009507(chloroplast);GO:0046872(metal ion binding)	00010(Glycolysis / Gluconeogenesis);00030(Pentose phosphate pathway);00051(Fructose and mannose metabolism);00052(Galactose metabolism);03018(RNA degradation)	K00850	EC:2.7.1.11	ATP-dependent 6-phosphofructokinase 5, chloroplastic [Jatropha curcas]	mrna	4.48696	2.12584	4.53779	1.6033	0.32796	3.9084	1.96658	0.00130105	0.00465586	up	2month ND
nbisL1-mrna-21483	nbisL1-mrna-21483	TEAK021483	GO:0000155(phosphorelay sensor kinase activity);GO:0004673(protein histidine kinase activity);GO:0005737(cytoplasm);GO:0005773(vacuole);GO:0005886(plasma membrane);GO:0006952(defense response);GO:0009736(cytokinin-activated signaling pathway);GO:0009738(abscisic acid-activated signaling pathway);GO:0009788(negative regulation of abscisic acid-activated signaling pathway);GO:0009873(ethylene-activ…	04016(MAPK signaling pathway - plant);04075(Plant hormone signal transduction)	K14509	EC:2.7.13.-	Histidine kinase [Actinidia chinensis var. chinensis]	mrna	0.259972	0	0.230587	0	0	1635.2	10.6752	0.00131054	0.00468416	up	2month ND
nbisL1-mrna-32022	nbisL1-mrna-32022	TEAK032022	GO:0004674(protein serine/threonine kinase activity);GO:0005634(nucleus);GO:0005737(cytoplasm);GO:0006468(protein phosphorylation);GO:0035556(intracellular signal transduction)	NA	NA	NA	CBL-interacting serine/threonine-protein kinase [Actinidia chinensis var. chinensis]	mrna	7.16618	6.3696	6.54581	2.42991	3.56189	2.06923	1.0491	0.00140025	0.00497123	up	2month ND
nbisL1-mrna-17763	nbisL1-mrna-17763	TEAK017763	GO:0004674(protein serine/threonine kinase activity);GO:0005886(plasma membrane);GO:0006468(protein phosphorylation);GO:0006952(defense response);GO:0009506(plasmodesma)	NA	NA	NA	G-type lectin S-receptor-like serine/threonine-protein kinase At4g03230 [Prunus persica]	mrna	1.93713	2.28165	3.80346	1.52983	0.877978	2.91072	1.54137	0.00203768	0.00691869	up	2month ND
nbisL1-mrna-25833	nbisL1-mrna-25833	TEAK025833	GO:0004072(aspartate kinase activity);GO:0005524(ATP binding);GO:0008652(cellular amino acid biosynthetic process);GO:0009088(threonine biosynthetic process);GO:0009089(lysine biosynthetic process via diaminopimelate);GO:0009507(chloroplast);GO:0009570(chloroplast stroma);GO:0016310(phosphorylation)	00260(Glycine, serine and threonine metabolism);00270(Cysteine and methionine metabolism);00300(Lysine biosynthesis);00261(Monobactam biosynthesis)	K00928	EC:2.7.2.4	PREDICTED: aspartokinase 2, chloroplastic isoform X3 [Eucalyptus grandis]	mrna	0.737785	0.682377	0	0	0	4733.87	12.2088	0.00235421	0.00786759	up	2month ND
nbisL1-mrna-16019	nbisL1-mrna-16019	TEAK016019	GO:0004674(protein serine/threonine kinase activity);GO:0005886(plasma membrane);GO:0007166(cell surface receptor signaling pathway)	NA	NA	NA	Wall-associated receptor kinase [Actinidia chinensis var. chinensis]	mrna	0.070376	0.146273	0.055732	0	0	907.937	9.82645	0.0023859	0.0079564	up	2month ND
nbisL1-mrna-10001	nbisL1-mrna-10001	TEAK010001	GO:0003674(molecular_function);GO:0005739(mitochondrion);GO:0008150(biological_process);GO:0016021(integral component of membrane)	NA	NA	NA	G-type lectin S-receptor-like serine/threonine-protein kinase [Actinidia chinensis var. chinensis]	mrna	1.22217	0.782651	1.50228	0.568527	0.359671	3.11141	1.63757	0.00274255	0.00899273	up	2month ND
nbisL1-mrna-33599	nbisL1-mrna-33599	TEAK033599	GO:0004683(calmodulin-dependent protein kinase activity);GO:0005516(calmodulin binding);GO:0005634(nucleus);GO:0005737(cytoplasm);GO:0005886(plasma membrane);GO:0009738(abscisic acid-activated signaling pathway);GO:0009931(calcium-dependent protein serine/threonine kinase activity);GO:0018105(peptidyl-serine phosphorylation);GO:0035556(intracellular signal transduction);GO:0046777(protein autopho…	04626(Plant-pathogen interaction)	K13412	EC:2.7.11.1	PREDICTED: calcium-dependent protein kinase 26-like [Juglans regia]	mrna	0.87547	0.941317	0.929703	0.267921	0.296726	3.26358	1.70646	0.00284742	0.00927796	up	2month ND
nbisL1-mrna-25281	nbisL1-mrna-25281	TEAK025281	GO:0004675(transmembrane receptor protein serine/threonine kinase activity);GO:0005886(plasma membrane);GO:0006468(protein phosphorylation);GO:0007166(cell surface receptor signaling pathway);GO:0009506(plasmodesma);GO:0009742(brassinosteroid mediated signaling pathway)	04075(Plant hormone signal transduction)	K14500	EC:2.7.11.1	Serine/threonine-protein kinase [Actinidia chinensis var. chinensis]	mrna	2.15464	1.2181	1.76152	0.798954	0.391766	3.50283	1.80852	0.00309455	0.00998452	up	2month ND
nbisL1-mrna-36996	nbisL1-mrna-36996	TEAK036996	GO:0004672(protein kinase activity);GO:0004674(protein serine/threonine kinase activity);GO:0004675(transmembrane receptor protein serine/threonine kinase activity);GO:0005524(ATP binding);GO:0005886(plasma membrane);GO:0006468(protein phosphorylation);GO:0007166(cell surface receptor signaling pathway);GO:0009611(response to wounding);GO:0009620(response to fungus);GO:0016021(integral component …	NA	NA	NA	hypothetical protein COLO4_34870 [Corchorus olitorius]	mrna	0.183086	0.046973	0.199552	0	0	1432.04	10.4839	0.00354251	0.0112126	up	2month ND
nbisL1-mrna-36586	nbisL1-mrna-36586	TEAK036586	GO:0005737(cytoplasm)	NA	NA	NA	PREDICTED: mitogen-activated protein kinase kinase kinase NPK1-like [Nicotiana sylvestris]	mrna	0.11657	0.353132	0.097479	0	0	1890.6	10.8846	0.00356159	0.0112683	up	2month ND
nbisL1-mrna-10950	nbisL1-mrna-10950	TEAK010950	GO:0004674(protein serine/threonine kinase activity);GO:0005886(plasma membrane);GO:0006468(protein phosphorylation);GO:0009506(plasmodesma);GO:0031625(ubiquitin protein ligase binding);GO:0045087(innate immune response)	NA	NA	NA	receptor-like serine/threonine-protein kinase SD1-8 [Quercus suber]	mrna	0.647817	1.4056	1.91432	0.484646	0.531116	3.32997	1.73551	0.00366739	0.0115521	up	2month ND
nbisL1-mrna-33906	nbisL1-mrna-33906	TEAK033906	GO:0005886(plasma membrane);GO:0006952(defense response);GO:0007165(signal transduction);GO:0016021(integral component of membrane);GO:0016301(kinase activity)	03022(Basal transcription factors)	K03131	NA	receptor-like protein 12 [Quercus suber]	mrna	1.09557	1.31303	1.55311	0.399687	0.123948	3.66961	1.87563	0.00385774	0.0120757	up	2month ND
nbisL1-mrna-26856	nbisL1-mrna-26856	TEAK026856	GO:0004674(protein serine/threonine kinase activity);GO:0005886(plasma membrane);GO:0007166(cell surface receptor signaling pathway)	NA	NA	NA	Wall-associated receptor kinase [Actinidia chinensis var. chinensis]	mrna	0.098307	0.084304	0.239568	0.013275	0	31.8026	4.99107	0.00452731	0.013868	up	2month ND
nbisL1-mrna-13993	nbisL1-mrna-13993	TEAK013993	GO:0004674(protein serine/threonine kinase activity);GO:0005886(plasma membrane)	NA	NA	NA	cysteine-rich receptor-like protein kinase 2 [Coffea eugenioides]	mrna	4.75819	5.07339	4.88505	0.333127	0	44.1772	5.46523	0.00472537	0.0143741	up	2month ND
nbisL1-mrna-17573	nbisL1-mrna-17573	TEAK017573	NA	04626(Plant-pathogen interaction)	K13466	NA	Serine/threonine-protein kinase BRI1-like [Actinidia chinensis var. chinensis]	mrna	0.133829	0.114932	0.094904	0	0	1145.55	10.1618	0.00510257	0.0154011	up	2month ND
nbisL1-mrna-39315	nbisL1-mrna-39315	TEAK039315	GO:0004849(uridine kinase activity);GO:0005829(cytosol);GO:0006206(pyrimidine nucleobase metabolic process);GO:0009507(chloroplast);GO:0043097(pyrimidine nucleoside salvage)	00240(Pyrimidine metabolism)	K00761	EC:2.4.2.9	PREDICTED: uracil phosphoribosyltransferase [Nicotiana sylvestris]	mrna	0.797691	0.222993	0.193685	0	0	4047.9	11.983	0.00521948	0.015705	up	2month ND
nbisL1-mrna-28539	nbisL1-mrna-28539	TEAK028539	GO:0005634(nucleus);GO:0006378(mRNA polyadenylation);GO:0006379(mRNA cleavage);GO:0006388(tRNA splicing, via endonucleolytic cleavage and ligation);GO:0051731(polynucleotide 5'-hydroxyl-kinase activity)	03015(mRNA surveillance pathway)	K14399	EC:2.7.1.78	hypothetical protein CEY00_Acc05725 [Actinidia chinensis var. chinensis]	mrna	4.31956	7.69015	4.70806	2.20399	3.51682	2.10999	1.07723	0.00527531	0.0158576	up	2month ND
nbisL1-mrna-617	nbisL1-mrna-617	TEAK000617	GO:0004674(protein serine/threonine kinase activity);GO:0005886(plasma membrane);GO:0006468(protein phosphorylation);GO:0006952(defense response);GO:0009506(plasmodesma)	NA	NA	NA	G-type lectin S-receptor-like serine/threonine-protein kinase At4g27290 [Sesamum indicum]	mrna	1.87284	2.07549	2.15748	0.996748	0.94839	2.62595	1.39284	0.0056782	0.0168983	up	2month ND
nbisL1-mrna-36734	nbisL1-mrna-36734	TEAK036734	GO:0004674(protein serine/threonine kinase activity);GO:0004713(protein tyrosine kinase activity);GO:0005524(ATP binding);GO:0005886(plasma membrane);GO:0006468(protein phosphorylation);GO:0007169(transmembrane receptor protein tyrosine kinase signaling pathway);GO:0009505(plant-type cell wall);GO:0009506(plasmodesma);GO:0016021(integral component of membrane)	NA	NA	NA	LRR receptor-like serine/threonine-protein kinase [Actinidia chinensis var. chinensis]	mrna	0.32274	0.514856	0.568697	0	0.128203	6.37124	2.67158	0.00584843	0.0173496	up	2month ND
nbisL1-mrna-31407	nbisL1-mrna-31407	TEAK031407	GO:0004674(protein serine/threonine kinase activity);GO:0005524(ATP binding);GO:0005886(plasma membrane);GO:0006468(protein phosphorylation);GO:0016020(membrane);GO:0016021(integral component of membrane);GO:0016301(kinase activity)	NA	NA	NA	receptor-like protein kinase HSL1 [Ziziphus jujuba]	mrna	0.985256	1.78882	1.32849	0	0	14.6529	3.87311	0.0059684	0.0176421	up	2month ND
nbisL1-mrna-27475	nbisL1-mrna-27475	TEAK027475	GO:0000287(magnesium ion binding);GO:0004749(ribose phosphate diphosphokinase activity);GO:0005524(ATP binding);GO:0009116(nucleoside metabolic process);GO:0009156(ribonucleoside monophosphate biosynthetic process);GO:0009165(nucleotide biosynthetic process);GO:0009507(chloroplast);GO:0016301(kinase activity);GO:0016310(phosphorylation)	00030(Pentose phosphate pathway);00230(Purine metabolism)	K00948	EC:2.7.6.1	Ribose-phosphate pyrophosphokinase [Actinidia chinensis var. chinensis]	mrna	0.932614	1.56294	1.50634	0.759424	0.312588	2.75869	1.46398	0.00620108	0.0182451	up	2month ND
nbisL1-mrna-11307	nbisL1-mrna-11307	TEAK011307	GO:0004672(protein kinase activity);GO:0005515(protein binding);GO:0005524(ATP binding);GO:0005886(plasma membrane);GO:0006468(protein phosphorylation);GO:0009506(plasmodesma);GO:0016021(integral component of membrane);GO:0016301(kinase activity);GO:0031348(negative regulation of defense response);GO:0033612(receptor serine/threonine kinase binding);GO:0042742(defense response to bacterium);GO:00…	NA	NA	NA	inactive leucine-rich repeat receptor-like protein kinase, partial [Actinidia chinensis var. chinensis]	mrna	0.395732	0.091627	0.282353	0.028579	0	26.9328	4.75129	0.00642407	0.0188206	up	2month ND
nbisL1-mrna-16037	nbisL1-mrna-16037	TEAK016037	GO:0004674(protein serine/threonine kinase activity);GO:0005886(plasma membrane);GO:0007166(cell surface receptor signaling pathway)	NA	NA	NA	Wall-associated receptor kinase [Actinidia chinensis var. chinensis]	mrna	0.161217	0.276452	0.050662	0	0	1627.77	10.6687	0.00774207	0.022115	up	2month ND
nbisL1-mrna-24967	nbisL1-mrna-24967	TEAK024967	GO:0004674(protein serine/threonine kinase activity);GO:0005634(nucleus);GO:0005737(cytoplasm);GO:0006468(protein phosphorylation);GO:0035556(intracellular signal transduction)	04016(MAPK signaling pathway - plant);04075(Plant hormone signal transduction)	K14498	EC:2.7.11.1	sucrose non-fermenting-1-related protein kinase 2.7 [Camellia sinensis]	mrna	0	0.155784	1.8304	0	0	6620.61	12.6927	0.00785834	0.0223969	up	2month ND
nbisL1-mrna-40514	nbisL1-mrna-40514	TEAK040514	GO:0004672(protein kinase activity);GO:0004674(protein serine/threonine kinase activity);GO:0005524(ATP binding);GO:0005886(plasma membrane);GO:0006468(protein phosphorylation);GO:0007169(transmembrane receptor protein tyrosine kinase signaling pathway);GO:0009506(plasmodesma);GO:0016021(integral component of membrane);GO:0016301(kinase activity)	NA	NA	NA	PREDICTED: probable inactive receptor kinase RLK902 isoform X2 [Lupinus angustifolius]	mrna	1.7191	1.99637	0.702069	0.247762	0.374263	3.60889	1.85155	0.00794978	0.0226184	up	2month ND
nbisL1-mrna-5365	nbisL1-mrna-5365	TEAK005365	GO:0004594(pantothenate kinase activity);GO:0005515(protein binding);GO:0005524(ATP binding);GO:0005737(cytoplasm);GO:0005829(cytosol);GO:0015937(coenzyme A biosynthetic process);GO:0016310(phosphorylation)	00770(Pantothenate and CoA biosynthesis)	K09680	EC:2.7.1.33	unnamed protein product, partial [Vitis vinifera]	mrna	1.24675	1.5386	1.00705	0.569236	0.507996	2.52214	1.33465	0.0102385	0.0280755	up	2month ND
nbisL1-mrna-17552	nbisL1-mrna-17552	TEAK017552	GO:0001666(response to hypoxia);GO:0004674(protein serine/threonine kinase activity);GO:0004712(protein serine/threonine/tyrosine kinase activity);GO:0005515(protein binding);GO:0005524(ATP binding);GO:0005634(nucleus);GO:0005789(endoplasmic reticulum membrane);GO:0009686(gibberellin biosynthetic process);GO:0009723(response to ethylene);GO:0009744(response to sucrose);GO:0009750(response to fruc…	04016(MAPK signaling pathway - plant);04075(Plant hormone signal transduction)	K14510	EC:2.7.11.1	serine/threonine-protein kinase CTR1 isoform X1 [Ricinus communis]	mrna	0.654998	0	0.433177	0	0.017566	61.9478	5.95298	0.0102789	0.028167	up	2month ND
nbisL1-mrna-9903	nbisL1-mrna-9903	TEAK009903	GO:0004674(protein serine/threonine kinase activity);GO:0005886(plasma membrane)	NA	NA	NA	hypothetical protein DVH24_026950 [Malus domestica]	mrna	0.937266	0.734258	0.636447	0	0.243486	5.60708	2.48725	0.0107544	0.0292754	up	2month ND
nbisL1-mrna-40444	nbisL1-mrna-40444	TEAK040444	GO:0004672(protein kinase activity);GO:0004674(protein serine/threonine kinase activity);GO:0005524(ATP binding);GO:0005774(vacuolar membrane);GO:0005886(plasma membrane);GO:0006468(protein phosphorylation);GO:0007169(transmembrane receptor protein tyrosine kinase signaling pathway);GO:0009506(plasmodesma);GO:0016021(integral component of membrane);GO:0016301(kinase activity)	NA	NA	NA	Inactive receptor kinase precursor [Actinidia chinensis var. chinensis]	mrna	0.248819	0.615228	0.765408	0.126591	0.145147	4.31084	2.10797	0.0108905	0.0296026	up	2month ND
nbisL1-mrna-29597	nbisL1-mrna-29597	TEAK029597	GO:0007165(signal transduction);GO:0009507(chloroplast)	NA	NA	NA	LRR receptor-like serine/threonine-protein kinase [Actinidia chinensis var. chinensis]	mrna	0.368742	0.409962	0.240011	0	0	10.4336	3.38316	0.0113477	0.0306552	up	2month ND
nbisL1-mrna-18762	nbisL1-mrna-18762	TEAK018762	GO:0004674(protein serine/threonine kinase activity);GO:0005886(plasma membrane);GO:0006468(protein phosphorylation);GO:0006952(defense response);GO:0009506(plasmodesma)	NA	NA	NA	PREDICTED: cysteine-rich receptor-like protein kinase 10 [Juglans regia]	mrna	0	0.804552	0.330182	0	0	3782.45	11.8851	0.0114601	0.030923	up	2month ND
nbisL1-mrna-16002	nbisL1-mrna-16002	TEAK016002	GO:0004683(calmodulin-dependent protein kinase activity);GO:0005516(calmodulin binding);GO:0005634(nucleus);GO:0005737(cytoplasm);GO:0005886(plasma membrane);GO:0009738(abscisic acid-activated signaling pathway);GO:0009931(calcium-dependent protein serine/threonine kinase activity);GO:0018105(peptidyl-serine phosphorylation);GO:0035556(intracellular signal transduction);GO:0046777(protein autopho…	NA	NA	NA	calcium-dependent protein kinase 18 [Camellia sinensis]	mrna	0.267583	0.325417	0.279618	0	0	2908.73	11.5062	0.011904	0.0319637	up	2month ND
nbisL1-mrna-11214	nbisL1-mrna-11214	TEAK011214	GO:0005886(plasma membrane);GO:0006468(protein phosphorylation);GO:0016301(kinase activity);GO:0016310(phosphorylation)	NA	NA	NA	Receptor-like protein kinase [Actinidia chinensis var. chinensis]	mrna	1.90317	1.526	1.29794	0.369016	1.06532	2.55914	1.35566	0.0120129	0.0322067	up	2month ND
nbisL1-mrna-29591	nbisL1-mrna-29591	TEAK029591	GO:0007165(signal transduction);GO:0009507(chloroplast)	04016(MAPK signaling pathway - plant)	K20718	EC:2.7.11.1	LRR receptor-like serine/threonine-protein kinase [Actinidia chinensis var. chinensis]	mrna	0.520482	0.1922	0.196298	0.082519	0.095345	4.59482	2.20001	0.0125898	0.0335543	up	2month ND
nbisL1-mrna-2102	nbisL1-mrna-2102	TEAK002102	GO:0005737(cytoplasm)	04016(MAPK signaling pathway - plant)	K20716	NA	Mitogen-activated protein kinase kinase [Actinidia chinensis var. chinensis]	mrna	0.738839	0.351337	0.327658	0	0	20.5695	4.36243	0.0131685	0.0348977	up	2month ND
nbisL1-mrna-31771	nbisL1-mrna-31771	TEAK031771	NA	NA	NA	NA	probable leucine-rich repeat receptor-like protein kinase At1g35710 [Durio zibethinus]	mrna	0.454918	0.361894	0.629752	0	0.097411	14.8501	3.8924	0.0132177	0.0350181	up	2month ND
nbisL1-mrna-39561	nbisL1-mrna-39561	TEAK039561	GO:0004674(protein serine/threonine kinase activity);GO:0005515(protein binding);GO:0005524(ATP binding);GO:0005634(nucleus);GO:0005886(plasma membrane);GO:0006468(protein phosphorylation);GO:0009506(plasmodesma);GO:0009755(hormone-mediated signaling pathway);GO:0010183(pollen tube guidance);GO:0016020(membrane);GO:0016021(integral component of membrane);GO:0016301(kinase activity);GO:0090406(pol…	NA	NA	NA	MDIS1-interacting receptor like kinase [Actinidia chinensis var. chinensis]	mrna	3.09594	2.39754	2.8569	0.421154	1.4291	2.37003	1.24491	0.0138738	0.0364977	up	2month ND
nbisL1-mrna-9143	nbisL1-mrna-9143	TEAK009143	GO:0004672(protein kinase activity);GO:0004674(protein serine/threonine kinase activity);GO:0005524(ATP binding);GO:0005886(plasma membrane);GO:0006468(protein phosphorylation);GO:0007169(transmembrane receptor protein tyrosine kinase signaling pathway);GO:0016021(integral component of membrane)	NA	NA	NA	PREDICTED: probable inactive receptor kinase At2g26730 [Vitis vinifera]	mrna	0.388307	0.68375	0.346422	0.147031	0.193483	3.69285	1.88473	0.0147388	0.0384445	up	2month ND
nbisL1-mrna-30676	nbisL1-mrna-30676	TEAK030676	GO:0004674(protein serine/threonine kinase activity);GO:0005886(plasma membrane);GO:0006468(protein phosphorylation);GO:0006952(defense response);GO:0009506(plasmodesma)	NA	NA	NA	G-type lectin S-receptor-like serine/threonine-protein kinase [Actinidia chinensis var. chinensis]	mrna	0.800652	0.332823	0	0	0	3778.25	11.8835	0.0150823	0.0392093	up	2month ND
nbisL1-mrna-17857	nbisL1-mrna-17857	TEAK017857	GO:0000780(condensed nuclear chromosome, centromeric region);GO:0005876(spindle microtubule);GO:0007052(mitotic spindle organization);GO:0031616(spindle pole centrosome);GO:0032133(chromosome passenger complex);GO:0032465(regulation of cytokinesis);GO:0035174(histone serine kinase activity);GO:0051233(spindle midzone)	NA	NA	NA	unnamed protein product, partial [Vitis vinifera]	mrna	0.386553	0.409018	0.425257	0.109009	0.111314	3.64325	1.86523	0.016098	0.0414707	up	2month ND
nbisL1-mrna-25064	nbisL1-mrna-25064	TEAK025064	GO:0004430(1-phosphatidylinositol 4-kinase activity);GO:0005524(ATP binding);GO:0016301(kinase activity);GO:0016310(phosphorylation)	03008(Ribosome biogenesis in eukaryotes)	K14544	NA	Phosphatidylinositol 4-kinase [Actinidia chinensis var. chinensis]	mrna	0.518755	1.74754	1.05223	0.599432	0.321929	2.74237	1.45542	0.0166311	0.0426421	up	2month ND
nbisL1-mrna-2873	nbisL1-mrna-2873	TEAK002873	GO:0005634(nucleus);GO:0005737(cytoplasm);GO:0016301(kinase activity);GO:0016310(phosphorylation)	NA	NA	NA	hypothetical protein DVH24_009714 [Malus domestica]	mrna	0.268065	0	0.141837	0	0	1366.34	10.4161	0.0167225	0.042853	up	2month ND
nbisL1-mrna-33790	nbisL1-mrna-33790	TEAK033790	GO:0004674(protein serine/threonine kinase activity);GO:0005886(plasma membrane)	NA	NA	NA	Serine/threonine-protein kinase [Actinidia chinensis var. chinensis]	mrna	1.78304	2.64503	1.84113	1.44633	0.58137	2.18783	1.1295	0.0170547	0.043553	up	2month ND
nbisL1-mrna-4628	nbisL1-mrna-4628	TEAK004628	GO:0004672(protein kinase activity);GO:0004674(protein serine/threonine kinase activity);GO:0005524(ATP binding);GO:0005886(plasma membrane);GO:0006468(protein phosphorylation);GO:0016021(integral component of membrane);GO:0016301(kinase activity);GO:0030246(carbohydrate binding)	NA	NA	NA	Legume lectin domain protein [Actinidia chinensis var. chinensis]	mrna	0.726922	0.241702	1.6393	0.081177	0.011263	6.5154	2.70385	0.01837	0.0464799	up	2month ND
nbisL1-mrna-9648	nbisL1-mrna-9648	TEAK009648	GO:0003674(molecular_function);GO:0005634(nucleus);GO:0008150(biological_process)	NA	NA	NA	A-kinase anchor protein like, partial [Actinidia chinensis var. chinensis]	mrna	1.80844	1.27222	0.194937	0.310112	0	6.72835	2.75025	0.0189551	0.0477319	up	2month ND
nbisL1-mrna-36292	nbisL1-mrna-36292	TEAK036292	GO:0004672(protein kinase activity);GO:0004675(transmembrane receptor protein serine/threonine kinase activity);GO:0005524(ATP binding);GO:0005576(extracellular region);GO:0005886(plasma membrane);GO:0006468(protein phosphorylation);GO:0007166(cell surface receptor signaling pathway);GO:0016021(integral component of membrane);GO:0016301(kinase activity)	NA	NA	NA	PREDICTED: protein STRUBBELIG-RECEPTOR FAMILY 8-like [Juglans regia]	mrna	0.478232	0.566531	0.303509	3.53059	5.97187	0.0993701	-3.33104	4.70744e-25	2.45646e-23	down	2month ND
nbisL1-mrna-6149	nbisL1-mrna-6149	TEAK006149	GO:0004672(protein kinase activity);GO:0004674(protein serine/threonine kinase activity);GO:0005515(protein binding);GO:0005524(ATP binding);GO:0005576(extracellular region);GO:0005886(plasma membrane);GO:0007338(single fertilization);GO:0009506(plasmodesma);GO:0009723(response to ethylene);GO:0009738(abscisic acid-activated signaling pathway);GO:0009741(response to brassinosteroid);GO:0009742(br…	NA	NA	NA	Receptor-like protein kinase [Actinidia chinensis var. chinensis]	mrna	0.482785	0.766507	0.821898	4.43083	6.04314	0.1503	-2.73409	2.63106e-16	7.18592e-15	down	2month ND
nbisL1-mrna-32051	nbisL1-mrna-32051	TEAK032051	GO:0004674(protein serine/threonine kinase activity);GO:0005524(ATP binding);GO:0005576(extracellular region);GO:0005773(vacuole);GO:0005886(plasma membrane);GO:0006468(protein phosphorylation);GO:0016021(integral component of membrane);GO:0016301(kinase activity)	NA	NA	NA	Leucine-rich repeat receptor-like protein kinase precursor [Actinidia chinensis var. chinensis]	mrna	16.0039	18.9572	25.7075	73.9102	80.6388	0.299532	-1.73922	8.81718e-15	2.03503e-13	down	2month ND
nbisL1-mrna-20900	nbisL1-mrna-20900	TEAK020900	GO:0004672(protein kinase activity);GO:0004675(transmembrane receptor protein serine/threonine kinase activity);GO:0005524(ATP binding);GO:0005576(extracellular region);GO:0005794(Golgi apparatus);GO:0005829(cytosol);GO:0005886(plasma membrane);GO:0006468(protein phosphorylation);GO:0007166(cell surface receptor signaling pathway);GO:0009506(plasmodesma);GO:0016021(integral component of membrane)	NA	NA	NA	receptor-like kinase TMK4 [Olea europaea var. sylvestris]	mrna	0	0	0.035506	1.82844	2.18228	0.00717258	-7.12329	1.11669e-13	2.25935e-12	down	2month ND
nbisL1-mrna-22111	nbisL1-mrna-22111	TEAK022111	GO:0004672(protein kinase activity);GO:0004674(protein serine/threonine kinase activity);GO:0005515(protein binding);GO:0005524(ATP binding);GO:0005576(extracellular region);GO:0005886(plasma membrane);GO:0007338(single fertilization);GO:0009506(plasmodesma);GO:0009723(response to ethylene);GO:0009738(abscisic acid-activated signaling pathway);GO:0009741(response to brassinosteroid);GO:0009742(br…	NA	NA	NA	Receptor-like protein kinase [Actinidia chinensis var. chinensis]	mrna	2.67545	2.25285	3.83429	9.35915	14.3906	0.239167	-2.06391	1.16802e-13	2.35979e-12	down	2month ND
nbisL1-mrna-6399	nbisL1-mrna-6399	TEAK006399	GO:0004672(protein kinase activity);GO:0004675(transmembrane receptor protein serine/threonine kinase activity);GO:0005524(ATP binding);GO:0005576(extracellular region);GO:0005886(plasma membrane);GO:0006468(protein phosphorylation);GO:0007166(cell surface receptor signaling pathway);GO:0016021(integral component of membrane);GO:0016301(kinase activity)	NA	NA	NA	Protein STRUBBELIG-RECEPTOR FAMILY 8 like [Actinidia chinensis var. chinensis]	mrna	1.17711	0.678665	1.89318	6.01939	8.39021	0.187742	-2.41317	6.6331e-13	1.23094e-11	down	2month ND
nbisL1-mrna-32052	nbisL1-mrna-32052	TEAK032052	GO:0004674(protein serine/threonine kinase activity);GO:0005524(ATP binding);GO:0005576(extracellular region);GO:0005773(vacuole);GO:0005886(plasma membrane);GO:0006468(protein phosphorylation);GO:0016021(integral component of membrane);GO:0016301(kinase activity)	NA	NA	NA	Leucine-rich repeat receptor-like protein kinase [Actinidia chinensis var. chinensis]	mrna	13.6899	17.83	18.6171	50.7097	57.5127	0.35834	-1.4806	1.97164e-10	2.65622e-09	down	2month ND
nbisL1-mrna-22876	nbisL1-mrna-22876	TEAK022876	GO:0005576(extracellular region);GO:0016021(integral component of membrane);GO:0016301(kinase activity);GO:0016310(phosphorylation);GO:0030247(polysaccharide binding)	NA	NA	NA	PREDICTED: uncharacterized protein LOC100250418 [Vitis vinifera]	mrna	0.856983	0.934032	1.70342	4.49193	6.05144	0.204137	-2.29239	2.90111e-10	3.80415e-09	down	2month ND
nbisL1-mrna-22097	nbisL1-mrna-22097	TEAK022097	GO:0004672(protein kinase activity);GO:0004674(protein serine/threonine kinase activity);GO:0005515(protein binding);GO:0005524(ATP binding);GO:0005576(extracellular region);GO:0005886(plasma membrane);GO:0007338(single fertilization);GO:0009506(plasmodesma);GO:0009723(response to ethylene);GO:0009738(abscisic acid-activated signaling pathway);GO:0009741(response to brassinosteroid);GO:0009742(br…	NA	NA	NA	Receptor-like protein kinase [Actinidia chinensis var. chinensis]	mrna	0.585024	0.910508	0.58436	2.33012	2.70541	0.273567	-1.87004	1.48882e-09	1.76704e-08	down	2month ND
nbisL1-mrna-22107	nbisL1-mrna-22107	TEAK022107	GO:0004674(protein serine/threonine kinase activity);GO:0005524(ATP binding);GO:0005576(extracellular region);GO:0006468(protein phosphorylation);GO:0016021(integral component of membrane);GO:0016301(kinase activity);GO:0016310(phosphorylation)	NA	NA	NA	Receptor-like protein kinase [Actinidia chinensis var. chinensis]	mrna	1.58392	0.912034	1.95958	4.74876	5.78367	0.297641	-1.74835	2.08051e-09	2.41308e-08	down	2month ND
nbisL1-mrna-30718	nbisL1-mrna-30718	TEAK030718	GO:0004675(transmembrane receptor protein serine/threonine kinase activity);GO:0005515(protein binding);GO:0005524(ATP binding);GO:0005576(extracellular region);GO:0005886(plasma membrane);GO:0006468(protein phosphorylation);GO:0007166(cell surface receptor signaling pathway);GO:0008061(chitin binding);GO:0016021(integral component of membrane);GO:0016301(kinase activity);GO:0042803(protein homod…	NA	NA	NA	hypothetical protein CEY00_Acc11978 [Actinidia chinensis var. chinensis]	mrna	2.60809	3.33085	2.64574	7.33332	11.0777	0.348221	-1.52192	3.59809e-09	4.02177e-08	down	2month ND
nbisL1-mrna-16226	nbisL1-mrna-16226	TEAK016226	GO:0004675(transmembrane receptor protein serine/threonine kinase activity);GO:0005515(protein binding);GO:0005524(ATP binding);GO:0005576(extracellular region);GO:0005886(plasma membrane);GO:0006468(protein phosphorylation);GO:0007165(signal transduction);GO:0016021(integral component of membrane)	NA	NA	NA	Receptor-like kinase [Actinidia chinensis var. chinensis]	mrna	2.48781	2.51028	3.31366	8.15774	6.92948	0.409743	-1.28721	2.18191e-08	2.14984e-07	down	2month ND
nbisL1-mrna-17032	nbisL1-mrna-17032	TEAK017032	GO:0004672(protein kinase activity);GO:0005524(ATP binding);GO:0005576(extracellular region);GO:0016021(integral component of membrane)	NA	NA	NA	Receptor-like kinase [Actinidia chinensis var. chinensis]	mrna	1.13089	1.13955	1.3042	3.34952	4.21181	0.353374	-1.50073	7.17617e-08	6.46801e-07	down	2month ND
nbisL1-mrna-35337	nbisL1-mrna-35337	TEAK035337	GO:0004672(protein kinase activity);GO:0004674(protein serine/threonine kinase activity);GO:0005524(ATP binding);GO:0005576(extracellular region);GO:0005634(nucleus);GO:0005886(plasma membrane);GO:0006468(protein phosphorylation);GO:0007169(transmembrane receptor protein tyrosine kinase signaling pathway);GO:0016021(integral component of membrane);GO:0016301(kinase activity)	NA	NA	NA	Inactive receptor kinase [Actinidia chinensis var. chinensis]	mrna	0.769437	0.630853	0.883841	2.26171	5.48198	0.224486	-2.1553	7.4148e-08	6.66495e-07	down	2month ND
nbisL1-mrna-32049	nbisL1-mrna-32049	TEAK032049	GO:0004674(protein serine/threonine kinase activity);GO:0005524(ATP binding);GO:0005576(extracellular region);GO:0005773(vacuole);GO:0005886(plasma membrane);GO:0006468(protein phosphorylation);GO:0016021(integral component of membrane);GO:0016301(kinase activity)	NA	NA	NA	Leucine-rich repeat receptor-like protein kinase precursor [Actinidia chinensis var. chinensis]	mrna	20.7909	25.7639	28.1784	68.3927	68.8091	0.429385	-1.21966	8.34432e-08	7.42065e-07	down	2month ND
nbisL1-mrna-2534	nbisL1-mrna-2534	TEAK002534	GO:0004721(phosphoprotein phosphatase activity);GO:0004722(protein serine/threonine phosphatase activity);GO:0005515(protein binding);GO:0005576(extracellular region);GO:0005886(plasma membrane);GO:0006470(protein dephosphorylation);GO:0007165(signal transduction);GO:0009934(regulation of meristem structural organization);GO:0016021(integral component of membrane);GO:0016301(kinase activity);GO:0…	NA	NA	NA	Protein phosphatase [Actinidia chinensis var. chinensis]	mrna	1.30187	2.45705	2.32945	6.21221	6.86255	0.310341	-1.68808	4.47363e-07	3.45059e-06	down	2month ND
nbisL1-mrna-8968	nbisL1-mrna-8968	TEAK008968	GO:0004675(transmembrane receptor protein serine/threonine kinase activity);GO:0005515(protein binding);GO:0005524(ATP binding);GO:0005576(extracellular region);GO:0005886(plasma membrane);GO:0006468(protein phosphorylation);GO:0007165(signal transduction);GO:0016021(integral component of membrane)	NA	NA	NA	Receptor-like kinase [Actinidia chinensis var. chinensis]	mrna	3.04824	2.44674	3.28858	7.90755	6.52843	0.454647	-1.13718	1.59329e-06	1.11118e-05	down	2month ND
nbisL1-mrna-29304	nbisL1-mrna-29304	TEAK029304	GO:0004674(protein serine/threonine kinase activity);GO:0005515(protein binding);GO:0005524(ATP binding);GO:0005576(extracellular region);GO:0006468(protein phosphorylation);GO:0007169(transmembrane receptor protein tyrosine kinase signaling pathway);GO:0009506(plasmodesma);GO:0016021(integral component of membrane);GO:0016301(kinase activity);GO:0080092(regulation of pollen tube growth)	NA	NA	NA	Pollen receptor-like kinase [Actinidia chinensis var. chinensis]	mrna	1.12376	1.33277	1.38436	3.22158	3.18443	0.44063	-1.18236	5.04725e-06	3.20131e-05	down	2month ND
nbisL1-mrna-37547	nbisL1-mrna-37547	TEAK037547	GO:0004672(protein kinase activity);GO:0005524(ATP binding);GO:0005576(extracellular region);GO:0016021(integral component of membrane)	NA	NA	NA	Receptor protein kinase [Actinidia chinensis var. chinensis]	mrna	2.23261	2.94359	2.51873	5.8914	8.85624	0.379904	-1.39629	5.91056e-06	3.70942e-05	down	2month ND
nbisL1-mrna-18250	nbisL1-mrna-18250	TEAK018250	GO:0005576(extracellular region);GO:0005886(plasma membrane);GO:0006468(protein phosphorylation);GO:0019199(transmembrane receptor protein kinase activity)	04016(MAPK signaling pathway - plant)	K20718	EC:2.7.11.1	Receptor-like protein kinase [Actinidia chinensis var. chinensis]	mrna	0.154728	0.321279	0.301992	1.21494	0.894695	0.275431	-1.86024	9.35982e-06	5.63923e-05	down	2month ND
nbisL1-mrna-11661	nbisL1-mrna-11661	TEAK011661	GO:0004672(protein kinase activity);GO:0004674(protein serine/threonine kinase activity);GO:0005515(protein binding);GO:0005524(ATP binding);GO:0005576(extracellular region);GO:0005886(plasma membrane);GO:0007338(single fertilization);GO:0009506(plasmodesma);GO:0009723(response to ethylene);GO:0009738(abscisic acid-activated signaling pathway);GO:0009741(response to brassinosteroid);GO:0009742(br…	NA	NA	NA	Receptor-like protein kinase [Actinidia chinensis var. chinensis]	mrna	0.75344	1.13126	1.69996	3.85729	5.96579	0.299475	-1.73949	1.00613e-05	6.01054e-05	down	2month ND
nbisL1-mrna-35368	nbisL1-mrna-35368	TEAK035368	GO:0004672(protein kinase activity);GO:0004674(protein serine/threonine kinase activity);GO:0005515(protein binding);GO:0005524(ATP binding);GO:0005576(extracellular region);GO:0005886(plasma membrane);GO:0007338(single fertilization);GO:0009506(plasmodesma);GO:0009723(response to ethylene);GO:0009738(abscisic acid-activated signaling pathway);GO:0009741(response to brassinosteroid);GO:0009742(br…	NA	NA	NA	Receptor-like protein kinase [Actinidia chinensis var. chinensis]	mrna	1.9502	2.18578	2.20599	5.94001	6.16118	0.411083	-1.2825	1.46697e-05	8.45833e-05	down	2month ND
nbisL1-mrna-37541	nbisL1-mrna-37541	TEAK037541	GO:0004675(transmembrane receptor protein serine/threonine kinase activity);GO:0005515(protein binding);GO:0005524(ATP binding);GO:0005576(extracellular region);GO:0005886(plasma membrane);GO:0006468(protein phosphorylation);GO:0007165(signal transduction);GO:0016021(integral component of membrane)	NA	NA	NA	Receptor protein kinase [Actinidia chinensis var. chinensis]	mrna	7.31863	12.1763	11.0438	20.2462	27.7494	0.474554	-1.07536	1.53622e-05	8.81588e-05	down	2month ND
nbisL1-mrna-26025	nbisL1-mrna-26025	TEAK026025	GO:0002752(cell surface pattern recognition receptor signaling pathway);GO:0004672(protein kinase activity);GO:0004674(protein serine/threonine kinase activity);GO:0004675(transmembrane receptor protein serine/threonine kinase activity);GO:0005515(protein binding);GO:0005524(ATP binding);GO:0005576(extracellular region);GO:0005886(plasma membrane);GO:0006468(protein phosphorylation);GO:0008061(ch…	04626(Plant-pathogen interaction)	K13429	NA	LysM domain receptor-like kinase 3 [Vitis vinifera]	mrna	1.2755	1.41847	2.09046	4.279	5.27665	0.368146	-1.44165	2.98861e-05	0.00016022	down	2month ND
nbisL1-mrna-37548	nbisL1-mrna-37548	TEAK037548	GO:0004672(protein kinase activity);GO:0005524(ATP binding);GO:0005576(extracellular region);GO:0016021(integral component of membrane)	NA	NA	NA	Receptor protein kinase [Actinidia chinensis var. chinensis]	mrna	1.75897	2.44744	1.93773	3.88657	4.40855	0.492743	-1.02109	6.18546e-05	0.000307594	down	2month ND
nbisL1-mrna-1868	nbisL1-mrna-1868	TEAK001868	GO:0004672(protein kinase activity);GO:0004675(transmembrane receptor protein serine/threonine kinase activity);GO:0005524(ATP binding);GO:0005576(extracellular region);GO:0005794(Golgi apparatus);GO:0005829(cytosol);GO:0005886(plasma membrane);GO:0006468(protein phosphorylation);GO:0007166(cell surface receptor signaling pathway);GO:0009506(plasmodesma);GO:0016021(integral component of membrane)	NA	NA	NA	Receptor-like kinase [Actinidia chinensis var. chinensis]	mrna	0.057117	0.115021	0.066654	0.425984	0.653166	0.178617	-2.48506	9.91171e-05	0.000470995	down	2month ND
nbisL1-mrna-28205	nbisL1-mrna-28205	TEAK028205	GO:0004672(protein kinase activity);GO:0004674(protein serine/threonine kinase activity);GO:0004675(transmembrane receptor protein serine/threonine kinase activity);GO:0004713(protein tyrosine kinase activity);GO:0005515(protein binding);GO:0005524(ATP binding);GO:0005576(extracellular region);GO:0005886(plasma membrane);GO:0007166(cell surface receptor signaling pathway);GO:0010150(leaf senescen…	NA	NA	NA	LRR receptor-like serine/threonine-protein kinase [Actinidia chinensis var. chinensis]	mrna	0.148471	0.290336	0.413169	1.28973	1.0047	0.288243	-1.79464	0.000203369	0.000894069	down	2month ND
nbisL1-mrna-1331	nbisL1-mrna-1331	TEAK001331	GO:0004675(transmembrane receptor protein serine/threonine kinase activity);GO:0005515(protein binding);GO:0005524(ATP binding);GO:0005576(extracellular region);GO:0005886(plasma membrane);GO:0006468(protein phosphorylation);GO:0007166(cell surface receptor signaling pathway);GO:0016021(integral component of membrane);GO:0016032(viral process);GO:0016301(kinase activity);GO:0051607(defense respon…	NA	NA	NA	Protein NSP-INTERACTING KINASE 1 like [Actinidia chinensis var. chinensis]	mrna	1.04377	1.01577	0.947578	3.91431	1.38743	0.400944	-1.31853	0.000495934	0.00197936	down	2month ND
nbisL1-mrna-37553	nbisL1-mrna-37553	TEAK037553	GO:0004672(protein kinase activity);GO:0005524(ATP binding);GO:0005576(extracellular region);GO:0016021(integral component of membrane)	NA	NA	NA	Receptor protein kinase [Actinidia chinensis var. chinensis]	mrna	0.208056	0.154578	0.14408	0.678321	1.07728	0.226219	-2.14421	0.000733358	0.00280395	down	2month ND
nbisL1-mrna-6905	nbisL1-mrna-6905	TEAK006905	GO:0004672(protein kinase activity);GO:0004675(transmembrane receptor protein serine/threonine kinase activity);GO:0005524(ATP binding);GO:0005576(extracellular region);GO:0005794(Golgi apparatus);GO:0005829(cytosol);GO:0005886(plasma membrane);GO:0006468(protein phosphorylation);GO:0007166(cell surface receptor signaling pathway);GO:0009506(plasmodesma);GO:0016021(integral component of membrane)	NA	NA	NA	Receptor-like kinase [Actinidia chinensis var. chinensis]	mrna	0.261359	0.230745	0.48063	0.640222	1.66581	0.296302	-1.75486	0.0012062	0.00435681	down	2month ND
nbisL1-mrna-11989	nbisL1-mrna-11989	TEAK011989	GO:0004672(protein kinase activity);GO:0004675(transmembrane receptor protein serine/threonine kinase activity);GO:0005524(ATP binding);GO:0005576(extracellular region);GO:0005794(Golgi apparatus);GO:0005829(cytosol);GO:0005886(plasma membrane);GO:0006468(protein phosphorylation);GO:0007166(cell surface receptor signaling pathway);GO:0009506(plasmodesma);GO:0016021(integral component of membrane)	NA	NA	NA	Receptor-like kinase [Actinidia chinensis var. chinensis]	mrna	0	0.029791	0.179068	0.489286	0.820183	0.114729	-3.1237	0.00155775	0.00546255	down	2month ND
nbisL1-mrna-22257	nbisL1-mrna-22257	TEAK022257	GO:0004672(protein kinase activity);GO:0004674(protein serine/threonine kinase activity);GO:0005515(protein binding);GO:0005524(ATP binding);GO:0005576(extracellular region);GO:0005886(plasma membrane);GO:0007338(single fertilization);GO:0009506(plasmodesma);GO:0009723(response to ethylene);GO:0009738(abscisic acid-activated signaling pathway);GO:0009741(response to brassinosteroid);GO:0009742(br…	NA	NA	NA	hypothetical protein JCGZ_05765 [Jatropha curcas]	mrna	0.647233	0.597563	0.116942	2.2392	2.53549	0.1941	-2.36513	0.0024867	0.00824349	down	2month ND
nbisL1-mrna-22105	nbisL1-mrna-22105	TEAK022105	GO:0004672(protein kinase activity);GO:0004674(protein serine/threonine kinase activity);GO:0005515(protein binding);GO:0005524(ATP binding);GO:0005576(extracellular region);GO:0005886(plasma membrane);GO:0007338(single fertilization);GO:0009506(plasmodesma);GO:0009723(response to ethylene);GO:0009738(abscisic acid-activated signaling pathway);GO:0009741(response to brassinosteroid);GO:0009742(br…	NA	NA	NA	Receptor-like protein kinase [Actinidia chinensis var. chinensis]	mrna	0.059404	0	0.023642	0.094521	0.554969	0.0946592	-3.40111	0.00557338	0.0166305	down	2month ND
nbisL1-mrna-17537	nbisL1-mrna-17537	TEAK017537	GO:0002752(cell surface pattern recognition receptor signaling pathway);GO:0004672(protein kinase activity);GO:0004674(protein serine/threonine kinase activity);GO:0004675(transmembrane receptor protein serine/threonine kinase activity);GO:0005515(protein binding);GO:0005524(ATP binding);GO:0005576(extracellular region);GO:0005886(plasma membrane);GO:0006468(protein phosphorylation);GO:0008061(ch…	04626(Plant-pathogen interaction)	K13429	NA	LysM domain receptor-like kinase [Actinidia chinensis var. chinensis]	mrna	2.06741	1.13324	2.39667	2.1633	9.20267	0.297822	-1.74748	0.00596174	0.0176271	down	2month ND
nbisL1-mrna-22123	nbisL1-mrna-22123	TEAK022123	GO:0004672(protein kinase activity);GO:0004675(transmembrane receptor protein serine/threonine kinase activity);GO:0005524(ATP binding);GO:0005576(extracellular region);GO:0005794(Golgi apparatus);GO:0005829(cytosol);GO:0005886(plasma membrane);GO:0006468(protein phosphorylation);GO:0007166(cell surface receptor signaling pathway);GO:0009506(plasmodesma);GO:0016021(integral component of membrane)	NA	NA	NA	Receptor-like kinase [Actinidia chinensis var. chinensis]	mrna	0.036396	0.140421	0.056994	0.278254	0.27903	0.247779	-2.01287	0.00764656	0.0218756	down	2month ND
nbisL1-mrna-8529	nbisL1-mrna-8529	TEAK008529	GO:0004672(protein kinase activity);GO:0005524(ATP binding);GO:0005576(extracellular region);GO:0006468(protein phosphorylation);GO:0016021(integral component of membrane);GO:0016301(kinase activity);GO:0016310(phosphorylation)	NA	NA	NA	inactive leucine-rich repeat receptor-like protein kinase [Actinidia chinensis var. chinensis]	mrna	0.194113	0.824507	0.355278	1.38432	1.31036	0.393925	-1.34401	0.0124094	0.0331241	down	2month ND
nbisL1-mrna-13488	nbisL1-mrna-13488	TEAK013488	GO:0003674(molecular_function);GO:0005576(extracellular region);GO:0008150(biological_process)	NA	NA	NA	Glycerol kinase [Actinidia chinensis var. chinensis]	mrna	41.3968	39.802	36.2534	13.2234	10.2647	3.31047	1.72704	4.50941e-21	1.81556e-19	up	2month ND
nbisL1-mrna-33640	nbisL1-mrna-33640	TEAK033640	GO:0004675(transmembrane receptor protein serine/threonine kinase activity);GO:0005515(protein binding);GO:0005524(ATP binding);GO:0005576(extracellular region);GO:0005886(plasma membrane);GO:0006468(protein phosphorylation);GO:0007165(signal transduction);GO:0016021(integral component of membrane)	NA	NA	NA	Receptor-like kinase [Actinidia chinensis var. chinensis]	mrna	2.76555	4.21808	3.93974	0.901242	0.702231	5.61528	2.48936	1.32106e-11	2.08675e-10	up	2month ND
nbisL1-mrna-40649	nbisL1-mrna-40649	TEAK040649	GO:0004672(protein kinase activity);GO:0004674(protein serine/threonine kinase activity);GO:0005515(protein binding);GO:0005524(ATP binding);GO:0005576(extracellular region);GO:0005886(plasma membrane);GO:0007338(single fertilization);GO:0009506(plasmodesma);GO:0009723(response to ethylene);GO:0009738(abscisic acid-activated signaling pathway);GO:0009741(response to brassinosteroid);GO:0009742(br…	NA	NA	NA	Receptor-like protein kinase [Actinidia chinensis var. chinensis]	mrna	0.226121	0.189807	0.556338	0.035834	0.061712	7.01541	2.81053	0.000142438	0.000649217	up	2month ND
nbisL1-mrna-32034	nbisL1-mrna-32034	TEAK032034	GO:0004674(protein serine/threonine kinase activity);GO:0005524(ATP binding);GO:0005576(extracellular region);GO:0005773(vacuole);GO:0005886(plasma membrane);GO:0006468(protein phosphorylation);GO:0016021(integral component of membrane);GO:0016301(kinase activity)	NA	NA	NA	Leucine-rich repeat receptor-like protein kinase precursor [Actinidia chinensis var. chinensis]	mrna	0.392886	1.06586	0.839641	0.141626	0.064017	11.1766	3.48241	0.00017198	0.00077046	up	2month ND
nbisL1-mrna-22268	nbisL1-mrna-22268	TEAK022268	GO:0004672(protein kinase activity);GO:0004674(protein serine/threonine kinase activity);GO:0005515(protein binding);GO:0005524(ATP binding);GO:0005576(extracellular region);GO:0005886(plasma membrane);GO:0007338(single fertilization);GO:0009506(plasmodesma);GO:0009723(response to ethylene);GO:0009738(abscisic acid-activated signaling pathway);GO:0009741(response to brassinosteroid);GO:0009742(br…	NA	NA	NA	PREDICTED: receptor-like protein kinase FERONIA [Vigna angularis]	mrna	0.460861	0.809666	0.18315	0.047684	0	16.4367	4.03885	0.000559253	0.00220321	up	2month ND
nbisL1-mrna-22112	nbisL1-mrna-22112	TEAK022112	GO:0004672(protein kinase activity);GO:0004674(protein serine/threonine kinase activity);GO:0005515(protein binding);GO:0005524(ATP binding);GO:0005576(extracellular region);GO:0005886(plasma membrane);GO:0007338(single fertilization);GO:0009506(plasmodesma);GO:0009723(response to ethylene);GO:0009738(abscisic acid-activated signaling pathway);GO:0009741(response to brassinosteroid);GO:0009742(br…	NA	NA	NA	Receptor-like protein kinase [Actinidia chinensis var. chinensis]	mrna	0.946432	1.0624	1.33042	0.849736	0.369486	2.0462	1.03295	0.0174718	0.0444844	up	2month ND
nbisL1-mrna-36270	nbisL1-mrna-36270	TEAK036270	GO:0005618(cell wall);GO:0005829(cytosol);GO:0005886(plasma membrane);GO:0006952(defense response);GO:0007165(signal transduction);GO:0009506(plasmodesma)	NA	NA	NA	Leucine-rich repeat receptor-like protein kinase [Actinidia chinensis var. chinensis]	mrna	0.854618	1.6043	0.710083	8.06654	9.95548	0.100851	-3.3097	9.79746e-22	4.10995e-20	down	2month ND
nbisL1-mrna-20969	nbisL1-mrna-20969	TEAK020969	GO:0002239(response to oomycetes);GO:0005618(cell wall);GO:0006952(defense response);GO:0007165(signal transduction);GO:0050832(defense response to fungus)	04626(Plant-pathogen interaction)	K13466	NA	probable leucine-rich repeat receptor-like protein kinase At1g35710 isoform X1 [Herrania umbratica]	mrna	107.957	87.5476	113.261	307.152	275.021	0.369612	-1.43592	2.75372e-20	1.03024e-18	down	2month ND
nbisL1-mrna-6218	nbisL1-mrna-6218	TEAK006218	GO:0004672(protein kinase activity);GO:0004674(protein serine/threonine kinase activity);GO:0005524(ATP binding);GO:0005618(cell wall);GO:0005886(plasma membrane);GO:0006468(protein phosphorylation);GO:0007169(transmembrane receptor protein tyrosine kinase signaling pathway);GO:0009505(plant-type cell wall);GO:0009506(plasmodesma);GO:0016020(membrane);GO:0016021(integral component of membrane);GO…	NA	NA	NA	probably inactive leucine-rich repeat receptor-like protein kinase IMK2 isoform X2 [Ricinus communis]	mrna	0.260813	0.656373	0.625362	1.54915	2.47001	0.235762	-2.0846	0.000127641	0.000589155	down	2month ND
nbisL1-mrna-27666	nbisL1-mrna-27666	TEAK027666	GO:0004672(protein kinase activity);GO:0004674(protein serine/threonine kinase activity);GO:0005524(ATP binding);GO:0005618(cell wall);GO:0005886(plasma membrane);GO:0006468(protein phosphorylation);GO:0007169(transmembrane receptor protein tyrosine kinase signaling pathway);GO:0009505(plant-type cell wall);GO:0009506(plasmodesma);GO:0016020(membrane);GO:0016021(integral component of membrane);GO…	NA	NA	NA	inactive leucine-rich repeat receptor-like protein kinase [Actinidia chinensis var. chinensis]	mrna	0.15607	0.264256	0.265273	0.500642	0.780417	0.29756	-1.74875	0.000752852	0.00287065	down	2month ND
nbisL1-mrna-6217	nbisL1-mrna-6217	TEAK006217	GO:0004672(protein kinase activity);GO:0004674(protein serine/threonine kinase activity);GO:0005524(ATP binding);GO:0005618(cell wall);GO:0005886(plasma membrane);GO:0006468(protein phosphorylation);GO:0007169(transmembrane receptor protein tyrosine kinase signaling pathway);GO:0009505(plant-type cell wall);GO:0009506(plasmodesma);GO:0016020(membrane);GO:0016021(integral component of membrane);GO…	NA	NA	NA	probably inactive leucine-rich repeat receptor-like protein kinase IMK2 isoform X2 [Solanum lycopersicum]	mrna	0.099665	0.600422	0.63119	1.30397	2.18072	0.243981	-2.03516	0.00593434	0.0175606	down	2month ND
nbisL1-mrna-10951	nbisL1-mrna-10951	TEAK010951	GO:0003872(6-phosphofructokinase activity);GO:0005524(ATP binding);GO:0005618(cell wall);GO:0005737(cytoplasm);GO:0005829(cytosol);GO:0006002(fructose 6-phosphate metabolic process);GO:0006096(glycolytic process);GO:0009735(response to cytokinin);GO:0009749(response to glucose);GO:0010318(pyrophosphate-dependent phosphofructokinase complex, beta-subunit complex);GO:0015979(photosynthesis);GO:0016…	00010(Glycolysis / Gluconeogenesis);00030(Pentose phosphate pathway);00051(Fructose and mannose metabolism)	K00895	EC:2.7.1.90	Pyrophosphate-dependent phosphofructo-1-kinase [Handroanthus impetiginosus]	mrna	0.345074	0.600109	0.227115	1.64912	1.42748	0.256189	-1.96472	0.0100181	0.0275735	down	2month ND
nbisL1-mrna-39637	nbisL1-mrna-39637	TEAK039637	GO:0002239(response to oomycetes);GO:0005618(cell wall);GO:0006952(defense response);GO:0007165(signal transduction);GO:0050832(defense response to fungus)	04626(Plant-pathogen interaction)	K13466	NA	Leucine-rich repeat receptor protein kinase [Actinidia chinensis var. chinensis]	mrna	0.415869	0.398882	0.409125	0.021246	0.024393	17.4802	4.12765	1.38703e-08	1.41079e-07	up	2month ND
nbisL1-mrna-35972	nbisL1-mrna-35972	TEAK035972	GO:0004674(protein serine/threonine kinase activity);GO:0005524(ATP binding);GO:0005576(extracellular region);GO:0005618(cell wall);GO:0005886(plasma membrane);GO:0006468(protein phosphorylation);GO:0007169(transmembrane receptor protein tyrosine kinase signaling pathway);GO:0016021(integral component of membrane);GO:0016301(kinase activity);GO:2000605(positive regulation of secondary growth)	NA	NA	NA	probable inactive receptor kinase At2g26730 [Durio zibethinus]	mrna	0.275803	0.642189	0.427464	0.055552	0	18.5711	4.21499	2.78434e-05	0.000150565	up	2month ND
nbisL1-mrna-40157	nbisL1-mrna-40157	TEAK040157	GO:0002239(response to oomycetes);GO:0005618(cell wall);GO:0006952(defense response);GO:0007165(signal transduction);GO:0050832(defense response to fungus)	04626(Plant-pathogen interaction)	K13466	NA	Leucine-rich repeat receptor protein kinase [Actinidia chinensis var. chinensis]	mrna	0.130941	0.129685	0.170155	0	0	1435.94	10.4878	0.000561433	0.00221117	up	2month ND
nbisL1-mrna-38796	nbisL1-mrna-38796	TEAK038796	GO:0002239(response to oomycetes);GO:0005618(cell wall);GO:0006952(defense response);GO:0007165(signal transduction);GO:0050832(defense response to fungus)	04626(Plant-pathogen interaction)	K13466	NA	LRR receptor-like serine/threonine-protein kinase [Actinidia chinensis var. chinensis]	mrna	0.159418	0.064482	0.208825	0.020164	0	21.4603	4.4236	0.00381769	0.0119637	up	2month ND
nbisL1-mrna-11185	nbisL1-mrna-11185	TEAK011185	GO:0004674(protein serine/threonine kinase activity);GO:0005524(ATP binding);GO:0005622(intracellular);GO:0005886(plasma membrane);GO:0016301(kinase activity);GO:0018105(peptidyl-serine phosphorylation);GO:0018107(peptidyl-threonine phosphorylation);GO:0035556(intracellular signal transduction);GO:0050832(defense response to fungus)	NA	NA	NA	PREDICTED: CBL-interacting serine/threonine-protein kinase 25 [Theobroma cacao]	mrna	33.3812	33.9443	37.8131	84.2445	125.722	0.333277	-1.58521	4.53988e-19	1.56671e-17	down	2month ND
nbisL1-mrna-13261	nbisL1-mrna-13261	TEAK013261	GO:0004674(protein serine/threonine kinase activity);GO:0004675(transmembrane receptor protein serine/threonine kinase activity);GO:0005515(protein binding);GO:0005654(nucleoplasm);GO:0005737(cytoplasm);GO:0005886(plasma membrane);GO:0007166(cell surface receptor signaling pathway);GO:0010091(trichome branching);GO:0016301(kinase activity);GO:0046777(protein autophosphorylation);GO:0050832(defens…	NA	NA	NA	Receptor-like serine/threonine-protein kinase [Actinidia chinensis var. chinensis]	mrna	2.25115	3.06496	2.76775	10.7379	9.21571	0.259544	-1.94595	1.38442e-18	4.63493e-17	down	2month ND
nbisL1-mrna-39722	nbisL1-mrna-39722	TEAK039722	GO:0005737(cytoplasm);GO:0030001(metal ion transport);GO:0046914(transition metal ion binding);GO:0046916(cellular transition metal ion homeostasis)	NA	NA	NA	Serine/threonine-protein kinase fhkB [Actinidia chinensis var. chinensis]	mrna	1.4823	1.04533	1.32019	8.69579	11.1444	0.104461	-3.25896	2.03192e-17	6.16216e-16	down	2month ND
nbisL1-mrna-3864	nbisL1-mrna-3864	TEAK003864	GO:0004675(transmembrane receptor protein serine/threonine kinase activity);GO:0005886(plasma membrane);GO:0006468(protein phosphorylation);GO:0006952(defense response);GO:0007166(cell surface receptor signaling pathway);GO:0009737(response to abscisic acid);GO:0009738(abscisic acid-activated signaling pathway);GO:0009789(positive regulation of abscisic acid-activated signaling pathway);GO:001630…	NA	NA	NA	LysM domain receptor-like kinase [Actinidia chinensis var. chinensis]	mrna	0.621523	1.26279	0.884878	3.05813	3.85655	0.253724	-1.97867	2.42506e-08	2.3686e-07	down	2month ND
nbisL1-mrna-36980	nbisL1-mrna-36980	TEAK036980	GO:0004674(protein serine/threonine kinase activity);GO:0005524(ATP binding);GO:0005886(plasma membrane);GO:0016021(integral component of membrane);GO:0016301(kinase activity);GO:0030246(carbohydrate binding);GO:0046777(protein autophosphorylation);GO:0050832(defense response to fungus);GO:0070403(NAD+ binding)	NA	NA	NA	Legume lectin domain protein [Actinidia chinensis var. chinensis]	mrna	2.90743	2.14134	2.58617	0.463706	0.518463	5.36456	2.42346	1.91881e-09	2.2386e-08	up	2month ND
nbisL1-mrna-12977	nbisL1-mrna-12977	TEAK012977	GO:0004672(protein kinase activity);GO:0004707(MAP kinase activity);GO:0005515(protein binding);GO:0005524(ATP binding);GO:0005634(nucleus);GO:0005737(cytoplasm);GO:0006468(protein phosphorylation);GO:0006970(response to osmotic stress);GO:0006979(response to oxidative stress);GO:0007165(signal transduction);GO:0009409(response to cold);GO:0009555(pollen development);GO:0009611(response to woundi…	04016(MAPK signaling pathway - plant)	K20536	EC:2.7.11.24	mitogen-activated protein kinase 3 [Camellia sinensis]	mrna	18.8456	15.2996	16.233	7.30405	8.45257	2.00926	1.00666	1.19805e-05	7.044e-05	up	2month ND
nbisL1-mrna-26218	nbisL1-mrna-26218	TEAK026218	GO:0004612(phosphoenolpyruvate carboxykinase (ATP) activity);GO:0005829(cytosol);GO:0006094(gluconeogenesis)	00010(Glycolysis / Gluconeogenesis);00020(Citrate cycle (TCA cycle));00620(Pyruvate metabolism);00710(Carbon fixation in photosynthetic organisms)	K01610	EC:4.1.1.49	Phosphoenolpyruvate carboxykinase [Actinidia chinensis var. chinensis]	mrna	3.20925	3.05784	2.39528	14.3196	17.3133	0.18256	-2.45355	1.19456e-32	5.09231e-30	down	4month ND
nbisL1-mrna-9648	nbisL1-mrna-9648	TEAK009648	GO:0003674(molecular_function);GO:0005634(nucleus);GO:0008150(biological_process)	NA	NA	NA	A-kinase anchor protein like, partial [Actinidia chinensis var. chinensis]	mrna	0.588392	1.03937	0.704253	7.88788	6.46145	0.108345	-3.2063	3.11238e-16	4.53899e-14	down	4month ND
nbisL1-mrna-21761	nbisL1-mrna-21761	TEAK021761	GO:0000287(magnesium ion binding);GO:0004743(pyruvate kinase activity);GO:0005737(cytoplasm);GO:0005829(cytosol);GO:0006096(glycolytic process);GO:0016020(membrane);GO:0016301(kinase activity);GO:0030955(potassium ion binding);GO:0046686(response to cadmium ion)	00010(Glycolysis / Gluconeogenesis);00620(Pyruvate metabolism);00230(Purine metabolism)	K00873	EC:2.7.1.40	pyruvate kinase [Diospyros kaki]	mrna	0	0	0	6.16761	6.37	1.5952e-05	-15.9359	3.26308e-15	4.26493e-13	down	4month ND
nbisL1-mrna-7053	nbisL1-mrna-7053	TEAK007053	GO:0004674(protein serine/threonine kinase activity);GO:0005524(ATP binding);GO:0005886(plasma membrane);GO:0006468(protein phosphorylation);GO:0016020(membrane);GO:0016021(integral component of membrane);GO:0016301(kinase activity)	NA	NA	NA	Receptor-like protein kinase [Actinidia chinensis var. chinensis]	mrna	0.309772	0.343979	0.236018	1.64129	2.22058	0.153599	-2.70276	6.24402e-13	6.70603e-11	down	4month ND
nbisL1-mrna-25566	nbisL1-mrna-25566	TEAK025566	GO:0000082(G1/S transition of mitotic cell cycle);GO:0005515(protein binding);GO:0005634(nucleus);GO:0009735(response to cytokinin);GO:0009741(response to brassinosteroid);GO:0009744(response to sucrose);GO:0010444(guard mother cell differentiation);GO:0016538(cyclin-dependent protein serine/threonine kinase regulator activity);GO:0042127(regulation of cell proliferation);GO:0048316(seed developm…	04075(Plant hormone signal transduction)	K14505	NA	cylin D3-1, partial [Camellia sinensis]	mrna	1.31547	1.94215	1.69791	7.46577	8.25582	0.210136	-2.2506	1.4166e-12	1.48684e-10	down	4month ND
nbisL1-mrna-35274	nbisL1-mrna-35274	TEAK035274	GO:0005515(protein binding);GO:0005773(vacuole);GO:0005774(vacuolar membrane);GO:0005886(plasma membrane);GO:0008150(biological_process);GO:0009506(plasmodesma);GO:0009507(chloroplast);GO:0043424(protein histidine kinase binding)	NA	NA	NA	hypersensitive-induced response protein 1 [Herrania umbratica]	mrna	5.01616	4.63446	5.51652	11.0342	10.0456	0.479674	-1.05987	1.04278e-09	7.68471e-08	down	4month ND
nbisL1-mrna-6651	nbisL1-mrna-6651	TEAK006651	GO:0005524(ATP binding);GO:0005737(cytoplasm);GO:0005829(cytosol);GO:0006000(fructose metabolic process);GO:0008865(fructokinase activity);GO:0016301(kinase activity);GO:0019252(starch biosynthetic process)	00051(Fructose and mannose metabolism);00500(Starch and sucrose metabolism);00520(Amino sugar and nucleotide sugar metabolism)	K00847	EC:2.7.1.4	fructokinase [Camellia sinensis]	mrna	35.1069	45.1452	48.4679	92.6117	97.8612	0.450527	-1.15031	1.25992e-09	9.13902e-08	down	4month ND
nbisL1-mrna-20909	nbisL1-mrna-20909	TEAK020909	GO:0004674(protein serine/threonine kinase activity);GO:0005634(nucleus);GO:0005737(cytoplasm);GO:0005886(plasma membrane);GO:0035556(intracellular signal transduction)	04016(MAPK signaling pathway - plant)	K20714	EC:2.7.11.1	Serine/threonine-protein kinase [Actinidia chinensis var. chinensis]	mrna	2.48493	2.70425	2.34655	6.17848	6.42478	0.398613	-1.32694	2.27548e-09	1.61257e-07	down	4month ND
nbisL1-mrna-28599	nbisL1-mrna-28599	TEAK028599	GO:0004672(protein kinase activity);GO:0004674(protein serine/threonine kinase activity);GO:0005524(ATP binding);GO:0005886(plasma membrane);GO:0006468(protein phosphorylation);GO:0007169(transmembrane receptor protein tyrosine kinase signaling pathway);GO:0016021(integral component of membrane)	NA	NA	NA	Inactive receptor kinase precursor isoform 1 [Actinidia chinensis var. chinensis]	mrna	0.109455	0.187411	0.17034	1.44788	1.11265	0.121643	-3.03928	4.94585e-09	3.33442e-07	down	4month ND
nbisL1-mrna-349	nbisL1-mrna-349	TEAK000349	GO:0005886(plasma membrane);GO:0007165(signal transduction)	NA	NA	NA	probably inactive leucine-rich repeat receptor-like protein kinase At3g28040 [Coffea arabica]	mrna	2.73754	3.26319	3.26925	7.24764	10.1876	0.354454	-1.49633	2.44066e-08	1.42375e-06	down	4month ND
nbisL1-mrna-8837	nbisL1-mrna-8837	TEAK008837	GO:0004674(protein serine/threonine kinase activity);GO:0005829(cytosol);GO:0006355(regulation of transcription, DNA-templated);GO:0006468(protein phosphorylation);GO:0035556(intracellular signal transduction)	NA	NA	NA	Protein DEFECTIVE IN MERISTEM SILENCING like [Actinidia chinensis var. chinensis]	mrna	0.726177	1.00815	0.906281	2.66385	2.42114	0.346196	-1.53034	2.00366e-07	9.94973e-06	down	4month ND
nbisL1-mrna-33906	nbisL1-mrna-33906	TEAK033906	GO:0005886(plasma membrane);GO:0006952(defense response);GO:0007165(signal transduction);GO:0016021(integral component of membrane);GO:0016301(kinase activity)	03022(Basal transcription factors)	K03131	NA	receptor-like protein 12 [Quercus suber]	mrna	1.47856	0.782619	1.16052	5.6379	3.42405	0.251727	-1.99007	4.67095e-07	2.1716e-05	down	4month ND
[truncated: 9,290 more rows]

## Sheet: Kinases DEGs
gene_id	gene_name	transcript_id	GO	KEGG	KO_ENTRY	EC	Description	trans_type	FPKM.A34_1	FPKM.A34_2	FPKM.A34	FPKM.A35_1	FPKM.A35_2	fc	log2(fc)	pval	qval	regulation
[truncated: 920 more rows]

## Sheet: hormonal signaling DEGs
nbisL1-mrna-5093	nbisL1-mrna-5093	TEAK005093	GO:0003700(DNA binding transcription factor activity);GO:0005515(protein binding);GO:0005634(nucleus);GO:0006351(transcription, DNA-templated);GO:0006355(regulation of transcription, DNA-templated);GO:0009733(response to auxin);GO:0009734(auxin-activated signaling pathway);GO:0010102(lateral root morphogenesis);GO:0016021(integral component of membrane);GO:0045892(negative regulation of transcrip…	04075(Plant hormone signal transduction)	K14484	NA	PREDICTED: auxin-responsive protein IAA14-like isoform X1 [Ipomoea nil]	mrna	2.35263	2.82152	2.21579	62.0856	66.5498	0.0331502	-4.91484	3.6704e-84	2.857e-81	down	2month ND			жирным - тф
[truncated: 181 more rows]

[truncated: 10 more sheets: Лист1, Trans Me ions homeost, AA transmembr transpost, Redox homeostasis, protein catabol, resp to karrikin, resp to fung+chitin, cell wall+lign biosynth, extracellular region DEGs, quality related DEGs]
