# Supplementary material for: In Vitro vs. In Vivo Transcriptomic Approach Revealed Core Pathways of Nitrogen Deficiency Response in Tea Plant (Camellia sinensis (L.) Kuntze)
Source: Int J Mol Sci. 2024 Oct 31;25(21):11726. doi: 10.3390/ijms252111726 (PMC11547157; doi:10.3390/ijms252111726)
Supplement: Supplementary file 1 [file ijms-25-11726-s001.zip › ijms-3193843-supplementary/Supplementary file 5. Filtered common DEGs.xlsx]

## Sheet: all common TFs
transcript_id	GO	KEGG	Description	fc in vivo	fc in vitro
TEAK000579	GO:0003700(DNA binding transcription factor activity);GO:0005515(protein binding);GO:0005634(nucleus);GO:0006351(transcription, DNA-templated);GO:0006355(regulation of transcription, DNA-templated);GO:0009414(response to water deprivation);GO:0009735(response to cytokinin);GO:0009737(response to abscisic acid);GO:0009738(abscisic acid-activated signaling pathway);GO:0043565(sequence-specific DNA …	NA	Homeobox-leucine zipper protein [Actinidia chinensis var. chinensis]	24070.7	2.88455
TEAK008255	GO:0000981(RNA polymerase II transcription factor activity, sequence-specific DNA binding);GO:0001135(transcription factor activity, RNA polymerase II transcription factor recruiting);GO:0003677(DNA binding);GO:0003700(DNA binding transcription factor activity);GO:0005634(nucleus);GO:0006351(transcription, DNA-templated);GO:0006355(regulation of transcription, DNA-templated);GO:0006357(regulation…	NA	Transcription factor like [Actinidia chinensis var. chinensis]	52.4805	3.63981
TEAK037695	GO:0003677(DNA binding);GO:0003700(DNA binding transcription factor activity);GO:0005634(nucleus);GO:0005643(nuclear pore);GO:0006351(transcription, DNA-templated);GO:0006355(regulation of transcription, DNA-templated);GO:0006952(defense response);GO:0009873(ethylene-activated signaling pathway);GO:0010087(phloem or xylem histogenesis);GO:0010200(response to chitin);GO:0045893(positive regulation…	04626(Plant-pathogen interaction)	ethylene response factor 2 (mitochondrion) [Camellia sinensis]	49.0957	3.32312
TEAK036687	GO:0000981(RNA polymerase II transcription factor activity, sequence-specific DNA binding);GO:0001135(transcription factor activity, RNA polymerase II transcription factor recruiting);GO:0003677(DNA binding);GO:0003700(DNA binding transcription factor activity);GO:0005515(protein binding);GO:0005634(nucleus);GO:0006351(transcription, DNA-templated);GO:0006355(regulation of transcription, DNA-temp…	NA	R2R3-MYB transcription factor anthocyanin 2 [Camellia sinensis]	31.9734	3.23157
TEAK003574	GO:0000977(RNA polymerase II regulatory region sequence-specific DNA binding);GO:0003677(DNA binding);GO:0003700(DNA binding transcription factor activity);GO:0005515(protein binding);GO:0005634(nucleus);GO:0006351(transcription, DNA-templated);GO:0009555(pollen development);GO:0010152(pollen maturation);GO:0044212(transcription regulatory region DNA binding);GO:0045944(positive regulation of tra…	NA	hypothetical protein B456_005G093000 [Gossypium raimondii]	20.2302	5893.95
TEAK010940	NA	NA	Doublesex- and mab-3-related transcription factor [Actinidia chinensis var. chinensis]	14.4238	8.1555
TEAK000141	GO:0003677(DNA binding);GO:0003700(DNA binding transcription factor activity);GO:0005634(nucleus);GO:0006351(transcription, DNA-templated);GO:0006355(regulation of transcription, DNA-templated);GO:0009630(gravitropism);GO:0009793(embryo development ending in seed dormancy);GO:0010114(response to red light)	NA	Protein RADIALIS-like [Actinidia chinensis var. chinensis]	12.6273	3.15297
TEAK033874	GO:0000981(RNA polymerase II transcription factor activity, sequence-specific DNA binding);GO:0001135(transcription factor activity, RNA polymerase II transcription factor recruiting);GO:0003700(DNA binding transcription factor activity);GO:0005634(nucleus);GO:0006351(transcription, DNA-templated);GO:0006355(regulation of transcription, DNA-templated);GO:0006357(regulation of transcription by RNA…	NA	PREDICTED: myb-related protein B-like [Juglans regia]	8.95291	2.37928
TEAK039311	GO:0003677(DNA binding);GO:0003700(DNA binding transcription factor activity);GO:0005634(nucleus);GO:0006351(transcription, DNA-templated);GO:0006355(regulation of transcription, DNA-templated);GO:0007275(multicellular organism development)	03013(RNA transport);03015(mRNA surveillance pathway);03018(RNA degradation)	NAC domain-containing protein [Actinidia chinensis var. chinensis]	8.13931	2.60721
TEAK029640	GO:0003677(DNA binding);GO:0003700(DNA binding transcription factor activity);GO:0005515(protein binding);GO:0005634(nucleus);GO:0006351(transcription, DNA-templated);GO:0009873(ethylene-activated signaling pathway);GO:0043565(sequence-specific DNA binding);GO:0045892(negative regulation of transcription, DNA-templated)	NA	AP2/ERF domain-containing transcription factor [Vernicia montana]	7.63116	0.466185
TEAK011184	GO:0002237(response to molecule of bacterial origin);GO:0003700(DNA binding transcription factor activity);GO:0005515(protein binding);GO:0005634(nucleus);GO:0006351(transcription, DNA-templated);GO:0006355(regulation of transcription, DNA-templated);GO:0009611(response to wounding);GO:0009751(response to salicylic acid);GO:0010200(response to chitin);GO:0031347(regulation of defense response);GO…	04626(Plant-pathogen interaction)	WRKY transcription factor 40 [Actinidia chinensis var. chinensis]	6.79845	3.85153
TEAK004458	GO:0003700(DNA binding transcription factor activity);GO:0005634(nucleus);GO:0007275(multicellular organism development);GO:0009965(leaf morphogenesis);GO:0010200(response to chitin);GO:0045792(negative regulation of cell size);GO:0048281(inflorescence morphogenesis)	03013(RNA transport);03015(mRNA surveillance pathway);03018(RNA degradation)	NAC domain-containing protein [Actinidia chinensis var. chinensis]	6.74824	3.66766
TEAK000825	GO:0003700(DNA binding transcription factor activity);GO:0005515(protein binding);GO:0005634(nucleus);GO:0006351(transcription, DNA-templated);GO:0006355(regulation of transcription, DNA-templated);GO:0009873(ethylene-activated signaling pathway);GO:0010200(response to chitin);GO:0016036(cellular response to phosphate starvation);GO:0043565(sequence-specific DNA binding);GO:0044212(transcription …	04626(Plant-pathogen interaction)	unnamed protein product [Coffea canephora]	6.53086	2.05162
TEAK014636	GO:0009737(response to abscisic acid)	04626(Plant-pathogen interaction)	WRKY transcription factor 53 [Actinidia chinensis var. chinensis]	5.4475	2.0347
TEAK039651	GO:0003677(DNA binding);GO:0003700(DNA binding transcription factor activity);GO:0005634(nucleus);GO:0006351(transcription, DNA-templated);GO:0006355(regulation of transcription, DNA-templated);GO:0007275(multicellular organism development);GO:0009611(response to wounding);GO:0009788(negative regulation of abscisic acid-activated signaling pathway)	NA	nam-like protein [Camellia sinensis]	4.82405	3.08991
TEAK036835	GO:0003677(DNA binding);GO:0003700(DNA binding transcription factor activity);GO:0005515(protein binding);GO:0005634(nucleus);GO:0006351(transcription, DNA-templated);GO:0006355(regulation of transcription, DNA-templated);GO:0009793(embryo development ending in seed dormancy);GO:0042803(protein homodimerization activity);GO:0046872(metal ion binding)	NA	zinc-finger homeodomain protein 1 [Camellia sinensis var. sinensis]	3.76978	0.473979
TEAK033906	GO:0005886(plasma membrane);GO:0006952(defense response);GO:0007165(signal transduction);GO:0016021(integral component of membrane);GO:0016301(kinase activity)	03022(Basal transcription factors)	receptor-like protein 12 [Quercus suber]	3.66961	3.53293
TEAK035439	GO:0003677(DNA binding);GO:0003700(DNA binding transcription factor activity);GO:0005634(nucleus);GO:0006351(transcription, DNA-templated);GO:0006355(regulation of transcription, DNA-templated);GO:0046983(protein dimerization activity)	04016(MAPK signaling pathway - plant);04075(Plant hormone signal transduction)	Transcription factor bHLH25 like [Actinidia chinensis var. chinensis]	3.45373	4.22148
TEAK000918	GO:0003700(DNA binding transcription factor activity);GO:0005634(nucleus);GO:0006355(regulation of transcription, DNA-templated);GO:0043565(sequence-specific DNA binding)	04075(Plant hormone signal transduction)	Scarecrow-like protein [Actinidia chinensis var. chinensis]	3.08272	2.36181
TEAK033619	NA	NA	Nuclear transcription factor Y subunit A-10 like [Actinidia chinensis var. chinensis]	2.9872	2.73111
TEAK005938	GO:0003700(DNA binding transcription factor activity);GO:0005515(protein binding);GO:0005634(nucleus);GO:0006351(transcription, DNA-templated);GO:0006355(regulation of transcription, DNA-templated);GO:0009734(auxin-activated signaling pathway);GO:0043565(sequence-specific DNA binding)	04075(Plant hormone signal transduction)	Auxin response factor like [Actinidia chinensis var. chinensis]	2.889	4.72001
TEAK023179	GO:0003700(DNA binding transcription factor activity);GO:0005515(protein binding);GO:0005634(nucleus);GO:0006351(transcription, DNA-templated);GO:0006355(regulation of transcription, DNA-templated);GO:0006970(response to osmotic stress);GO:0009408(response to heat);GO:0009409(response to cold);GO:0009414(response to water deprivation);GO:0009651(response to salt stress);GO:0010120(camalexin biosy…	04016(MAPK signaling pathway - plant);04626(Plant-pathogen interaction)	WRKY transcription factor [Actinidia chinensis var. chinensis]	2.79687	2.08678
TEAK022874	GO:0003700(DNA binding transcription factor activity);GO:0005515(protein binding);GO:0005634(nucleus);GO:0006351(transcription, DNA-templated);GO:0006355(regulation of transcription, DNA-templated);GO:0009873(ethylene-activated signaling pathway);GO:0010200(response to chitin);GO:0016036(cellular response to phosphate starvation);GO:0043565(sequence-specific DNA binding);GO:0044212(transcription …	NA	DNA-binding WRKY [Corchorus olitorius]	2.71212	3.07001
TEAK009699	GO:0002237(response to molecule of bacterial origin);GO:0003700(DNA binding transcription factor activity);GO:0005515(protein binding);GO:0005634(nucleus);GO:0006351(transcription, DNA-templated);GO:0006355(regulation of transcription, DNA-templated);GO:0009611(response to wounding);GO:0009751(response to salicylic acid);GO:0010200(response to chitin);GO:0031347(regulation of defense response);GO…	04626(Plant-pathogen interaction)	WRKY transcription factor [Actinidia chinensis var. chinensis]	2.53213	2.20684
TEAK038999	GO:0002237(response to molecule of bacterial origin);GO:0003700(DNA binding transcription factor activity);GO:0005515(protein binding);GO:0005634(nucleus);GO:0006351(transcription, DNA-templated);GO:0006355(regulation of transcription, DNA-templated);GO:0009611(response to wounding);GO:0009751(response to salicylic acid);GO:0010200(response to chitin);GO:0031347(regulation of defense response);GO…	04626(Plant-pathogen interaction)	WRKY transcription factor [Actinidia chinensis var. chinensis]	2.47612	2.63226
TEAK034889	GO:0003677(DNA binding);GO:0003700(DNA binding transcription factor activity);GO:0005515(protein binding);GO:0005634(nucleus);GO:0006351(transcription, DNA-templated);GO:0006355(regulation of transcription, DNA-templated);GO:0007165(signal transduction);GO:0009585(red, far-red light phototransduction);GO:0009639(response to red or far red light);GO:0009704(de-etiolation);GO:0009740(gibberellic ac…	04075(Plant hormone signal transduction);04712(Circadian rhythm - plant)	Transcription factor like [Actinidia chinensis var. chinensis]	2.33339	2.0505
TEAK024233	GO:0003677(DNA binding);GO:0003700(DNA binding transcription factor activity);GO:0005515(protein binding);GO:0005634(nucleus);GO:0006351(transcription, DNA-templated);GO:0006355(regulation of transcription, DNA-templated);GO:0007165(signal transduction);GO:0010067(procambium histogenesis);GO:0010087(phloem or xylem histogenesis);GO:0051301(cell division)	03013(RNA transport)	PREDICTED: WUSCHEL-related homeobox 4 [Vitis vinifera]	0.498354	5.12059
TEAK009798	GO:0003677(DNA binding);GO:0003700(DNA binding transcription factor activity);GO:0005515(protein binding);GO:0005634(nucleus);GO:0006351(transcription, DNA-templated);GO:0006355(regulation of transcription, DNA-templated);GO:0007275(multicellular organism development);GO:0009414(response to water deprivation)	NA	NAC072 [Vaccinium corymbosum]	0.465377	2.07271
TEAK013793	GO:0003700(DNA binding transcription factor activity);GO:0005515(protein binding);GO:0005634(nucleus);GO:0006351(transcription, DNA-templated);GO:0006355(regulation of transcription, DNA-templated);GO:0009555(pollen development);GO:0009942(longitudinal axis specification);GO:0030010(establishment of cell polarity);GO:0043565(sequence-specific DNA binding)	04626(Plant-pathogen interaction)	WRKY transcription factor 2-1 [Camellia sinensis]	0.458712	2.80366
TEAK035085	GO:0003676(nucleic acid binding);GO:0003700(DNA binding transcription factor activity);GO:0005515(protein binding);GO:0005634(nucleus);GO:0006351(transcription, DNA-templated);GO:0006355(regulation of transcription, DNA-templated);GO:0009741(response to brassinosteroid);GO:0009826(unidimensional cell growth);GO:0010228(vegetative to reproductive phase transition of meristem);GO:0033169(histone H3…	NA	Lysine-specific demethylase [Actinidia chinensis var. chinensis]	0.440212	2.16806
TEAK004080	GO:0003677(DNA binding);GO:0003700(DNA binding transcription factor activity);GO:0005634(nucleus);GO:0006351(transcription, DNA-templated);GO:0006355(regulation of transcription, DNA-templated);GO:0008289(lipid binding);GO:0009855(determination of bilateral symmetry);GO:0009965(leaf morphogenesis);GO:0010014(meristem initiation);GO:0010073(meristem maintenance);GO:0010075(regulation of meristem g…	NA	Homeobox-leucine zipper protein like [Actinidia chinensis var. chinensis]	0.402927	2.26929
TEAK030189	GO:0003677(DNA binding);GO:0003700(DNA binding transcription factor activity);GO:0005634(nucleus);GO:0006351(transcription, DNA-templated);GO:0006355(regulation of transcription, DNA-templated)	04075(Plant hormone signal transduction)	PREDICTED: myb family transcription factor EFM [Vitis vinifera]	0.384689	0.492908
TEAK004133	GO:0003677(DNA binding);GO:0003700(DNA binding transcription factor activity);GO:0005515(protein binding);GO:0005634(nucleus);GO:0006351(transcription, DNA-templated);GO:0006355(regulation of transcription, DNA-templated);GO:0046983(protein dimerization activity)	NA	PREDICTED: transcription factor bHLH87 [Theobroma cacao]	0.379181	2.67115
TEAK008144	NA	NA	Major viral transcription factor [Actinidia chinensis var. chinensis]	0.350834	0.327979
TEAK005052	GO:0003677(DNA binding);GO:0003700(DNA binding transcription factor activity);GO:0005634(nucleus);GO:0006355(regulation of transcription, DNA-templated);GO:0048653(anther development)	NA	Squamosa promoter-binding-like protein [Actinidia chinensis var. chinensis]	0.320036	3.34359
TEAK020523	GO:0003677(DNA binding);GO:0003700(DNA binding transcription factor activity);GO:0005634(nucleus);GO:0006351(transcription, DNA-templated);GO:0007275(multicellular organism development);GO:0009793(embryo development ending in seed dormancy);GO:0009809(lignin biosynthetic process);GO:0009834(plant-type secondary cell wall biogenesis);GO:0009901(anther dehiscence);GO:0010047(fruit dehiscence);GO:00…	03013(RNA transport);03015(mRNA surveillance pathway);03018(RNA degradation)	Transcription factor [Theobroma cacao]	0.223409	4.18032
TEAK014466	GO:0003677(DNA binding);GO:0003700(DNA binding transcription factor activity);GO:0005634(nucleus);GO:0006351(transcription, DNA-templated);GO:0006355(regulation of transcription, DNA-templated);GO:0007275(multicellular organism development)	NA	NAC domain-containing protein [Actinidia chinensis var. chinensis]	0.210148	3.1665
TEAK030245	GO:0003677(DNA binding);GO:0003700(DNA binding transcription factor activity);GO:0005515(protein binding);GO:0005634(nucleus);GO:0006351(transcription, DNA-templated);GO:0007275(multicellular organism development);GO:0009651(response to salt stress);GO:0009737(response to abscisic acid);GO:0010089(xylem development);GO:0010150(leaf senescence);GO:0016032(viral process);GO:0045892(negative regulat…	NA	NAC domain-containing protein 83-like [Coffea arabica]	0.1721	0.374405
TEAK032766	GO:0005634(nucleus)	NA	PREDICTED: transcription factor bHLH94 [Vitis vinifera]	0.15781	0.475864
TEAK006426	GO:0003677(DNA binding);GO:0003700(DNA binding transcription factor activity);GO:0005634(nucleus);GO:0006351(transcription, DNA-templated);GO:0006355(regulation of transcription, DNA-templated);GO:0046983(protein dimerization activity)	NA	Transcription factor bHLH35 like [Actinidia chinensis var. chinensis]	0.155116	2.69576
TEAK022686	GO:0003677(DNA binding);GO:0003700(DNA binding transcription factor activity);GO:0005634(nucleus);GO:0006351(transcription, DNA-templated);GO:0006355(regulation of transcription, DNA-templated);GO:0046872(metal ion binding)	NA	dof zinc finger protein DOF1.2-like [Hevea brasiliensis]	0.079812	0.372527
TEAK011203	GO:0003677(DNA binding);GO:0003700(DNA binding transcription factor activity);GO:0005622(intracellular);GO:0005634(nucleus);GO:0006351(transcription, DNA-templated);GO:0006355(regulation of transcription, DNA-templated);GO:0009873(ethylene-activated signaling pathway)	NA	PREDICTED: protein PPLZ02 [Vitis vinifera]	0.040502	2.47566
TEAK011575	GO:0003676(nucleic acid binding);GO:0003700(DNA binding transcription factor activity);GO:0003730(mRNA 3'-UTR binding);GO:0005634(nucleus);GO:0005829(cytosol);GO:0006355(regulation of transcription, DNA-templated);GO:0044212(transcription regulatory region DNA binding);GO:0046872(metal ion binding);GO:0061158(3'-UTR-mediated mRNA destabilization)	NA	Zinc finger CCCH domain-containing protein [Actinidia chinensis var. chinensis]	0.038414	8.87671
TEAK020387	GO:0000981(RNA polymerase II transcription factor activity, sequence-specific DNA binding);GO:0001135(transcription factor activity, RNA polymerase II transcription factor recruiting);GO:0003677(DNA binding);GO:0003700(DNA binding transcription factor activity);GO:0005634(nucleus);GO:0006351(transcription, DNA-templated);GO:0006355(regulation of transcription, DNA-templated);GO:0006357(regulation…	NA	transcription factor MYB5c [Camellia sinensis]	9.50418e-05	2.38483
TEAK002256	GO:0003677(DNA binding);GO:0003700(DNA binding transcription factor activity);GO:0005515(protein binding);GO:0005634(nucleus);GO:0006351(transcription, DNA-templated);GO:0006355(regulation of transcription, DNA-templated);GO:0007275(multicellular organism development);GO:0009873(ethylene-activated signaling pathway);GO:0043565(sequence-specific DNA binding);GO:0050832(defense response to fungus)	NA	ethylene responsive element binding factor [Camellia sinensis]	5.67894e-05	2.25281

## Sheet: Extracellular region
transcript_id	GO	Description	fc in vivo	fc in vitro
TEAK038384	GO:0005576(extracellular region);GO:0008150(biological_process);GO:0016874(ligase activity)	protein of unknown function DUF239 [Macleaya cordata]	362.513	11.8693			жирным - тф
TEAK006425	GO:0005576(extracellular region);GO:0009055(electron transfer activity);GO:0009507(chloroplast);GO:0016614(oxidoreductase activity, acting on CH-OH group of donors);GO:0050660(flavin adenine dinucleotide binding);GO:0055114(oxidation-reduction process)	Berberine bridge enzyme-like [Actinidia chinensis var. chinensis]	323.337	2.9735
TEAK006424	GO:0005576(extracellular region);GO:0009055(electron transfer activity);GO:0009507(chloroplast);GO:0016614(oxidoreductase activity, acting on CH-OH group of donors);GO:0050660(flavin adenine dinucleotide binding);GO:0055114(oxidation-reduction process)	Berberine bridge enzyme-like [Actinidia chinensis var. chinensis]	280.553	2.84949
TEAK038395	GO:0005576(extracellular region);GO:0008150(biological_process);GO:0016874(ligase activity)	Formate dehydrogenase subunit alpha like [Actinidia chinensis var. chinensis]	14.1443	3.52896
TEAK027791	GO:0004556(alpha-amylase activity);GO:0005509(calcium ion binding);GO:0005576(extracellular region);GO:0005975(carbohydrate metabolic process);GO:0009737(response to abscisic acid);GO:0009739(response to gibberellin);GO:0048046(apoplast);GO:0103025(alpha-amylase activity (releasing maltohexaose))	alpha-amylase [Camellia reticulata]	9.77994	2.61539
TEAK011113	GO:0004970(ionotropic glutamate receptor activity);GO:0005217(intracellular ligand-gated ion channel activity);GO:0005576(extracellular region);GO:0006874(cellular calcium ion homeostasis);GO:0009416(response to light stimulus);GO:0016021(integral component of membrane)	Glutamate receptor 2.8 like [Actinidia chinensis var. chinensis]	2.79907	2.59621
TEAK037070	GO:0005576(extracellular region);GO:0019915(lipid storage);GO:0019953(sexual reproduction)	oleosin 1-like [Sesamum indicum]	2.39774	0.363258
TEAK015517	GO:0003674(molecular_function);GO:0005576(extracellular region);GO:0008150(biological_process);GO:0016021(integral component of membrane)	hypothetical protein CEY00_Acc17852 [Actinidia chinensis var. chinensis]	0.463387	2.09676
TEAK025309	GO:0005515(protein binding);GO:0005524(ATP binding);GO:0005576(extracellular region);GO:0006952(defense response);GO:0043531(ADP binding)	Disease resistance RPP13-like protein [Actinidia chinensis var. chinensis]	0.449377	2.09975
TEAK033154	GO:0005576(extracellular region);GO:0010374(stomatal complex development)	Pollen-specific protein-like [Actinidia chinensis var. chinensis]	0.431424	0.456023
TEAK002181	GO:0003674(molecular_function);GO:0005576(extracellular region);GO:0008150(biological_process)	STS14 protein-like, partial [Trifolium pratense]	0.301779	2.73662
TEAK017714	GO:0005576(extracellular region);GO:0005794(Golgi apparatus);GO:0007275(multicellular organism development);GO:0008083(growth factor activity);GO:0008283(cell proliferation);GO:0030154(cell differentiation);GO:0031012(extracellular matrix);GO:1905392(plant organ morphogenesis)	Phytosulfokine-beta like [Actinidia chinensis var. chinensis]	0.300988	3.04033
TEAK000368	GO:0005576(extracellular region);GO:0006952(defense response)	Basic secretory protease [Actinidia chinensis var. chinensis]	0.287498	5.90274
TEAK020594	GO:0000325(plant-type vacuole);GO:0004540(ribonuclease activity);GO:0004568(chitinase activity);GO:0005576(extracellular region);GO:0008061(chitin binding);GO:0009615(response to virus);GO:0009627(systemic acquired resistance);GO:0009651(response to salt stress);GO:0009723(response to ethylene);GO:0009817(defense response to fungus, incompatible interaction);GO:0031640(killing of cells of other o…	PREDICTED: pathogenesis-related protein PR-4-like [Elaeis guineensis]	0.26226	0.303384
TEAK015903	GO:0005576(extracellular region);GO:0009651(response to salt stress);GO:0009816(defense response to bacterium, incompatible interaction);GO:0009817(defense response to fungus, incompatible interaction);GO:0051707(response to other organism)	thaumatin-like protein 1 [Camellia sinensis]	0.250998	0.492424			STS14 protein-like, partial [Trifolium pratense]
TEAK025832	GO:0005576(extracellular region)	Alkane hydroxylase [Actinidia chinensis var. chinensis]	0.235598	0.395055			Phytosulfokine-beta like [Actinidia chinensis var. chinensis]
TEAK021071	GO:0005576(extracellular region);GO:0009651(response to salt stress);GO:0009816(defense response to bacterium, incompatible interaction);GO:0009817(defense response to fungus, incompatible interaction);GO:0051707(response to other organism)	Thaumatin-like protein [Camellia sinensis]	0.225309	7.66365			Basic secretory protease [Actinidia chinensis var. chinensis]
TEAK014785	GO:0003674(molecular_function);GO:0005576(extracellular region);GO:0008150(biological_process)	Pathogenesis-related protein like [Actinidia chinensis var. chinensis]	0.207244	0.41416			Thaumatin-like protein [Camellia sinensis]
TEAK038308	GO:0005515(protein binding);GO:0005524(ATP binding);GO:0005576(extracellular region);GO:0006952(defense response);GO:0043531(ADP binding)	Disease resistance RPP13-like protein [Actinidia chinensis var. chinensis]	0.199391	2.01943			Disease resistance RPP13-like protein [Actinidia chinensis var. chinensis]
TEAK033151	GO:0005576(extracellular region);GO:0005773(vacuole);GO:0005774(vacuolar membrane);GO:0005783(endoplasmic reticulum);GO:0005789(endoplasmic reticulum membrane);GO:0005794(Golgi apparatus);GO:0005886(plasma membrane);GO:0008150(biological_process);GO:0009535(chloroplast thylakoid membrane);GO:0016021(integral component of membrane)	hypothetical protein TanjilG_16405 [Lupinus angustifolius]	0.192009	5.63024			hypothetical protein TanjilG_16405 [Lupinus angustifolius]
TEAK000369	GO:0005576(extracellular region);GO:0006952(defense response)	Basic secretory protease [Actinidia chinensis var. chinensis]	0.164287	3.60181			Basic secretory protease [Actinidia chinensis var. chinensis]
TEAK008341	GO:0004553(hydrolase activity, hydrolyzing O-glycosyl compounds);GO:0005576(extracellular region);GO:0008810(cellulase activity);GO:0030245(cellulose catabolic process);GO:0071555(cell wall organization)	endoglucanase 17 [Jatropha curcas]	0.145291	0.448254			GDSL esterase/lipase [Actinidia chinensis var. chinensis]
TEAK000861	GO:0005576(extracellular region);GO:0016042(lipid catabolic process);GO:0016788(hydrolase activity, acting on ester bonds);GO:0052689(carboxylic ester hydrolase activity)	GDSL esterase/lipase [Actinidia chinensis var. chinensis]	0.140681	2.80901			Rhamnogalacturonate lyase [Actinidia chinensis var. chinensis]
TEAK039608	GO:0005576(extracellular region);GO:0016829(lyase activity)	Rhamnogalacturonate lyase [Actinidia chinensis var. chinensis]	0.139637	4.07497			Protein DOWNSTREAM OF FLC like [Actinidia chinensis var. chinensis]
TEAK003595	GO:0003674(molecular_function);GO:0005576(extracellular region);GO:0008150(biological_process)	Protein DOWNSTREAM OF FLC like [Actinidia chinensis var. chinensis]	0.13393	2.29566			unnamed protein product, partial [Vitis vinifera]
TEAK018300	GO:0005576(extracellular region);GO:0005615(extracellular space);GO:0009620(response to fungus);GO:0009627(systemic acquired resistance);GO:0009751(response to salicylic acid);GO:0009817(defense response to fungus, incompatible interaction);GO:0009866(induced systemic resistance, ethylene mediated signaling pathway);GO:0009871(jasmonic acid and ethylene-dependent systemic resistance, ethylene med…	unnamed protein product, partial [Vitis vinifera]	0.126775	2.15884			Rhamnogalacturonate lyase [Actinidia chinensis var. chinensis]
TEAK039606	GO:0005576(extracellular region);GO:0005774(vacuolar membrane);GO:0005975(carbohydrate metabolic process);GO:0016829(lyase activity);GO:0030246(carbohydrate binding)	Rhamnogalacturonate lyase [Actinidia chinensis var. chinensis]	0.103588	32.6792			Limonene hydroxylase [Actinidia chinensis var. chinensis]
TEAK028827	GO:0004806(triglyceride lipase activity);GO:0005576(extracellular region);GO:0006629(lipid metabolic process);GO:0016298(lipase activity)	Limonene hydroxylase [Actinidia chinensis var. chinensis]	0.0916961	2.85242			Thaumatin-like protein [Camellia sinensis]
TEAK021070	GO:0005576(extracellular region);GO:0009651(response to salt stress);GO:0009816(defense response to bacterium, incompatible interaction);GO:0009817(defense response to fungus, incompatible interaction);GO:0051707(response to other organism)	Thaumatin-like protein [Camellia sinensis]	0.0837078	4.51327			PREDICTED: EG45-like domain containing protein [Juglans regia]
TEAK020593	GO:0000325(plant-type vacuole);GO:0004540(ribonuclease activity);GO:0004568(chitinase activity);GO:0005576(extracellular region);GO:0008061(chitin binding);GO:0009615(response to virus);GO:0009627(systemic acquired resistance);GO:0009651(response to salt stress);GO:0009723(response to ethylene);GO:0009817(defense response to fungus, incompatible interaction);GO:0031640(killing of cells of other o…	PREDICTED: pathogenesis-related protein PR-4-like [Elaeis guineensis]	0.0803424	0.249112
TEAK024023	GO:0003674(molecular_function);GO:0005576(extracellular region);GO:0071456(cellular response to hypoxia)	PREDICTED: EG45-like domain containing protein [Juglans regia]	0.0617624	7.04086

## Sheet: cell wall+lignin biosyn
transcript_id	GO	KEGG	Description	fc in vivo	fc in vitro
TEAK021642	GO:0005618(cell wall);GO:0033609(oxalate metabolic process);GO:0046564(oxalate decarboxylase activity)	00450(Selenocompound metabolism)	germin-like protein [Camellia sinensis]	109.453	3.31243
TEAK021643	GO:0005618(cell wall);GO:0033609(oxalate metabolic process);GO:0046564(oxalate decarboxylase activity)	00450(Selenocompound metabolism)	germin-like protein [Camellia sinensis]	57.7454	2.6737
TEAK035579	GO:0005618(cell wall);GO:0033609(oxalate metabolic process);GO:0046564(oxalate decarboxylase activity)	00450(Selenocompound metabolism)	germin-like protein [Camellia sinensis]	5.8963	3.50069
TEAK001313	GO:0005576(extracellular region);GO:0005618(cell wall);GO:0006949(syncytium formation);GO:0009664(plant-type cell wall organization);GO:0009826(unidimensional cell growth);GO:0009828(plant-type cell wall loosening);GO:0009831(plant-type cell wall modification involved in multidimensional cell growth);GO:0016020(membrane)	NA	PREDICTED: expansin-A1 isoform X1 [Nelumbo nucifera]	3.77526	0.42924
TEAK041205	GO:0001666(response to hypoxia);GO:0005344(oxygen carrier activity);GO:0005618(cell wall);GO:0005737(cytoplasm);GO:0005829(cytosol);GO:0005886(plasma membrane);GO:0009506(plasmodesma);GO:0019825(oxygen binding);GO:0020037(heme binding);GO:0046872(metal ion binding)	NA	Globin [Corchorus capsularis]	3.6256	0.0891989
TEAK011492	GO:0004568(chitinase activity);GO:0005576(extracellular region);GO:0016998(cell wall macromolecule catabolic process);GO:0050832(defense response to fungus)	00520(Amino sugar and nucleotide sugar metabolism);04016(MAPK signaling pathway - plant)	chitinase [Camellia sinensis]	3.19741	2.37448
TEAK018103	GO:0000272(polysaccharide catabolic process);GO:0004568(chitinase activity);GO:0005576(extracellular region);GO:0005618(cell wall);GO:0006032(chitin catabolic process);GO:0006952(defense response);GO:0008061(chitin binding);GO:0009611(response to wounding);GO:0009617(response to bacterium);GO:0009626(plant-type hypersensitive response);GO:0010262(somatic embryogenesis);GO:0016998(cell wall macrom…	00520(Amino sugar and nucleotide sugar metabolism)	chitinase [Camellia fraterna]	3.15414	2.78854
TEAK028518	GO:0000226(microtubule cytoskeleton organization);GO:0003729(mRNA binding);GO:0005200(structural constituent of cytoskeleton);GO:0005618(cell wall);GO:0005737(cytoplasm);GO:0005774(vacuolar membrane);GO:0005829(cytosol);GO:0005886(plasma membrane);GO:0007017(microtubule-based process);GO:0009507(chloroplast);GO:0009570(chloroplast stroma);GO:0045298(tubulin complex);GO:0046686(response to cadmium…	04145(Phagosome)	Tubulin alpha-1 chain [Actinidia chinensis var. chinensis]	0.486994	0.415605
TEAK004235	GO:0005618(cell wall);GO:0033609(oxalate metabolic process);GO:0046564(oxalate decarboxylase activity)	NA	germin-like protein 2 [Camellia sinensis]	0.393887	0.478891
TEAK026052	GO:0003674(molecular_function);GO:0005615(extracellular space);GO:0005618(cell wall);GO:0005794(Golgi apparatus);GO:0005829(cytosol);GO:0008150(biological_process);GO:0009505(plant-type cell wall);GO:0009506(plasmodesma);GO:0009507(chloroplast);GO:0048046(apoplast)	NA	Protein EXORDIUM-like [Actinidia chinensis var. chinensis]	0.272745	2.50608
TEAK034356	GO:0004568(chitinase activity);GO:0005576(extracellular region);GO:0005794(Golgi apparatus);GO:0006032(chitin catabolic process);GO:0009408(response to heat);GO:0009414(response to water deprivation);GO:0009651(response to salt stress);GO:0009735(response to cytokinin);GO:0009809(lignin biosynthetic process);GO:0009825(multidimensional cell growth);GO:0009873(ethylene-activated signaling pathway)…	00520(Amino sugar and nucleotide sugar metabolism)	Chitinase-like protein [Actinidia chinensis var. chinensis]	0.265932	2.02197
TEAK034886	GO:0005576(extracellular region);GO:0005618(cell wall);GO:0016787(hydrolase activity);GO:0052689(carboxylic ester hydrolase activity);GO:0071555(cell wall organization)	NA	Pectin acetylesterase [Actinidia chinensis var. chinensis]	0.251669	2.55832
TEAK014518	GO:0004866(endopeptidase inhibitor activity);GO:0005576(extracellular region);GO:0005618(cell wall);GO:0048046(apoplast)	NA	Proteinase inhibitor I3, Kunitz legume [Corchorus olitorius]	0.243205	2.2498
TEAK006757	GO:0009809(lignin biosynthetic process);GO:0016020(membrane);GO:0016709(oxidoreductase activity, acting on paired donors, with incorporation or reduction of molecular oxygen, NAD(P)H as one donor, and incorporation of one atom of oxygen)	00940(Phenylpropanoid biosynthesis)	Cytochrome P450 84A1 like [Actinidia chinensis var. chinensis]	0.232174	2.3442
TEAK009474	GO:0004565(beta-galactosidase activity);GO:0005618(cell wall);GO:0005773(vacuole)	00052(Galactose metabolism);00600(Sphingolipid metabolism);00531(Glycosaminoglycan degradation);00604(Glycosphingolipid biosynthesis - ganglio series);00511(Other glycan degradation)	Beta-galactosidase [Actinidia chinensis var. chinensis]	0.231824	2.22398
TEAK020523	GO:0003677(DNA binding);GO:0003700(DNA binding transcription factor activity);GO:0005634(nucleus);GO:0006351(transcription, DNA-templated);GO:0007275(multicellular organism development);GO:0009793(embryo development ending in seed dormancy);GO:0009809(lignin biosynthetic process);GO:0009834(plant-type secondary cell wall biogenesis);GO:0009901(anther dehiscence);GO:0010047(fruit dehiscence);GO:00…	03013(RNA transport);03015(mRNA surveillance pathway);03018(RNA degradation)	Transcription factor [Theobroma cacao]	0.223409	4.18032
TEAK031954	GO:0005618(cell wall);GO:0033609(oxalate metabolic process);GO:0046564(oxalate decarboxylase activity)	NA	germin-like protein [Camellia sinensis]	0.221505	0.347361
TEAK019707	GO:0004553(hydrolase activity, hydrolyzing O-glycosyl compounds);GO:0005576(extracellular region);GO:0005618(cell wall);GO:0005975(carbohydrate metabolic process);GO:0010411(xyloglucan metabolic process);GO:0016762(xyloglucan:xyloglucosyl transferase activity);GO:0016798(hydrolase activity, acting on glycosyl bonds);GO:0016998(cell wall macromolecule catabolic process);GO:0042546(cell wall biogen…	NA	Xyloglucan endotransglucosylase/hydrolase protein [Actinidia chinensis var. chinensis]	0.193997	0.259915
TEAK006197	GO:0004601(peroxidase activity);GO:0005515(protein binding);GO:0005576(extracellular region);GO:0005618(cell wall);GO:0005794(Golgi apparatus);GO:0005829(cytosol);GO:0006979(response to oxidative stress);GO:0009809(lignin biosynthetic process);GO:0010089(xylem development);GO:0020037(heme binding);GO:0042744(hydrogen peroxide catabolic process);GO:0046872(metal ion binding);GO:0048046(apoplast);G…	00940(Phenylpropanoid biosynthesis)	Cationic peroxidase [Actinidia chinensis var. chinensis]	0.188797	3.67889
TEAK025759	GO:0004601(peroxidase activity);GO:0005515(protein binding);GO:0005576(extracellular region);GO:0005618(cell wall);GO:0005794(Golgi apparatus);GO:0005829(cytosol);GO:0006979(response to oxidative stress);GO:0009809(lignin biosynthetic process);GO:0010089(xylem development);GO:0020037(heme binding);GO:0042744(hydrogen peroxide catabolic process);GO:0046872(metal ion binding);GO:0048046(apoplast);G…	00940(Phenylpropanoid biosynthesis)	Peroxidase [Actinidia chinensis var. chinensis]	0.183919	0.324918
TEAK006196	GO:0004601(peroxidase activity);GO:0005515(protein binding);GO:0005576(extracellular region);GO:0005618(cell wall);GO:0005794(Golgi apparatus);GO:0005829(cytosol);GO:0006979(response to oxidative stress);GO:0009809(lignin biosynthetic process);GO:0010089(xylem development);GO:0020037(heme binding);GO:0042744(hydrogen peroxide catabolic process);GO:0046872(metal ion binding);GO:0048046(apoplast);G…	00940(Phenylpropanoid biosynthesis)	Cationic peroxidase [Actinidia chinensis var. chinensis]	0.146137	3.80496
TEAK027764	GO:0004252(serine-type endopeptidase activity);GO:0005618(cell wall)	NA	Subtilisin-like protease [Actinidia chinensis var. chinensis]	0.133663	0.0685813
TEAK014932	GO:0004565(beta-galactosidase activity);GO:0005618(cell wall);GO:0005773(vacuole)	00052(Galactose metabolism);00600(Sphingolipid metabolism);00531(Glycosaminoglycan degradation);00604(Glycosphingolipid biosynthesis - ganglio series);00511(Other glycan degradation)	Beta-galactosidase [Actinidia chinensis var. chinensis]	0.123174	2.58168
TEAK027756	GO:0004252(serine-type endopeptidase activity);GO:0005618(cell wall)	NA	Subtilisin-like protease [Actinidia chinensis var. chinensis]	0.117614	2.33625
TEAK003744	GO:0004601(peroxidase activity);GO:0005515(protein binding);GO:0005576(extracellular region);GO:0005618(cell wall);GO:0005794(Golgi apparatus);GO:0005829(cytosol);GO:0006979(response to oxidative stress);GO:0009809(lignin biosynthetic process);GO:0010089(xylem development);GO:0020037(heme binding);GO:0042744(hydrogen peroxide catabolic process);GO:0046872(metal ion binding);GO:0048046(apoplast);G…	00940(Phenylpropanoid biosynthesis)	Peroxidase [Actinidia chinensis var. chinensis]	0.101712	2.8458
TEAK036371	GO:0005576(extracellular region);GO:0005618(cell wall);GO:0009505(plant-type cell wall);GO:0016021(integral component of membrane);GO:0016787(hydrolase activity);GO:0052689(carboxylic ester hydrolase activity);GO:0052793(pectin acetylesterase activity);GO:0071555(cell wall organization)	NA	Pectin acetylesterase [Actinidia chinensis var. chinensis]	0.0974991	2.02691
TEAK011494	GO:0004568(chitinase activity);GO:0005576(extracellular region);GO:0016998(cell wall macromolecule catabolic process);GO:0050832(defense response to fungus)	00520(Amino sugar and nucleotide sugar metabolism);04016(MAPK signaling pathway - plant)	chitinase [Camellia sinensis]	0.0662617	2.35928
TEAK025747	GO:0004565(beta-galactosidase activity);GO:0005618(cell wall);GO:0005773(vacuole)	04144(Endocytosis)	PREDICTED: actin-related protein 2/3 complex subunit 2B isoform X2 [Vitis vinifera]	0.0570075	4.06679
TEAK032708	GO:0005618(cell wall);GO:0005773(vacuole);GO:0008810(cellulase activity);GO:0030247(polysaccharide binding);GO:0046658(anchored component of plasma membrane)	00500(Starch and sucrose metabolism)	glucan endo-1,3-beta-glucosidase, basic isoform-like [Prunus persica]	0.0502742	5.50551
TEAK033916	GO:0005507(copper ion binding);GO:0009809(lignin biosynthetic process);GO:0016722(oxidoreductase activity, oxidizing metal ions)	NA	Laccase-4 like [Actinidia chinensis var. chinensis]	0.0496841	2.76905
TEAK014217	GO:0004565(beta-galactosidase activity);GO:0005618(cell wall);GO:0005773(vacuole)	00052(Galactose metabolism);00600(Sphingolipid metabolism);00531(Glycosaminoglycan degradation);00604(Glycosphingolipid biosynthesis - ganglio series);00511(Other glycan degradation)	Beta-galactosidase [Actinidia chinensis var. chinensis]	0.0383035	3.40185
TEAK029941	GO:0004553(hydrolase activity, hydrolyzing O-glycosyl compounds);GO:0005576(extracellular region);GO:0005618(cell wall);GO:0005794(Golgi apparatus);GO:0005829(cytosol);GO:0005886(plasma membrane);GO:0008810(cellulase activity);GO:0009505(plant-type cell wall);GO:0009506(plasmodesma);GO:0030245(cellulose catabolic process);GO:0071555(cell wall organization)	00500(Starch and sucrose metabolism)	hypothetical protein CUMW_198310 [Citrus unshiu]	0.0363832	3.8858
TEAK002302	GO:0005507(copper ion binding);GO:0009809(lignin biosynthetic process);GO:0016722(oxidoreductase activity, oxidizing metal ions)	NA	Laccase-17 like [Actinidia chinensis var. chinensis]	0.0306502	3.43931
TEAK031299	GO:0005618(cell wall);GO:0033609(oxalate metabolic process);GO:0046564(oxalate decarboxylase activity)	00450(Selenocompound metabolism)	germin-like protein [Camellia sinensis]	0.0154947	0.495093

## Sheet: resp to fung+chitin
transcript_id	GO	KEGG	Description	fc in vivo	fc in vitro
TEAK037695	GO:0003677(DNA binding);GO:0003700(DNA binding transcription factor activity);GO:0005634(nucleus);GO:0005643(nuclear pore);GO:0006351(transcription, DNA-templated);GO:0006355(regulation of transcription, DNA-templated);GO:0006952(defense response);GO:0009873(ethylene-activated signaling pathway);GO:0010087(phloem or xylem histogenesis);GO:0010200(response to chitin);GO:0045893(positive regulation…	04626(Plant-pathogen interaction)	ethylene response factor 2 (mitochondrion) [Camellia sinensis]	49.0957	3.32312
TEAK011184	GO:0002237(response to molecule of bacterial origin);GO:0003700(DNA binding transcription factor activity);GO:0005515(protein binding);GO:0005634(nucleus);GO:0006351(transcription, DNA-templated);GO:0006355(regulation of transcription, DNA-templated);GO:0009611(response to wounding);GO:0009751(response to salicylic acid);GO:0010200(response to chitin);GO:0031347(regulation of defense response);GO…	04626(Plant-pathogen interaction)	WRKY transcription factor 40 [Actinidia chinensis var. chinensis]	6.79845	3.85153
TEAK004458	GO:0003700(DNA binding transcription factor activity);GO:0005634(nucleus);GO:0007275(multicellular organism development);GO:0009965(leaf morphogenesis);GO:0010200(response to chitin);GO:0045792(negative regulation of cell size);GO:0048281(inflorescence morphogenesis)	03013(RNA transport);03015(mRNA surveillance pathway);03018(RNA degradation)	NAC domain-containing protein [Actinidia chinensis var. chinensis]	6.74824	3.66766
TEAK000825	GO:0003700(DNA binding transcription factor activity);GO:0005515(protein binding);GO:0005634(nucleus);GO:0006351(transcription, DNA-templated);GO:0006355(regulation of transcription, DNA-templated);GO:0009873(ethylene-activated signaling pathway);GO:0010200(response to chitin);GO:0016036(cellular response to phosphate starvation);GO:0043565(sequence-specific DNA binding);GO:0044212(transcription …	04626(Plant-pathogen interaction)	unnamed protein product [Coffea canephora]	6.53086	2.05162
TEAK020642	GO:0003712(transcription cofactor activity);GO:0004402(histone acetyltransferase activity);GO:0005516(calmodulin binding);GO:0005634(nucleus);GO:0005737(cytoplasm);GO:0006355(regulation of transcription, DNA-templated);GO:0008270(zinc ion binding);GO:0009409(response to cold);GO:0009733(response to auxin);GO:0009751(response to salicylic acid);GO:0010200(response to chitin);GO:0019005(SCF ubiquit…	03010(Ribosome)	BTB/POZ and TAZ domain-containing protein [Actinidia chinensis var. chinensis]	5.48538	2.08709
TEAK023179	GO:0003700(DNA binding transcription factor activity);GO:0005515(protein binding);GO:0005634(nucleus);GO:0006351(transcription, DNA-templated);GO:0006355(regulation of transcription, DNA-templated);GO:0006970(response to osmotic stress);GO:0009408(response to heat);GO:0009409(response to cold);GO:0009414(response to water deprivation);GO:0009651(response to salt stress);GO:0010120(camalexin biosy…	04016(MAPK signaling pathway - plant);04626(Plant-pathogen interaction)	WRKY transcription factor [Actinidia chinensis var. chinensis]	2.79687	2.08678
TEAK022874	GO:0003700(DNA binding transcription factor activity);GO:0005515(protein binding);GO:0005634(nucleus);GO:0006351(transcription, DNA-templated);GO:0006355(regulation of transcription, DNA-templated);GO:0009873(ethylene-activated signaling pathway);GO:0010200(response to chitin);GO:0016036(cellular response to phosphate starvation);GO:0043565(sequence-specific DNA binding);GO:0044212(transcription …	NA	DNA-binding WRKY [Corchorus olitorius]	2.71212	3.07001
TEAK009699	GO:0002237(response to molecule of bacterial origin);GO:0003700(DNA binding transcription factor activity);GO:0005515(protein binding);GO:0005634(nucleus);GO:0006351(transcription, DNA-templated);GO:0006355(regulation of transcription, DNA-templated);GO:0009611(response to wounding);GO:0009751(response to salicylic acid);GO:0010200(response to chitin);GO:0031347(regulation of defense response);GO…	04626(Plant-pathogen interaction)	WRKY transcription factor [Actinidia chinensis var. chinensis]	2.53213	2.20684
TEAK038999	GO:0002237(response to molecule of bacterial origin);GO:0003700(DNA binding transcription factor activity);GO:0005515(protein binding);GO:0005634(nucleus);GO:0006351(transcription, DNA-templated);GO:0006355(regulation of transcription, DNA-templated);GO:0009611(response to wounding);GO:0009751(response to salicylic acid);GO:0010200(response to chitin);GO:0031347(regulation of defense response);GO…	04626(Plant-pathogen interaction)	WRKY transcription factor [Actinidia chinensis var. chinensis]	2.47612	2.63226
TEAK011500	GO:0004568(chitinase activity);GO:0050832(defense response to fungus)	00520(Amino sugar and nucleotide sugar metabolism);04016(MAPK signaling pathway - plant)	chitinase [Camellia sinensis]	0.269177	4.51399
TEAK006176	GO:0005215(transporter activity);GO:0005575(cellular_component);GO:0006869(lipid transport);GO:0008289(lipid binding);GO:0050830(defense response to Gram-positive bacterium);GO:0050832(defense response to fungus)	NA	non-specific lipid-transfer protein-like [Helianthus annuus]	0.250757	0.364199
TEAK025698	GO:0005773(vacuole);GO:0009507(chloroplast);GO:0015996(chlorophyll catabolic process);GO:0042742(defense response to bacterium);GO:0047746(chlorophyllase activity);GO:0050832(defense response to fungus);GO:0102293(pheophytinase b activity)	00860(Porphyrin and chlorophyll metabolism)	chlorophyllase-1 [Camellia sinensis]	0.191035	0.406173
TEAK020764	GO:0000977(RNA polymerase II regulatory region sequence-specific DNA binding);GO:0005515(protein binding);GO:0005794(Golgi apparatus);GO:0005886(plasma membrane);GO:0009832(plant-type cell wall biogenesis);GO:0009833(plant-type primary cell wall biogenesis);GO:0009834(plant-type secondary cell wall biogenesis);GO:0009863(salicylic acid mediated signaling pathway);GO:0009867(jasmonic acid mediated…	NA	PREDICTED: cellulose synthase A catalytic subunit 4 [UDP-forming] [Daucus carota subsp. sativus]	0.0734423	2.42656
TEAK007255	GO:0004568(chitinase activity);GO:0050832(defense response to fungus)	00520(Amino sugar and nucleotide sugar metabolism);04016(MAPK signaling pathway - plant)	chitinase [Camellia fraterna]	0.0168947	0.206478
TEAK002256	GO:0003677(DNA binding);GO:0003700(DNA binding transcription factor activity);GO:0005515(protein binding);GO:0005634(nucleus);GO:0006351(transcription, DNA-templated);GO:0006355(regulation of transcription, DNA-templated);GO:0007275(multicellular organism development);GO:0009873(ethylene-activated signaling pathway);GO:0043565(sequence-specific DNA binding);GO:0050832(defense response to fungus)	NA	ethylene responsive element binding factor [Camellia sinensis]	5.67894e-05	2.25281

## Sheet: resp to karrikin
transcript_id	GO	KEGG	Description	fc in vivo	fc in vitro
TEAK029253	GO:0004753(saccharopine dehydrogenase activity);GO:0005737(cytoplasm);GO:0005739(mitochondrion);GO:0005829(cytosol);GO:0019477(L-lysine catabolic process);GO:0033512(L-lysine catabolic process to acetyl-CoA via saccharopine);GO:0047130(saccharopine dehydrogenase (NADP+, L-lysine-forming) activity);GO:0047131(saccharopine dehydrogenase (NAD+, L-glutamate-forming) activity);GO:0055114(oxidation-red…	00310(Lysine degradation)	Saccharopine dehydrogenase [Actinidia chinensis var. chinensis]	0.484463	2.09702
TEAK005826	GO:0005515(protein binding);GO:0005737(cytoplasm);GO:0005829(cytosol);GO:0006559(L-phenylalanine catabolic process);GO:0006952(defense response);GO:0006979(response to oxidative stress);GO:0009611(response to wounding);GO:0009699(phenylpropanoid biosynthetic process);GO:0009800(cinnamic acid biosynthetic process);GO:0045548(phenylalanine ammonia-lyase activity);GO:0080167(response to karrikin)	00360(Phenylalanine metabolism);00940(Phenylpropanoid biosynthesis)	phenylalanine ammonia-lyase [Camellia sinensis]	0.456598	2.5892
TEAK011812	GO:0005887(integral component of plasma membrane);GO:0006857(oligopeptide transport);GO:0015031(protein transport);GO:0016020(membrane);GO:0035673(oligopeptide transmembrane transporter activity);GO:0080167(response to karrikin)	NA	Oligopeptide transporter like [Actinidia chinensis var. chinensis]	0.379784	2.65782
TEAK011809	GO:0005887(integral component of plasma membrane);GO:0006857(oligopeptide transport);GO:0015031(protein transport);GO:0016020(membrane);GO:0035673(oligopeptide transmembrane transporter activity);GO:0080167(response to karrikin)	NA	Oligopeptide transporter like [Actinidia chinensis var. chinensis]	0.362243	2.92715
TEAK029254	GO:0004753(saccharopine dehydrogenase activity);GO:0005737(cytoplasm);GO:0005739(mitochondrion);GO:0005829(cytosol);GO:0019477(L-lysine catabolic process);GO:0033512(L-lysine catabolic process to acetyl-CoA via saccharopine);GO:0047130(saccharopine dehydrogenase (NADP+, L-lysine-forming) activity);GO:0047131(saccharopine dehydrogenase (NAD+, L-glutamate-forming) activity);GO:0055114(oxidation-red…	00310(Lysine degradation)	Saccharopine dehydrogenase [Actinidia chinensis var. chinensis]	0.341189	2.13794
TEAK011807	GO:0005887(integral component of plasma membrane);GO:0006857(oligopeptide transport);GO:0015031(protein transport);GO:0016020(membrane);GO:0035673(oligopeptide transmembrane transporter activity);GO:0080167(response to karrikin)	NA	Oligopeptide transporter like [Actinidia chinensis var. chinensis]	0.322292	3.56148
TEAK020063	GO:0003824(catalytic activity);GO:0004553(hydrolase activity, hydrolyzing O-glycosyl compounds);GO:0005737(cytoplasm);GO:0006979(response to oxidative stress);GO:0009506(plasmodesma);GO:0034484(raffinose catabolic process);GO:0047274(galactinol-sucrose galactosyltransferase activity);GO:0052692(raffinose alpha-galactosidase activity);GO:0080167(response to karrikin)	00052(Galactose metabolism)	raffinose synthase 1 [Camellia sinensis]	0.287437	2.25199
TEAK011804	GO:0005887(integral component of plasma membrane);GO:0006857(oligopeptide transport);GO:0015031(protein transport);GO:0016020(membrane);GO:0035673(oligopeptide transmembrane transporter activity);GO:0080167(response to karrikin)	NA	Oligopeptide transporter like [Actinidia chinensis var. chinensis]	0.242241	3.15367
TEAK015245	GO:0005515(protein binding);GO:0005737(cytoplasm);GO:0006559(L-phenylalanine catabolic process);GO:0006952(defense response);GO:0006979(response to oxidative stress);GO:0009555(pollen development);GO:0009611(response to wounding);GO:0009699(phenylpropanoid biosynthetic process);GO:0009800(cinnamic acid biosynthetic process);GO:0009819(drought recovery);GO:0010224(response to UV-B);GO:0045548(phen…	00360(Phenylalanine metabolism);00940(Phenylpropanoid biosynthesis)	RecName: Full=Phenylalanine ammonia-lyase	0.190149	2.7296

## Sheet: protein catabol
				fc in vivo	fc in vitro
TEAK040479	GO:0004197(cysteine-type endopeptidase activity);GO:0005615(extracellular space);GO:0005764(lysosome);GO:0051603(proteolysis involved in cellular protein catabolic process)	NA	Peptidase_C1 domain-containing protein/Inhibitor_I29 domain-containing protein [Cephalotus follicularis]	46.3433	12.5189
TEAK033838	GO:0004197(cysteine-type endopeptidase activity);GO:0005615(extracellular space);GO:0005764(lysosome);GO:0051603(proteolysis involved in cellular protein catabolic process)	NA	senescence-specific cysteine protease SAG12 [Jatropha curcas]	16.2818	2.08592
TEAK023885	GO:0004197(cysteine-type endopeptidase activity);GO:0005615(extracellular space);GO:0005764(lysosome);GO:0051603(proteolysis involved in cellular protein catabolic process)	NA	Senescence-specific cysteine protease [Actinidia chinensis var. chinensis]	14.1727	25.7218
TEAK031322	GO:0004197(cysteine-type endopeptidase activity);GO:0005615(extracellular space);GO:0005764(lysosome);GO:0051603(proteolysis involved in cellular protein catabolic process)	NA	senescence-specific cysteine protease SAG12 [Jatropha curcas]	10.065	12.2485
TEAK024996	GO:0004197(cysteine-type endopeptidase activity);GO:0005615(extracellular space);GO:0005764(lysosome);GO:0051603(proteolysis involved in cellular protein catabolic process)	NA	senescence-specific cysteine protease SAG12 [Jatropha curcas]	7.32057	17.4299
TEAK011132	GO:0004190(aspartic-type endopeptidase activity);GO:0006508(proteolysis);GO:0030163(protein catabolic process)	NA	Aspartyl protease family protein [Actinidia chinensis var. chinensis]	4.18469	2.46773
TEAK011135	GO:0004190(aspartic-type endopeptidase activity);GO:0006508(proteolysis);GO:0030163(protein catabolic process)	NA	aspartic protease [Sarracenia purpurea subsp. venosa]	3.98006	2.0517
TEAK033839	GO:0004197(cysteine-type endopeptidase activity);GO:0005615(extracellular space);GO:0005764(lysosome);GO:0051603(proteolysis involved in cellular protein catabolic process)	NA	senescence-specific cysteine protease SAG12-like [Durio zibethinus]	3.76512	2.23638
TEAK019006	GO:0004197(cysteine-type endopeptidase activity);GO:0005615(extracellular space);GO:0005764(lysosome);GO:0051603(proteolysis involved in cellular protein catabolic process)	NA	PREDICTED: senescence-specific cysteine protease SAG39-like [Populus euphratica]	2.66503	13.3068
TEAK039352	GO:0004190(aspartic-type endopeptidase activity);GO:0006508(proteolysis);GO:0030163(protein catabolic process)	NA	aspartyl protease AED3-like [Manihot esculenta]	0.439768	0.457035
TEAK039995	GO:0004190(aspartic-type endopeptidase activity);GO:0006508(proteolysis);GO:0030163(protein catabolic process)	NA	Aspartic proteinase [Actinidia chinensis var. chinensis]	0.416789	2.10276
TEAK026113	GO:0004185(serine-type carboxypeptidase activity);GO:0005773(vacuole);GO:0051603(proteolysis involved in cellular protein catabolic process)	NA	PREDICTED: serine carboxypeptidase-like 34 [Nicotiana sylvestris]	0.395797	2.14379
TEAK039319	GO:0004185(serine-type carboxypeptidase activity);GO:0016747(transferase activity, transferring acyl groups other than amino-acyl groups);GO:0019748(secondary metabolic process);GO:0051603(proteolysis involved in cellular protein catabolic process)	NA	serine carboxypeptidase-like 7 isoform X2 [Herrania umbratica]	0.267651	0.489524
TEAK010005	GO:0004190(aspartic-type endopeptidase activity);GO:0006508(proteolysis);GO:0030163(protein catabolic process)	NA	hypothetical protein BC332_17710 [Capsicum chinense]	0.237229	2.15589
TEAK035824	GO:0004190(aspartic-type endopeptidase activity);GO:0006508(proteolysis);GO:0030163(protein catabolic process)	NA	PREDICTED: basic 7S globulin-like [Vitis vinifera]	0.220175	0.444558
TEAK011122	GO:0004190(aspartic-type endopeptidase activity);GO:0006508(proteolysis);GO:0030163(protein catabolic process)	NA	Aspartyl protease family protein [Actinidia chinensis var. chinensis]	0.0899129	4.88066
TEAK018995	GO:0004197(cysteine-type endopeptidase activity);GO:0005615(extracellular space);GO:0005764(lysosome);GO:0051603(proteolysis involved in cellular protein catabolic process)	04145(Phagosome)	Senescence-specific cysteine protease [Actinidia chinensis var. chinensis]	5.53587e-05	24.9283

## Sheet: redox homeost
transcript_id	GO	KEGG	Description	fc in vivo	fc in vitro
TEAK007131	GO:0000305(response to oxygen radical);GO:0004362(glutathione-disulfide reductase activity);GO:0004791(thioredoxin-disulfide reductase activity);GO:0005737(cytoplasm);GO:0005777(peroxisome);GO:0005829(cytosol);GO:0006749(glutathione metabolic process);GO:0009055(electron transfer activity);GO:0045454(cell redox homeostasis);GO:0050660(flavin adenine dinucleotide binding);GO:0050661(NADP binding)	00480(Glutathione metabolism)	glutathione reductase cytosolic-like protein [Camellia sinensis]	2.42069	2.23698
TEAK032166	GO:0005634(nucleus);GO:0009055(electron transfer activity);GO:0015035(protein disulfide oxidoreductase activity);GO:0035556(intracellular signal transduction);GO:0045454(cell redox homeostasis)	NA	DEP domain-containing mTOR-interacting protein [Actinidia chinensis var. chinensis]	2.41698	2.10074
TEAK005474	GO:0004601(peroxidase activity);GO:0009505(plant-type cell wall);GO:0009507(chloroplast);GO:0009536(plastid);GO:0009570(chloroplast stroma);GO:0009579(thylakoid);GO:0009941(chloroplast envelope);GO:0016209(antioxidant activity);GO:0042742(defense response to bacterium);GO:0045454(cell redox homeostasis);GO:0051920(peroxiredoxin activity);GO:0055114(oxidation-reduction process)	NA	Peroxiredoxin-2E like [Actinidia chinensis var. chinensis]	0.454884	0.420624
TEAK000334	GO:0005623(cell);GO:0009507(chloroplast);GO:0009570(chloroplast stroma);GO:0045454(cell redox homeostasis)	00906(Carotenoid biosynthesis)	CBS domain-containing protein [Actinidia chinensis var. chinensis]	0.332136	4.56231
TEAK025822	GO:0005737(cytoplasm);GO:0008794(arsenate reductase (glutaredoxin) activity);GO:0009055(electron transfer activity);GO:0015035(protein disulfide oxidoreductase activity);GO:0045454(cell redox homeostasis);GO:0046872(metal ion binding);GO:0051537(2 iron, 2 sulfur cluster binding)	NA	monothiol glutaredoxin-S2 [Prunus persica]	0.140967	0.436054
TEAK034408	GO:0005737(cytoplasm);GO:0008794(arsenate reductase (glutaredoxin) activity);GO:0009055(electron transfer activity);GO:0015035(protein disulfide oxidoreductase activity);GO:0045454(cell redox homeostasis);GO:0046872(metal ion binding);GO:0051537(2 iron, 2 sulfur cluster binding)	NA	PREDICTED: monothiol glutaredoxin-S2-like [Daucus carota subsp. sativus]	0.0901081	0.347209
TEAK037418	GO:0005634(nucleus);GO:0005737(cytoplasm);GO:0009055(electron transfer activity);GO:0015035(protein disulfide oxidoreductase activity);GO:0045454(cell redox homeostasis);GO:0046872(metal ion binding);GO:0051537(2 iron, 2 sulfur cluster binding)	NA	monothiol glutaredoxin-S10-like [Ziziphus jujuba]	0.0145251	0.0844104

## Sheet: AA transmembr transport
transcript_id	GO	KEGG	Description	fc in vivo	fc in vitro
TEAK005012	GO:0003333(amino acid transmembrane transport);GO:0005886(plasma membrane);GO:0015171(amino acid transmembrane transporter activity)	NA	hypothetical protein TSUD_165640, partial [Trifolium subterraneum]	3.32948	3.22079
TEAK017786	GO:0003333(amino acid transmembrane transport);GO:0005886(plasma membrane);GO:0015171(amino acid transmembrane transporter activity)	NA	Amino acid permease [Actinidia chinensis var. chinensis]	3.02923	3.03247
TEAK002996	GO:0003333(amino acid transmembrane transport);GO:0005886(plasma membrane);GO:0015171(amino acid transmembrane transporter activity)	NA	amino acid permease 7 [Camellia sinensis]	3.02051	4.33126
TEAK001668	GO:0003333(amino acid transmembrane transport);GO:0015171(amino acid transmembrane transporter activity)	NA	lysine histidine transporter 3 [Camellia sinensis]	0.336926	5.62995
TEAK026299	GO:0003333(amino acid transmembrane transport);GO:0015171(amino acid transmembrane transporter activity)	NA	vacuolar amino acid transporter 2 [Camellia sinensis]	0.114412	0.251591

## Sheet: Transit Me ion homeost
transcript_id	GO	KEGG	Description	fc in vivo	fc in vitro
TEAK028734	GO:0005737(cytoplasm);GO:0030001(metal ion transport);GO:0046914(transition metal ion binding);GO:0046916(cellular transition metal ion homeostasis)	NA	heavy metal-associated isoprenylated plant protein 47 [Glycine max]	34.9	5.06992
TEAK005140	GO:0005737(cytoplasm);GO:0030001(metal ion transport);GO:0046914(transition metal ion binding);GO:0046916(cellular transition metal ion homeostasis)	04626(Plant-pathogen interaction)	Heavy metal-associated isoprenylated plant protein 46 [Vitis vinifera]	20.7498	2.52916
TEAK036502	GO:0005737(cytoplasm);GO:0030001(metal ion transport);GO:0046914(transition metal ion binding);GO:0046916(cellular transition metal ion homeostasis)	NA	heavy metal-associated isoprenylated plant protein 39-like isoform X2 [Abrus precatorius]	5.25855	2.11892
TEAK024324	GO:0005737(cytoplasm);GO:0030001(metal ion transport);GO:0046914(transition metal ion binding);GO:0046916(cellular transition metal ion homeostasis)	NA	Heavy metal-associated isoprenylated plant protein, partial [Actinidia chinensis var. chinensis]	3.94762	4.71728
TEAK025072	GO:0005737(cytoplasm);GO:0030001(metal ion transport);GO:0046914(transition metal ion binding);GO:0046916(cellular transition metal ion homeostasis)	NA	hypothetical protein PRUPE_7G025000 [Prunus persica]	3.58207	0.121622
TEAK007222	GO:0005737(cytoplasm);GO:0030001(metal ion transport);GO:0046914(transition metal ion binding);GO:0046916(cellular transition metal ion homeostasis)	NA	Heavy metal-associated isoprenylated plant protein, partial [Actinidia chinensis var. chinensis]	0.186307	2.07555

## Sheet: Cytochromes
		in vivo	in vitro
TEAK035834	CYP 87A3-like	11.42	2.41939
TEAK012396	CYP 78A5 like	2.60303	-2.05118
TEAK002398	CYP isoform 1	4.98425	1.75106
TEAK002400	CYP 714C2-like	4.02477	1.73817
TEAK016736	CYP 87A3 like	3.57389	2.11744
TEAK037797	CYP CYP736A54	1.7771	2.64769
TEAK035303	CYP CYP749A22 like	2.42572	1.1718
TEAK006914	CYP 82C4 like	1.23454	1.18486
TEAK020884	CYP 82C4 like	-11.4605	2.377
TEAK017733	cytochrome c oxidase subunit 6a, mitochondrial-like	-1.23302	-1.28643
TEAK025608	CYP 81F3-like	-3.04222	-1.59032
TEAK006757	CYP 84A1 like	-2.10672	1.2291
TEAK002399	CYP 714C2-like	-1.44573	1.75676
TEAK041092	hypothetical protein CEY00_Acc10488	-1.47718	1.27206
TEAK022149	CYP 82A3 like	-4.99506	1.27656
TEAK039780	CYP 87A3	-3.23953	1.7145
TEAK039777	CYP 87A3-like	-3.77915	1.28893
