# Supplementary material for: In Vitro vs. In Vivo Transcriptomic Approach Revealed Core Pathways of Nitrogen Deficiency Response in Tea Plant (Camellia sinensis (L.) Kuntze)
Source: Int J Mol Sci. 2024 Oct 31;25(21):11726. doi: 10.3390/ijms252111726 (PMC11547157; doi:10.3390/ijms252111726)
Supplement: Supplementary file 1 [file ijms-25-11726-s001.zip › ijms-3193843-supplementary/Supplemetary file 3. KEGG + GO in vivo.xlsx]

## Sheet: KEGG
	Pathway_ID	KEGG_Level_1	KEGG_Level_2	Pathway_Name	IDs	S	TS	B	TB	Rich.Factor	P.value	Sig.Sign.P	Q.value	Sig.Sign.Q	S_Up_ID	S_Up_Num	S_Down_ID	S_Down_Num	MapID_Count	ZScore
Kolkhida 2n ND	csin00520	Metabolism	Carbohydrate metabolism	Amino sugar and nucleotide sugar metabolism	nbisL1-mrna-34356|nbisL1-mrna-34356, nbisL1-mrna-21923|nbisL1-mrna-21923, nbisL1-mrna-19815|nbisL1-mrna-19815, nbisL1-mrna-27631|nbisL1-mrna-27631, nbisL1-mrna-30906|nbisL1-mrna-30906, nbisL1-mrna-27632|nbisL1-mrna-27632, nbisL1-mrna-13203|nbisL1-mrna-13203, nbisL1-mrna-9045|nbisL1-mrna-9045, nbisL1-mrna-9279|nbisL1-mrna-9279, nbisL1-mrna-10580|nbisL1-mrna-10580, nbisL1-mrna-39883|nbisL1-mrna-398…	75	2371	278	11838	0.2698	0.00283845	**	0.12773	ns	nbisL1-mrna-10580|nbisL1-mrna-10580, nbisL1-mrna-33291|nbisL1-mrna-33291, nbisL1-mrna-33449|nbisL1-mrna-33449, nbisL1-mrna-27964|nbisL1-mrna-27964, nbisL1-mrna-8364|nbisL1-mrna-8364, nbisL1-mrna-33865|nbisL1-mrna-33865, nbisL1-mrna-9632|nbisL1-mrna-9632, nbisL1-mrna-18099|nbisL1-mrna-18099, nbisL1-mrna-11471|nbisL1-mrna-11471, nbisL1-mrna-1850|nbisL1-mrna-1850, nbisL1-mrna-20250|nbisL1-mrna-20250…	29	nbisL1-mrna-34356|nbisL1-mrna-34356, nbisL1-mrna-21923|nbisL1-mrna-21923, nbisL1-mrna-19815|nbisL1-mrna-19815, nbisL1-mrna-27631|nbisL1-mrna-27631, nbisL1-mrna-30906|nbisL1-mrna-30906, nbisL1-mrna-27632|nbisL1-mrna-27632, nbisL1-mrna-13203|nbisL1-mrna-13203, nbisL1-mrna-9045|nbisL1-mrna-9045, nbisL1-mrna-9279|nbisL1-mrna-9279, nbisL1-mrna-39883|nbisL1-mrna-39883, nbisL1-mrna-8652|nbisL1-mrna-8652…	46	250	-1.3914
Kolkhida 2n ND	csin00905	Metabolism	Metabolism of terpenoids and polyketides	Brassinosteroid biosynthesis	nbisL1-mrna-23575|nbisL1-mrna-23575, nbisL1-mrna-9427|nbisL1-mrna-9427, nbisL1-mrna-10675|nbisL1-mrna-10675, nbisL1-mrna-23576|nbisL1-mrna-23576, nbisL1-mrna-35303|nbisL1-mrna-35303, nbisL1-mrna-23577|nbisL1-mrna-23577, nbisL1-mrna-23574|nbisL1-mrna-23574, nbisL1-mrna-11036|nbisL1-mrna-11036, nbisL1-mrna-39780|nbisL1-mrna-39780, nbisL1-mrna-35305|nbisL1-mrna-35305, nbisL1-mrna-11035|nbisL1-mrna-1…	18	2371	59	11838	0.3051	0.0366045	*	0.519192	ns	nbisL1-mrna-23575|nbisL1-mrna-23575, nbisL1-mrna-10675|nbisL1-mrna-10675, nbisL1-mrna-23576|nbisL1-mrna-23576, nbisL1-mrna-35303|nbisL1-mrna-35303, nbisL1-mrna-23577|nbisL1-mrna-23577, nbisL1-mrna-23574|nbisL1-mrna-23574, nbisL1-mrna-11036|nbisL1-mrna-11036, nbisL1-mrna-35305|nbisL1-mrna-35305, nbisL1-mrna-11035|nbisL1-mrna-11035, nbisL1-mrna-19469|nbisL1-mrna-19469, nbisL1-mrna-1376|nbisL1-mrna-…	11	nbisL1-mrna-9427|nbisL1-mrna-9427, nbisL1-mrna-39780|nbisL1-mrna-39780, nbisL1-mrna-27968|nbisL1-mrna-27968, nbisL1-mrna-663|nbisL1-mrna-663, nbisL1-mrna-15350|nbisL1-mrna-15350, nbisL1-mrna-665|nbisL1-mrna-665, nbisL1-mrna-662|nbisL1-mrna-662	7	55	0.6742
Kolkhida 2n ND	csin04144	Cellular Processes	Transport and catabolism	Endocytosis	nbisL1-mrna-5258|nbisL1-mrna-5258, nbisL1-mrna-25747|nbisL1-mrna-25747, nbisL1-mrna-31976|nbisL1-mrna-31976, nbisL1-mrna-8216|nbisL1-mrna-8216, nbisL1-mrna-12407|nbisL1-mrna-12407, nbisL1-mrna-4027|nbisL1-mrna-4027, nbisL1-mrna-38919|nbisL1-mrna-38919, nbisL1-mrna-32498|nbisL1-mrna-32498, nbisL1-mrna-13818|nbisL1-mrna-13818, nbisL1-mrna-16693|nbisL1-mrna-16693, nbisL1-mrna-24746|nbisL1-mrna-24746…	90	2371	362	11838	0.2486	0.0131808	*	0.260042	ns	nbisL1-mrna-8216|nbisL1-mrna-8216, nbisL1-mrna-12407|nbisL1-mrna-12407, nbisL1-mrna-4027|nbisL1-mrna-4027, nbisL1-mrna-32498|nbisL1-mrna-32498, nbisL1-mrna-24746|nbisL1-mrna-24746, nbisL1-mrna-39873|nbisL1-mrna-39873, nbisL1-mrna-16822|nbisL1-mrna-16822, nbisL1-mrna-9719|nbisL1-mrna-9719, nbisL1-mrna-3528|nbisL1-mrna-3528, nbisL1-mrna-2750|nbisL1-mrna-2750, nbisL1-mrna-41029|nbisL1-mrna-41029, nb…	42	nbisL1-mrna-5258|nbisL1-mrna-5258, nbisL1-mrna-25747|nbisL1-mrna-25747, nbisL1-mrna-31976|nbisL1-mrna-31976, nbisL1-mrna-38919|nbisL1-mrna-38919, nbisL1-mrna-13818|nbisL1-mrna-13818, nbisL1-mrna-16693|nbisL1-mrna-16693, nbisL1-mrna-23011|nbisL1-mrna-23011, nbisL1-mrna-35714|nbisL1-mrna-35714, nbisL1-mrna-32926|nbisL1-mrna-32926, nbisL1-mrna-3825|nbisL1-mrna-3825, nbisL1-mrna-4495|nbisL1-mrna-4495…	48	335	-1.80298
Kolkhida 2n ND	csin00052	Metabolism	Carbohydrate metabolism	Galactose metabolism	nbisL1-mrna-23001|nbisL1-mrna-23001, nbisL1-mrna-14217|nbisL1-mrna-14217, nbisL1-mrna-14932|nbisL1-mrna-14932, nbisL1-mrna-39883|nbisL1-mrna-39883, nbisL1-mrna-24248|nbisL1-mrna-24248, nbisL1-mrna-37244|nbisL1-mrna-37244, nbisL1-mrna-20063|nbisL1-mrna-20063, nbisL1-mrna-19085|nbisL1-mrna-19085, nbisL1-mrna-27964|nbisL1-mrna-27964, nbisL1-mrna-14580|nbisL1-mrna-14580, nbisL1-mrna-27015|nbisL1-mrna…	49	2371	193	11838	0.2539	0.0399078	*	0.519192	ns	nbisL1-mrna-23001|nbisL1-mrna-23001, nbisL1-mrna-37244|nbisL1-mrna-37244, nbisL1-mrna-19085|nbisL1-mrna-19085, nbisL1-mrna-27964|nbisL1-mrna-27964, nbisL1-mrna-27015|nbisL1-mrna-27015, nbisL1-mrna-9632|nbisL1-mrna-9632, nbisL1-mrna-10221|nbisL1-mrna-10221, nbisL1-mrna-11471|nbisL1-mrna-11471, nbisL1-mrna-6424|nbisL1-mrna-6424, nbisL1-mrna-21128|nbisL1-mrna-21128, nbisL1-mrna-5667|nbisL1-mrna-5667…	22	nbisL1-mrna-14217|nbisL1-mrna-14217, nbisL1-mrna-14932|nbisL1-mrna-14932, nbisL1-mrna-39883|nbisL1-mrna-39883, nbisL1-mrna-24248|nbisL1-mrna-24248, nbisL1-mrna-20063|nbisL1-mrna-20063, nbisL1-mrna-14580|nbisL1-mrna-14580, nbisL1-mrna-22935|nbisL1-mrna-22935, nbisL1-mrna-3799|nbisL1-mrna-3799, nbisL1-mrna-24251|nbisL1-mrna-24251, nbisL1-mrna-4164|nbisL1-mrna-4164, nbisL1-mrna-9474|nbisL1-mrna-9474…	27	181	-1.2636
Kolkhida 2n ND	csin00531	Metabolism	Glycan biosynthesis and metabolism	Glycosaminoglycan degradation	nbisL1-mrna-33232|nbisL1-mrna-33232, nbisL1-mrna-14217|nbisL1-mrna-14217, nbisL1-mrna-27631|nbisL1-mrna-27631, nbisL1-mrna-35469|nbisL1-mrna-35469, nbisL1-mrna-27632|nbisL1-mrna-27632, nbisL1-mrna-14932|nbisL1-mrna-14932, nbisL1-mrna-23088|nbisL1-mrna-23088, nbisL1-mrna-14580|nbisL1-mrna-14580, nbisL1-mrna-35470|nbisL1-mrna-35470, nbisL1-mrna-3799|nbisL1-mrna-3799, nbisL1-mrna-24251|nbisL1-mrna-2…	24	2371	73	11838	0.3288	0.00662998	**	0.17901	ns	nbisL1-mrna-29184|nbisL1-mrna-29184, nbisL1-mrna-26205|nbisL1-mrna-26205	2	nbisL1-mrna-33232|nbisL1-mrna-33232, nbisL1-mrna-14217|nbisL1-mrna-14217, nbisL1-mrna-27631|nbisL1-mrna-27631, nbisL1-mrna-35469|nbisL1-mrna-35469, nbisL1-mrna-27632|nbisL1-mrna-27632, nbisL1-mrna-14932|nbisL1-mrna-14932, nbisL1-mrna-23088|nbisL1-mrna-23088, nbisL1-mrna-14580|nbisL1-mrna-14580, nbisL1-mrna-35470|nbisL1-mrna-35470, nbisL1-mrna-3799|nbisL1-mrna-3799, nbisL1-mrna-24251|nbisL1-mrna-2…	22	69	-4.33389
Kolkhida 2n ND	csin00604	Metabolism	Glycan biosynthesis and metabolism	Glycosphingolipid biosynthesis - ganglio series	nbisL1-mrna-14217|nbisL1-mrna-14217, nbisL1-mrna-27631|nbisL1-mrna-27631, nbisL1-mrna-27632|nbisL1-mrna-27632, nbisL1-mrna-14932|nbisL1-mrna-14932, nbisL1-mrna-14580|nbisL1-mrna-14580, nbisL1-mrna-3799|nbisL1-mrna-3799, nbisL1-mrna-24251|nbisL1-mrna-24251, nbisL1-mrna-4164|nbisL1-mrna-4164, nbisL1-mrna-9474|nbisL1-mrna-9474, nbisL1-mrna-16440|nbisL1-mrna-16440, nbisL1-mrna-26943|nbisL1-mrna-26943…	17	2371	55	11838	0.3091	0.0368372	*	0.519192	ns	nbisL1-mrna-29184|nbisL1-mrna-29184, nbisL1-mrna-26205|nbisL1-mrna-26205	2	nbisL1-mrna-14217|nbisL1-mrna-14217, nbisL1-mrna-27631|nbisL1-mrna-27631, nbisL1-mrna-27632|nbisL1-mrna-27632, nbisL1-mrna-14932|nbisL1-mrna-14932, nbisL1-mrna-14580|nbisL1-mrna-14580, nbisL1-mrna-3799|nbisL1-mrna-3799, nbisL1-mrna-24251|nbisL1-mrna-24251, nbisL1-mrna-4164|nbisL1-mrna-4164, nbisL1-mrna-9474|nbisL1-mrna-9474, nbisL1-mrna-16440|nbisL1-mrna-16440, nbisL1-mrna-26943|nbisL1-mrna-26943…	15	53	-4.12082
Kolkhida 2n ND	csin00940	Metabolism	Biosynthesis of other secondary metabolites	Phenylpropanoid biosynthesis	nbisL1-mrna-30260|nbisL1-mrna-30260, nbisL1-mrna-20713|nbisL1-mrna-20713, nbisL1-mrna-22849|nbisL1-mrna-22849, nbisL1-mrna-13546|nbisL1-mrna-13546, nbisL1-mrna-30262|nbisL1-mrna-30262, nbisL1-mrna-3495|nbisL1-mrna-3495, nbisL1-mrna-29466|nbisL1-mrna-29466, nbisL1-mrna-12578|nbisL1-mrna-12578, nbisL1-mrna-23377|nbisL1-mrna-23377, nbisL1-mrna-37149|nbisL1-mrna-37149, nbisL1-mrna-21249|nbisL1-mrna-2…	99	2371	368	11838	0.269	0.000743724	***	0.0502014	ns	nbisL1-mrna-20713|nbisL1-mrna-20713, nbisL1-mrna-13546|nbisL1-mrna-13546, nbisL1-mrna-3495|nbisL1-mrna-3495, nbisL1-mrna-23377|nbisL1-mrna-23377, nbisL1-mrna-21619|nbisL1-mrna-21619, nbisL1-mrna-37982|nbisL1-mrna-37982, nbisL1-mrna-1410|nbisL1-mrna-1410, nbisL1-mrna-2753|nbisL1-mrna-2753, nbisL1-mrna-38848|nbisL1-mrna-38848, nbisL1-mrna-24455|nbisL1-mrna-24455, nbisL1-mrna-8087|nbisL1-mrna-8087, …	35	nbisL1-mrna-30260|nbisL1-mrna-30260, nbisL1-mrna-22849|nbisL1-mrna-22849, nbisL1-mrna-30262|nbisL1-mrna-30262, nbisL1-mrna-29466|nbisL1-mrna-29466, nbisL1-mrna-12578|nbisL1-mrna-12578, nbisL1-mrna-37149|nbisL1-mrna-37149, nbisL1-mrna-21249|nbisL1-mrna-21249, nbisL1-mrna-24893|nbisL1-mrna-24893, nbisL1-mrna-12581|nbisL1-mrna-12581, nbisL1-mrna-28347|nbisL1-mrna-28347, nbisL1-mrna-19819|nbisL1-mrna…	64	341	-0.812296
Kolkhida 2n ND	csin03010	Genetic Information Processing	Translation	Ribosome	nbisL1-mrna-29373|nbisL1-mrna-29373, nbisL1-mrna-27574|nbisL1-mrna-27574, nbisL1-mrna-17560|nbisL1-mrna-17560, nbisL1-mrna-40769|nbisL1-mrna-40769, nbisL1-mrna-27588|nbisL1-mrna-27588, nbisL1-mrna-20642|nbisL1-mrna-20642, nbisL1-mrna-27581|nbisL1-mrna-27581, nbisL1-mrna-28174|nbisL1-mrna-28174, nbisL1-mrna-17685|nbisL1-mrna-17685, nbisL1-mrna-38005|nbisL1-mrna-38005, nbisL1-mrna-30500|nbisL1-mrna…	151	2371	378	11838	0.3995	1.29956e-19	****	1.75441e-17	****	nbisL1-mrna-29373|nbisL1-mrna-29373, nbisL1-mrna-27574|nbisL1-mrna-27574, nbisL1-mrna-27588|nbisL1-mrna-27588, nbisL1-mrna-20642|nbisL1-mrna-20642, nbisL1-mrna-27581|nbisL1-mrna-27581, nbisL1-mrna-28174|nbisL1-mrna-28174, nbisL1-mrna-17685|nbisL1-mrna-17685, nbisL1-mrna-38005|nbisL1-mrna-38005, nbisL1-mrna-30500|nbisL1-mrna-30500, nbisL1-mrna-19896|nbisL1-mrna-19896, nbisL1-mrna-688|nbisL1-mrna-6…	133	nbisL1-mrna-17560|nbisL1-mrna-17560, nbisL1-mrna-40769|nbisL1-mrna-40769, nbisL1-mrna-40830|nbisL1-mrna-40830, nbisL1-mrna-6628|nbisL1-mrna-6628, nbisL1-mrna-11171|nbisL1-mrna-11171, nbisL1-mrna-40039|nbisL1-mrna-40039, nbisL1-mrna-4430|nbisL1-mrna-4430, nbisL1-mrna-32193|nbisL1-mrna-32193, nbisL1-mrna-36821|nbisL1-mrna-36821, nbisL1-mrna-8007|nbisL1-mrna-8007, nbisL1-mrna-1871|nbisL1-mrna-1871, …	18	365	10.8349
Kolkhida 2n ND	csin00500	Metabolism	Carbohydrate metabolism	Starch and sucrose metabolism	nbisL1-mrna-4387|nbisL1-mrna-4387, nbisL1-mrna-41144|nbisL1-mrna-41144, nbisL1-mrna-14171|nbisL1-mrna-14171, nbisL1-mrna-29272|nbisL1-mrna-29272, nbisL1-mrna-13546|nbisL1-mrna-13546, nbisL1-mrna-37779|nbisL1-mrna-37779, nbisL1-mrna-32038|nbisL1-mrna-32038, nbisL1-mrna-33553|nbisL1-mrna-33553, nbisL1-mrna-19307|nbisL1-mrna-19307, nbisL1-mrna-32362|nbisL1-mrna-32362, nbisL1-mrna-27791|nbisL1-mrna-2…	114	2371	471	11838	0.242	0.0134837	*	0.260042	ns	nbisL1-mrna-13546|nbisL1-mrna-13546, nbisL1-mrna-19307|nbisL1-mrna-19307, nbisL1-mrna-27791|nbisL1-mrna-27791, nbisL1-mrna-1410|nbisL1-mrna-1410, nbisL1-mrna-37731|nbisL1-mrna-37731, nbisL1-mrna-38848|nbisL1-mrna-38848, nbisL1-mrna-8364|nbisL1-mrna-8364, nbisL1-mrna-27015|nbisL1-mrna-27015, nbisL1-mrna-10221|nbisL1-mrna-10221, nbisL1-mrna-4736|nbisL1-mrna-4736, nbisL1-mrna-30546|nbisL1-mrna-30546…	40	nbisL1-mrna-4387|nbisL1-mrna-4387, nbisL1-mrna-41144|nbisL1-mrna-41144, nbisL1-mrna-14171|nbisL1-mrna-14171, nbisL1-mrna-29272|nbisL1-mrna-29272, nbisL1-mrna-37779|nbisL1-mrna-37779, nbisL1-mrna-32038|nbisL1-mrna-32038, nbisL1-mrna-33553|nbisL1-mrna-33553, nbisL1-mrna-32362|nbisL1-mrna-32362, nbisL1-mrna-22929|nbisL1-mrna-22929, nbisL1-mrna-39883|nbisL1-mrna-39883, nbisL1-mrna-24248|nbisL1-mrna-2…	74	436	-3.49607
Kolkhida 2n ND	csin00945	Metabolism	Biosynthesis of other secondary metabolites	Stilbenoid, diarylheptanoid and gingerol biosynthesis	nbisL1-mrna-30260|nbisL1-mrna-30260, nbisL1-mrna-30262|nbisL1-mrna-30262, nbisL1-mrna-29466|nbisL1-mrna-29466, nbisL1-mrna-12578|nbisL1-mrna-12578, nbisL1-mrna-37149|nbisL1-mrna-37149, nbisL1-mrna-12581|nbisL1-mrna-12581, nbisL1-mrna-28347|nbisL1-mrna-28347, nbisL1-mrna-19819|nbisL1-mrna-19819, nbisL1-mrna-18653|nbisL1-mrna-18653, nbisL1-mrna-31379|nbisL1-mrna-31379, nbisL1-mrna-27530|nbisL1-mrna…	32	2371	119	11838	0.2689	0.0423045	*	0.519192	ns	nbisL1-mrna-40893|nbisL1-mrna-40893, nbisL1-mrna-40894|nbisL1-mrna-40894, nbisL1-mrna-13189|nbisL1-mrna-13189, nbisL1-mrna-16471|nbisL1-mrna-16471, nbisL1-mrna-19224|nbisL1-mrna-19224, nbisL1-mrna-2426|nbisL1-mrna-2426, nbisL1-mrna-41028|nbisL1-mrna-41028, nbisL1-mrna-2421|nbisL1-mrna-2421, nbisL1-mrna-21168|nbisL1-mrna-21168, nbisL1-mrna-13333|nbisL1-mrna-13333	10	nbisL1-mrna-30260|nbisL1-mrna-30260, nbisL1-mrna-30262|nbisL1-mrna-30262, nbisL1-mrna-29466|nbisL1-mrna-29466, nbisL1-mrna-12578|nbisL1-mrna-12578, nbisL1-mrna-37149|nbisL1-mrna-37149, nbisL1-mrna-12581|nbisL1-mrna-12581, nbisL1-mrna-28347|nbisL1-mrna-28347, nbisL1-mrna-19819|nbisL1-mrna-19819, nbisL1-mrna-18653|nbisL1-mrna-18653, nbisL1-mrna-31379|nbisL1-mrna-31379, nbisL1-mrna-27530|nbisL1-mrna…	22	111	-0.0949158
Kolkhida 2n ND	csin00730	Metabolism	Metabolism of cofactors and vitamins	Thiamine metabolism	nbisL1-mrna-37442|nbisL1-mrna-37442, nbisL1-mrna-5023|nbisL1-mrna-5023, nbisL1-mrna-15003|nbisL1-mrna-15003, nbisL1-mrna-34369|nbisL1-mrna-34369, nbisL1-mrna-25364|nbisL1-mrna-25364, nbisL1-mrna-26244|nbisL1-mrna-26244, nbisL1-mrna-13305|nbisL1-mrna-13305, nbisL1-mrna-39861|nbisL1-mrna-39861, nbisL1-mrna-35061|nbisL1-mrna-35061, nbisL1-mrna-20771|nbisL1-mrna-20771, nbisL1-mrna-15205|nbisL1-mrna-1…	15	2371	39	11838	0.3846	0.00605334	**	0.17901	ns	nbisL1-mrna-5023|nbisL1-mrna-5023, nbisL1-mrna-15003|nbisL1-mrna-15003, nbisL1-mrna-25364|nbisL1-mrna-25364, nbisL1-mrna-13305|nbisL1-mrna-13305, nbisL1-mrna-39861|nbisL1-mrna-39861, nbisL1-mrna-35061|nbisL1-mrna-35061, nbisL1-mrna-20771|nbisL1-mrna-20771, nbisL1-mrna-24764|nbisL1-mrna-24764, nbisL1-mrna-5782|nbisL1-mrna-5782	9	nbisL1-mrna-37442|nbisL1-mrna-37442, nbisL1-mrna-34369|nbisL1-mrna-34369, nbisL1-mrna-26244|nbisL1-mrna-26244, nbisL1-mrna-15205|nbisL1-mrna-15205, nbisL1-mrna-16003|nbisL1-mrna-16003, nbisL1-mrna-7932|nbisL1-mrna-7932	6	35	1.01419
kolkhida 4-m ND	csin00710	Metabolism	Energy metabolism	Carbon fixation in photosynthetic organisms	nbisL1-mrna-26218|nbisL1-mrna-26218, nbisL1-mrna-39451|nbisL1-mrna-39451, nbisL1-mrna-15156|nbisL1-mrna-15156, nbisL1-mrna-13919|nbisL1-mrna-13919, nbisL1-mrna-32918|nbisL1-mrna-32918, nbisL1-mrna-12764|nbisL1-mrna-12764, nbisL1-mrna-10063|nbisL1-mrna-10063, nbisL1-mrna-16094|nbisL1-mrna-16094, nbisL1-mrna-13934|nbisL1-mrna-13934, nbisL1-mrna-12373|nbisL1-mrna-12373, nbisL1-mrna-5958|nbisL1-mrna-…	29	480	209	11838	0.1388	5.95305e-09	****	2.20263e-07	****		0	nbisL1-mrna-26218|nbisL1-mrna-26218, nbisL1-mrna-39451|nbisL1-mrna-39451, nbisL1-mrna-15156|nbisL1-mrna-15156, nbisL1-mrna-13919|nbisL1-mrna-13919, nbisL1-mrna-32918|nbisL1-mrna-32918, nbisL1-mrna-12764|nbisL1-mrna-12764, nbisL1-mrna-10063|nbisL1-mrna-10063, nbisL1-mrna-16094|nbisL1-mrna-16094, nbisL1-mrna-13934|nbisL1-mrna-13934, nbisL1-mrna-12373|nbisL1-mrna-12373, nbisL1-mrna-5958|nbisL1-mrna-…	29	197	0.284988
kolkhida 4-m ND	csin00460	Metabolism	Metabolism of other amino acids	Cyanoamino acid metabolism	nbisL1-mrna-209|nbisL1-mrna-209, nbisL1-mrna-38490|nbisL1-mrna-38490, nbisL1-mrna-8087|nbisL1-mrna-8087, nbisL1-mrna-38487|nbisL1-mrna-38487, nbisL1-mrna-23129|nbisL1-mrna-23129, nbisL1-mrna-40982|nbisL1-mrna-40982, nbisL1-mrna-13546|nbisL1-mrna-13546, nbisL1-mrna-33553|nbisL1-mrna-33553, nbisL1-mrna-32354|nbisL1-mrna-32354, nbisL1-mrna-40984|nbisL1-mrna-40984	10	480	124	11838	0.0806	0.0291216	*	0.293863	ns	nbisL1-mrna-13546|nbisL1-mrna-13546, nbisL1-mrna-32354|nbisL1-mrna-32354	2	nbisL1-mrna-209|nbisL1-mrna-209, nbisL1-mrna-38490|nbisL1-mrna-38490, nbisL1-mrna-8087|nbisL1-mrna-8087, nbisL1-mrna-38487|nbisL1-mrna-38487, nbisL1-mrna-23129|nbisL1-mrna-23129, nbisL1-mrna-40982|nbisL1-mrna-40982, nbisL1-mrna-33553|nbisL1-mrna-33553, nbisL1-mrna-40984|nbisL1-mrna-40984	8	110	2.00227
kolkhida 4-m ND	csin00904	Metabolism	Metabolism of terpenoids and polyketides	Diterpenoid biosynthesis	nbisL1-mrna-4629|nbisL1-mrna-4629, nbisL1-mrna-22779|nbisL1-mrna-22779, nbisL1-mrna-6914|nbisL1-mrna-6914, nbisL1-mrna-4630|nbisL1-mrna-4630, nbisL1-mrna-13843|nbisL1-mrna-13843, nbisL1-mrna-18020|nbisL1-mrna-18020, nbisL1-mrna-23217|nbisL1-mrna-23217, nbisL1-mrna-7447|nbisL1-mrna-7447, nbisL1-mrna-20884|nbisL1-mrna-20884	9	480	99	11838	0.0909	0.0188925	*	0.209707	ns	nbisL1-mrna-22779|nbisL1-mrna-22779, nbisL1-mrna-18020|nbisL1-mrna-18020, nbisL1-mrna-23217|nbisL1-mrna-23217, nbisL1-mrna-7447|nbisL1-mrna-7447	4	nbisL1-mrna-4629|nbisL1-mrna-4629, nbisL1-mrna-6914|nbisL1-mrna-6914, nbisL1-mrna-4630|nbisL1-mrna-4630, nbisL1-mrna-13843|nbisL1-mrna-13843, nbisL1-mrna-20884|nbisL1-mrna-20884	5	76	0.573539
kolkhida 4-m ND	csin00941	Metabolism	Biosynthesis of other secondary metabolites	Flavonoid biosynthesis	nbisL1-mrna-211|nbisL1-mrna-211, nbisL1-mrna-2378|nbisL1-mrna-2378, nbisL1-mrna-16223|nbisL1-mrna-16223, nbisL1-mrna-9451|nbisL1-mrna-9451, nbisL1-mrna-4534|nbisL1-mrna-4534, nbisL1-mrna-26731|nbisL1-mrna-26731, nbisL1-mrna-7120|nbisL1-mrna-7120, nbisL1-mrna-19068|nbisL1-mrna-19068, nbisL1-mrna-30531|nbisL1-mrna-30531, nbisL1-mrna-19954|nbisL1-mrna-19954, nbisL1-mrna-30533|nbisL1-mrna-30533, nbis…	30	480	187	11838	0.1604	8.84993e-11	****	4.91171e-09	****	nbisL1-mrna-30531|nbisL1-mrna-30531, nbisL1-mrna-30533|nbisL1-mrna-30533, nbisL1-mrna-2425|nbisL1-mrna-2425, nbisL1-mrna-25521|nbisL1-mrna-25521, nbisL1-mrna-13189|nbisL1-mrna-13189	5	nbisL1-mrna-211|nbisL1-mrna-211, nbisL1-mrna-2378|nbisL1-mrna-2378, nbisL1-mrna-16223|nbisL1-mrna-16223, nbisL1-mrna-9451|nbisL1-mrna-9451, nbisL1-mrna-4534|nbisL1-mrna-4534, nbisL1-mrna-26731|nbisL1-mrna-26731, nbisL1-mrna-7120|nbisL1-mrna-7120, nbisL1-mrna-19068|nbisL1-mrna-19068, nbisL1-mrna-19954|nbisL1-mrna-19954, nbisL1-mrna-6843|nbisL1-mrna-6843, nbisL1-mrna-9339|nbisL1-mrna-9339, nbisL1-m…	25	170	-2.1475
kolkhida 4-m ND	csin00630	Metabolism	Carbohydrate metabolism	Glyoxylate and dicarboxylate metabolism	nbisL1-mrna-26447|nbisL1-mrna-26447, nbisL1-mrna-4537|nbisL1-mrna-4537, nbisL1-mrna-15156|nbisL1-mrna-15156, nbisL1-mrna-13919|nbisL1-mrna-13919, nbisL1-mrna-12764|nbisL1-mrna-12764, nbisL1-mrna-10063|nbisL1-mrna-10063, nbisL1-mrna-16094|nbisL1-mrna-16094, nbisL1-mrna-13934|nbisL1-mrna-13934, nbisL1-mrna-12373|nbisL1-mrna-12373, nbisL1-mrna-5958|nbisL1-mrna-5958, nbisL1-mrna-15145|nbisL1-mrna-151…	27	480	190	11838	0.1421	1.19709e-08	****	3.32193e-07	****	nbisL1-mrna-36341|nbisL1-mrna-36341	1	nbisL1-mrna-26447|nbisL1-mrna-26447, nbisL1-mrna-4537|nbisL1-mrna-4537, nbisL1-mrna-15156|nbisL1-mrna-15156, nbisL1-mrna-13919|nbisL1-mrna-13919, nbisL1-mrna-12764|nbisL1-mrna-12764, nbisL1-mrna-10063|nbisL1-mrna-10063, nbisL1-mrna-16094|nbisL1-mrna-16094, nbisL1-mrna-13934|nbisL1-mrna-13934, nbisL1-mrna-12373|nbisL1-mrna-12373, nbisL1-mrna-5958|nbisL1-mrna-5958, nbisL1-mrna-15145|nbisL1-mrna-151…	26	179	0.971666
kolkhida 4-m ND	csin04016	Environmental Information Processing	Signal transduction	MAPK signaling pathway - plant	nbisL1-mrna-11492|nbisL1-mrna-11492, nbisL1-mrna-9917|nbisL1-mrna-9917, nbisL1-mrna-7255|nbisL1-mrna-7255, nbisL1-mrna-29430|nbisL1-mrna-29430, nbisL1-mrna-38901|nbisL1-mrna-38901, nbisL1-mrna-1688|nbisL1-mrna-1688, nbisL1-mrna-20909|nbisL1-mrna-20909, nbisL1-mrna-25779|nbisL1-mrna-25779, nbisL1-mrna-20592|nbisL1-mrna-20592, nbisL1-mrna-31900|nbisL1-mrna-31900, nbisL1-mrna-4201|nbisL1-mrna-4201, …	26	480	395	11838	0.0658	0.0103655	*	0.128253	ns	nbisL1-mrna-25779|nbisL1-mrna-25779, nbisL1-mrna-4201|nbisL1-mrna-4201, nbisL1-mrna-23864|nbisL1-mrna-23864, nbisL1-mrna-28032|nbisL1-mrna-28032, nbisL1-mrna-15248|nbisL1-mrna-15248, nbisL1-mrna-18649|nbisL1-mrna-18649, nbisL1-mrna-30416|nbisL1-mrna-30416	7	nbisL1-mrna-11492|nbisL1-mrna-11492, nbisL1-mrna-9917|nbisL1-mrna-9917, nbisL1-mrna-7255|nbisL1-mrna-7255, nbisL1-mrna-29430|nbisL1-mrna-29430, nbisL1-mrna-38901|nbisL1-mrna-38901, nbisL1-mrna-1688|nbisL1-mrna-1688, nbisL1-mrna-20909|nbisL1-mrna-20909, nbisL1-mrna-20592|nbisL1-mrna-20592, nbisL1-mrna-31900|nbisL1-mrna-31900, nbisL1-mrna-15991|nbisL1-mrna-15991, nbisL1-mrna-11494|nbisL1-mrna-11494…	19	365	0.0523424
kolkhida 4-m ND	csin00910	Metabolism	Energy metabolism	Nitrogen metabolism	nbisL1-mrna-24052|nbisL1-mrna-24052, nbisL1-mrna-8859|nbisL1-mrna-8859, nbisL1-mrna-296|nbisL1-mrna-296, nbisL1-mrna-26447|nbisL1-mrna-26447, nbisL1-mrna-37674|nbisL1-mrna-37674, nbisL1-mrna-4143|nbisL1-mrna-4143, nbisL1-mrna-16310|nbisL1-mrna-16310	7	480	60	11838	0.1167	0.0103989	*	0.128253	ns	nbisL1-mrna-37674|nbisL1-mrna-37674, nbisL1-mrna-4143|nbisL1-mrna-4143	2	nbisL1-mrna-24052|nbisL1-mrna-24052, nbisL1-mrna-8859|nbisL1-mrna-8859, nbisL1-mrna-296|nbisL1-mrna-296, nbisL1-mrna-26447|nbisL1-mrna-26447, nbisL1-mrna-16310|nbisL1-mrna-16310	5	52	1.52543
kolkhida 4-m ND	csin00940	Metabolism	Biosynthesis of other secondary metabolites	Phenylpropanoid biosynthesis	nbisL1-mrna-24455|nbisL1-mrna-24455, nbisL1-mrna-31017|nbisL1-mrna-31017, nbisL1-mrna-24520|nbisL1-mrna-24520, nbisL1-mrna-26731|nbisL1-mrna-26731, nbisL1-mrna-33354|nbisL1-mrna-33354, nbisL1-mrna-210|nbisL1-mrna-210, nbisL1-mrna-11400|nbisL1-mrna-11400, nbisL1-mrna-33810|nbisL1-mrna-33810, nbisL1-mrna-17954|nbisL1-mrna-17954, nbisL1-mrna-3744|nbisL1-mrna-3744, nbisL1-mrna-37809|nbisL1-mrna-37809…	49	480	368	11838	0.1332	1.29421e-13	****	1.43657e-11	****	nbisL1-mrna-2425|nbisL1-mrna-2425, nbisL1-mrna-13546|nbisL1-mrna-13546, nbisL1-mrna-2753|nbisL1-mrna-2753, nbisL1-mrna-26491|nbisL1-mrna-26491, nbisL1-mrna-32354|nbisL1-mrna-32354, nbisL1-mrna-25521|nbisL1-mrna-25521, nbisL1-mrna-13189|nbisL1-mrna-13189, nbisL1-mrna-31131|nbisL1-mrna-31131, nbisL1-mrna-7530|nbisL1-mrna-7530, nbisL1-mrna-33890|nbisL1-mrna-33890	10	nbisL1-mrna-24455|nbisL1-mrna-24455, nbisL1-mrna-31017|nbisL1-mrna-31017, nbisL1-mrna-24520|nbisL1-mrna-24520, nbisL1-mrna-26731|nbisL1-mrna-26731, nbisL1-mrna-33354|nbisL1-mrna-33354, nbisL1-mrna-210|nbisL1-mrna-210, nbisL1-mrna-11400|nbisL1-mrna-11400, nbisL1-mrna-33810|nbisL1-mrna-33810, nbisL1-mrna-17954|nbisL1-mrna-17954, nbisL1-mrna-3744|nbisL1-mrna-3744, nbisL1-mrna-37809|nbisL1-mrna-37809…	39	341	-0.108306
kolkhida 4-m ND	csin00195	Metabolism	Energy metabolism	Photosynthesis	nbisL1-mrna-12142|nbisL1-mrna-12142, nbisL1-mrna-13296|nbisL1-mrna-13296, nbisL1-mrna-10105|nbisL1-mrna-10105, nbisL1-mrna-13858|nbisL1-mrna-13858, nbisL1-mrna-16730|nbisL1-mrna-16730, nbisL1-mrna-15821|nbisL1-mrna-15821, nbisL1-mrna-14356|nbisL1-mrna-14356, nbisL1-mrna-16096|nbisL1-mrna-16096, nbisL1-mrna-15302|nbisL1-mrna-15302, nbisL1-mrna-14060|nbisL1-mrna-14060, nbisL1-mrna-15386|nbisL1-mrna…	22	480	256	11838	0.0859	0.000735643	***	0.0163313	*		0	nbisL1-mrna-12142|nbisL1-mrna-12142, nbisL1-mrna-13296|nbisL1-mrna-13296, nbisL1-mrna-10105|nbisL1-mrna-10105, nbisL1-mrna-13858|nbisL1-mrna-13858, nbisL1-mrna-16730|nbisL1-mrna-16730, nbisL1-mrna-15821|nbisL1-mrna-15821, nbisL1-mrna-14356|nbisL1-mrna-14356, nbisL1-mrna-16096|nbisL1-mrna-16096, nbisL1-mrna-15302|nbisL1-mrna-15302, nbisL1-mrna-14060|nbisL1-mrna-14060, nbisL1-mrna-15386|nbisL1-mrna…	22	254	-8.90987
kolkhida 4-m ND	csin00500	Metabolism	Carbohydrate metabolism	Starch and sucrose metabolism	nbisL1-mrna-32710|nbisL1-mrna-32710, nbisL1-mrna-32708|nbisL1-mrna-32708, nbisL1-mrna-8364|nbisL1-mrna-8364, nbisL1-mrna-36883|nbisL1-mrna-36883, nbisL1-mrna-13974|nbisL1-mrna-13974, nbisL1-mrna-32712|nbisL1-mrna-32712, nbisL1-mrna-37733|nbisL1-mrna-37733, nbisL1-mrna-38490|nbisL1-mrna-38490, nbisL1-mrna-6651|nbisL1-mrna-6651, nbisL1-mrna-8087|nbisL1-mrna-8087, nbisL1-mrna-27791|nbisL1-mrna-27791…	30	480	471	11838	0.0637	0.00961345	**	0.128253	ns	nbisL1-mrna-36883|nbisL1-mrna-36883, nbisL1-mrna-40712|nbisL1-mrna-40712, nbisL1-mrna-13546|nbisL1-mrna-13546, nbisL1-mrna-32354|nbisL1-mrna-32354, nbisL1-mrna-6865|nbisL1-mrna-6865, nbisL1-mrna-35608|nbisL1-mrna-35608	6	nbisL1-mrna-32710|nbisL1-mrna-32710, nbisL1-mrna-32708|nbisL1-mrna-32708, nbisL1-mrna-8364|nbisL1-mrna-8364, nbisL1-mrna-13974|nbisL1-mrna-13974, nbisL1-mrna-32712|nbisL1-mrna-32712, nbisL1-mrna-37733|nbisL1-mrna-37733, nbisL1-mrna-38490|nbisL1-mrna-38490, nbisL1-mrna-6651|nbisL1-mrna-6651, nbisL1-mrna-8087|nbisL1-mrna-8087, nbisL1-mrna-27791|nbisL1-mrna-27791, nbisL1-mrna-38487|nbisL1-mrna-38487…	24	436	4.07076
kolkhida 4-m ND	csin00945	Metabolism	Biosynthesis of other secondary metabolites	Stilbenoid, diarylheptanoid and gingerol biosynthesis	nbisL1-mrna-26731|nbisL1-mrna-26731, nbisL1-mrna-14142|nbisL1-mrna-14142, nbisL1-mrna-27530|nbisL1-mrna-27530, nbisL1-mrna-2425|nbisL1-mrna-2425, nbisL1-mrna-40760|nbisL1-mrna-40760, nbisL1-mrna-38942|nbisL1-mrna-38942, nbisL1-mrna-12578|nbisL1-mrna-12578, nbisL1-mrna-1628|nbisL1-mrna-1628, nbisL1-mrna-25521|nbisL1-mrna-25521, nbisL1-mrna-13189|nbisL1-mrna-13189, nbisL1-mrna-19156|nbisL1-mrna-191…	12	480	119	11838	0.1008	0.00319015	**	0.0590177	ns	nbisL1-mrna-2425|nbisL1-mrna-2425, nbisL1-mrna-25521|nbisL1-mrna-25521, nbisL1-mrna-13189|nbisL1-mrna-13189	3	nbisL1-mrna-26731|nbisL1-mrna-26731, nbisL1-mrna-14142|nbisL1-mrna-14142, nbisL1-mrna-27530|nbisL1-mrna-27530, nbisL1-mrna-40760|nbisL1-mrna-40760, nbisL1-mrna-38942|nbisL1-mrna-38942, nbisL1-mrna-12578|nbisL1-mrna-12578, nbisL1-mrna-1628|nbisL1-mrna-1628, nbisL1-mrna-19156|nbisL1-mrna-19156, nbisL1-mrna-12069|nbisL1-mrna-12069	9	111	-1.23391

## Sheet: GO
Index	GO_ID	GO_Category	B	S	S_Up_Num	S_Down_Num	Rich.Factor	-log10(P.value)	angle	TB_Fill	Text_Colour
7	GO:0000271	Biological Process	56	25	11	14	0.4464	4.32049	-84	#FB9272	white	Kolkhida 2 m ND
27	GO:0000977	Molecular Function	162	51	23	28	0.3148	3.07858	18.3333	#F8684B	black	Kolkhida 2 m ND
20	GO:0001056	Molecular Function	25	14	13	1	0.56	3.94447	-71	#FB9272	black	Kolkhida 2 m ND
3	GO:0002181	Biological Process	38	21	21	0	0.5526	5.52237	-32	#FB9272	white	Kolkhida 2 m ND
26	GO:0003735	Molecular Function	415	135	127	8	0.3253	7.98496	31.6667	#F8684B	black	Kolkhida 2 m ND
23	GO:0003777	Molecular Function	95	45	8	37	0.4737	8.23526	71.6667	#FB9272	black	Kolkhida 2 m ND
14	GO:0005665	Cellular Component	35	16	14	2	0.4571	3.10481	5	#FB9272	white	Kolkhida 2 m ND
11	GO:0005666	Cellular Component	25	14	13	1	0.56	3.94447	45	#FB9272	white	Kolkhida 2 m ND
16	GO:0005768	Cellular Component	358	110	28	82	0.3073	5.31704	-19	#F8684B	white	Kolkhida 2 m ND
18	GO:0005794	Cellular Component	1240	328	105	223	0.2645	6.33796	-45	#F8684B	white	Kolkhida 2 m ND
17	GO:0005802	Cellular Component	347	104	23	81	0.2997	4.56266	-32	#F8684B	white	Kolkhida 2 m ND
12	GO:0005871	Cellular Component	127	61	10	51	0.4803	11.2288	31.6667	#F8684B	white	Kolkhida 2 m ND
15	GO:0005874	Cellular Component	86	31	6	25	0.3605	3.13222	-6	#FB9272	white	Kolkhida 2 m ND
19	GO:0005886	Cellular Component	4605	1045	361	684	0.2269	3.68329	-58	#F8684B	white	Kolkhida 2 m ND
6	GO:0007018	Biological Process	128	61	10	51	0.4766	11.0454	-71	#F8684B	white	Kolkhida 2 m ND
9	GO:0007169	Biological Process	218	71	15	56	0.3257	4.55815	71.6667	#F8684B	white	Kolkhida 2 m ND
24	GO:0008574	Molecular Function	38	17	2	15	0.4474	3.13218	58.3333	#FB9272	black	Kolkhida 2 m ND
2	GO:0009833	Biological Process	47	26	11	15	0.5532	6.70689	-19	#FB9272	white	Kolkhida 2 m ND
4	GO:0009834	Biological Process	72	37	3	34	0.5139	8.09155	-45	#FB9272	white	Kolkhida 2 m ND
28	GO:0016757	Molecular Function	436	119	31	88	0.2729	3.24044	5	#F8684B	black	Kolkhida 2 m ND
21	GO:0016759	Molecular Function	59	31	11	20	0.5254	7.17644	-84	#FB9272	black	Kolkhida 2 m ND
22	GO:0016760	Molecular Function	54	28	11	17	0.5185	6.38748	85	#FB9272	black	Kolkhida 2 m ND
10	GO:0022625	Cellular Component	118	69	63	6	0.5847	18.4536	58.3333	#F8684B	white	Kolkhida 2 m ND
13	GO:0022627	Cellular Component	85	39	36	3	0.4588	6.76673	18.3333	#FB9272	white	Kolkhida 2 m ND
5	GO:0030244	Biological Process	68	33	11	22	0.4853	6.52853	-58	#FB9272	white	Kolkhida 2 m ND
1	GO:0045489	Biological Process	21	13	2	11	0.619	4.3199	-6	#FB9272	white	Kolkhida 2 m ND
25	GO:0046914	Molecular Function	63	25	14	11	0.3968	3.33968	45	#FB9272	black	Kolkhida 2 m ND
8	GO:0071555	Biological Process	233	94	16	78	0.4034	11.1915	85	#F8684B	white	Kolkhida 2 m ND
27	GO:0004190	Molecular Function	92	12	1	11	0.1304	3.56969	18.3333	#FB9272	black	Kolkhida 4m ND
24	GO:0004197	Molecular Function	79	11	0	11	0.1392	3.56956	58.3333	#FB9272	black	Kolkhida 4m ND
23	GO:0004568	Molecular Function	69	12	0	12	0.1739	4.82263	71.6667	#FB9272	black	Kolkhida 4m ND
25	GO:0004601	Molecular Function	127	17	1	16	0.1339	4.95768	45	#F8684B	black	Kolkhida 4m ND
19	GO:0005576	Cellular Component	1494	100	11	89	0.0669	6.71905	-58	#F8684B	white	Kolkhida 4m ND
14	GO:0005615	Cellular Component	106	12	0	12	0.1132	3.00565	5	#F8684B	white	Kolkhida 4m ND
16	GO:0005618	Cellular Component	673	57	7	50	0.0847	7.17491	-19	#F8684B	white	Kolkhida 4m ND
12	GO:0005764	Cellular Component	48	9	0	9	0.1875	4.02222	31.6667	#FB9272	white	Kolkhida 4m ND
18	GO:0009505	Cellular Component	289	23	2	21	0.0796	2.90694	-45	#F8684B	white	Kolkhida 4m ND
11	GO:0009522	Cellular Component	8	3	2	1	0.375	2.52772	45	#FCBAA1	white	Kolkhida 4m ND
7	GO:0009751	Biological Process	125	16	2	14	0.128	4.45861	-84	#F8684B	white	Kolkhida 4m ND
8	GO:0009753	Biological Process	120	15	2	13	0.125	4.09859	85	#F8684B	white	Kolkhida 4m ND
5	GO:0009809	Biological Process	119	17	4	13	0.1429	5.34373	-58	#F8684B	white	Kolkhida 4m ND
3	GO:0009817	Biological Process	27	9	1	8	0.3333	6.25158	-32	#FB9272	white	Kolkhida 4m ND
1	GO:0016339	Biological Process	25	23	0	23	0.92	29.9197	-6	#FB9272	white	Kolkhida 4m ND
6	GO:0030163	Biological Process	105	14	3	11	0.1333	4.17244	-71	#F8684B	white	Kolkhida 4m ND
15	GO:0031225	Cellular Component	106	11	1	10	0.1038	2.49992	-6	#F8684B	white	Kolkhida 4m ND
21	GO:0031492	Molecular Function	5	3	0	3	0.6	3.23706	-84	#FCBAA1	black	Kolkhida 4m ND
2	GO:0031640	Biological Process	5	4	0	4	0.8	4.93031	-19	#FCBAA1	white	Kolkhida 4m ND
4	GO:0033609	Biological Process	52	10	1	9	0.1923	4.5072	-45	#FB9272	white	Kolkhida 4m ND
9	GO:0042742	Biological Process	292	26	6	20	0.089	3.96657	71.6667	#F8684B	white	Kolkhida 4m ND
20	GO:0045430	Molecular Function	3	3	0	3	1	4.21102	-71	#FCBAA1	black	Kolkhida 4m ND
22	GO:0046564	Molecular Function	52	10	1	9	0.1923	4.5072	85	#FB9272	black	Kolkhida 4m ND
13	GO:0046658	Cellular Component	174	20	0	20	0.1149	4.70938	18.3333	#F8684B	white	Kolkhida 4m ND
17	GO:0048046	Cellular Component	363	29	2	27	0.0799	3.53504	-32	#F8684B	white	Kolkhida 4m ND
26	GO:0051213	Molecular Function	167	22	6	16	0.1317	6.10555	31.6667	#F8684B	black	Kolkhida 4m ND
28	GO:0052689	Molecular Function	202	23	3	20	0.1139	5.25002	5	#F8684B	black	Kolkhida 4m ND
10	GO:0090568	Cellular Component	3	2	0	2	0.6667	2.34146	58.3333	#FCBAA1	white	Kolkhida 4m ND
